# Supplementary material for: Clostridioides difficile canonical L,D-transpeptidases catalyze a novel type of peptidoglycan cross-links and are not required for beta-lactam resistance
Source: J Biol Chem. 2023 Dec 1;300(1):105529. doi: 10.1016/j.jbc.2023.105529 (PMC10792238; doi:10.1016/j.jbc.2023.105529)
Supplement: File S1 [file mmc1.xlsx]

## Sheet: Table S1 legend
Table S1. Comparative analysis of C. difficile genome sequences
Strains corresponding to the parental R20291 strain or LdtCd mutants were genome sequences and allelic variation was analyses as described in the Experimental procedures section using the published R20291 genome as a refernece. Each tab corresponds to the analysis of an individual strain. The red and blue tabs correspond to the analysis of the genomes from the cultures corresponding to the biolog…
Allelic variation table, all SNPs
D1, DldtCd1
D2, DldtCd2
D3, DldtCd3
D2D1, DldtCd2DldtCd1
D3D1, DldtCd3DldtCd1
D3D2, DldtCd3DldtCd2
D1D2D3, DldtCd1DldtCd2DldtCd3
DDD1, DldtCd1DldtCd2DldtCd3 from replicate culture 1
DDD2, DldtCd1DldtCd2DldtCd3 from replicate culture 2
DDD3, DldtCd1DldtCd2DldtCd3 from replicate culture 3
WT1, wild-type R20291 from replicate culture 1
WT2, wild-type R20291 from replicate culture 2
WT3, wild-type R20291 from replicate culture 3
WT all, all SNPs identified in WT1, WT2 and WT3 genomes
WT all duplicate removed, SNPs identified in all WT genomes
D1 Unique, SNPs unique to D1 genome (not found in WT genomes)
D2 Unique, SNPs unique to D2 genome (not found in WT genomes)
D3 Unique, SNPs unique to D3 genome (not found in WT genomes)
D2D1 Unique, SNPs unique to D2D1 genome (not found in WT genomes)
D3D1 Unique, SNPs unique to D3D1 genome (not found in WT genomes)
D3D2 Unique, SNPs unique to D3D2 genome (not found in WT genomes)
D1D2D3 Unique, SNPs unique to D1D2D3 genome (not found in WT genomes)
DDD1 Unique, SNPs unique to DDD1 genome (not found in WT genomes)
DDD2 Unique, SNPs unique to DDD2 genome (not found in WT genomes)
DDD3 Unique, SNPs unique to DDD3 genome (not found in WT genomes)

## Sheet: Allelic variation table
#CHROM	Sample ID	POS	ID	REF	ALT	QUAL	FILTER	INFO																			GT	GQ	SDP	DP	RD	AD	FREQ	PVAL	RBQ	ABQ	RDF	RDR	ADF	ADR
FN545816	D1D2D3	132914	.	N	G	.	PASS	ADP=8	WT=0	HET=0	HOM=1	NC=0															2023-01-01	41	8	8	0	8	1	7.77e-05	0	24	0	0	8	0
FN545816	D1D2D3	132915	.	N	C	.	PASS	ADP=8	WT=0	HET=0	HOM=1	NC=0															2023-01-01	41	8	8	0	8	1	7.77e-05	0	25	0	0	8	0
FN545816	D1D2D3	132923	.	C	CA	.	PASS	ADP=8	WT=0	HET=0	HOM=1	NC=0															2023-01-01	41	8	8	0	8	1	7.77e-05	0	33	0	0	8	0
FN545816	D1D2D3	133315	.	G	A	.	PASS	ADP=43	WT=0	HET=0	HOM=1	NC=0	ANN=A	intragenic_variant	MODIFIER	16S_rRNA	Gene_133028_134659	gene_variant	Gene_133028_134659			n.133315G>A					2023-01-01	168	43	43	7	36	0.8372	1.5048e-17	37	33	0	7	0	36
FN545816	D1D2D3	143507	.	N	A	.	PASS	ADP=11	WT=0	HET=0	HOM=1	NC=0															2023-01-01	58	11	11	0	11	1	1.4176e-06	0	26	0	0	0	11
FN545816	D1D2D3	143508	.	N	T	.	PASS	ADP=11	WT=0	HET=0	HOM=1	NC=0															2023-01-01	58	11	11	0	11	1	1.4176e-06	0	24	0	0	0	11
FN545816	D1D2D3	143668	.	T	A	.	PASS	ADP=7	WT=0	HET=0	HOM=1	NC=0															2023-01-01	35	7	7	0	7	1	0.00029138	0	37	0	0	7	0
FN545816	D1D2D3	143672	.	C	T	.	PASS	ADP=7	WT=0	HET=0	HOM=1	NC=0															2023-01-01	35	7	7	0	7	1	0.00029138	0	37	0	0	7	0
FN545816	D1D2D3	206398	.	T	TA	.	PASS	ADP=78	WT=0	HET=0	HOM=1	NC=0															2023-01-01	255	78	78	0	78	1	1.7165e-46	0	36	0	0	40	38
FN545816	D1D2D3	581480	.	T	TA	.	PASS	ADP=50	WT=0	HET=0	HOM=1	NC=0															2023-01-01	197	50	50	8	42	0.84	1.8999e-20	35	35	5	3	12	30
FN545816	D1D2D3	581487	.	T	TA	.	PASS	ADP=47	WT=0	HET=0	HOM=1	NC=0															2023-01-01	184	47	47	7	39	0.8298	3.7523e-19	19	36	2	5	15	24
FN545816	D1D2D3	581494	.	T	TA	.	PASS	ADP=44	WT=0	HET=0	HOM=1	NC=0															2023-01-01	248	44	44	0	43	0.9773	1.5066e-25	0	37	0	0	17	26
FN545816	D1D2D3	1340128	.	T	A	.	PASS	ADP=64	WT=0	HET=0	HOM=1	NC=0	ANN=A	missense_variant	MODERATE	codY	CDR20291_1115	transcript	CDR20291_1115	protein_coding	2023-01-01	c.436T>A	p.Tyr146Asn	436/786	436/786	146/261	2023-01-01	255	64	64	0	64	1	4.1752e-38	0	35	0	0	30	34
FN545816	D1D2D3	1564431	.	TA	T	.	PASS	ADP=45	WT=0	HET=0	HOM=1	NC=0															2023-01-01	255	45	45	0	45	1	9.6314e-27	0	36	0	0	29	16
FN545816	D1D2D3	1568676	.	C	A	.	PASS	ADP=84	WT=0	HET=0	HOM=1	NC=0	ANN=A	missense_variant	MODERATE	CDR20291_1323	CDR20291_1323	transcript	CDR20291_1323	protein_coding	2023-01-01	c.412C>A	p.Gln138Lys	412/546	412/546	138/181	2023-01-01	255	84	84	0	84	1	4.3483e-50	0	36	0	0	27	57
FN545816	D1D2D3	1578166	.	AT	A	.	PASS	ADP=44	WT=0	HET=0	HOM=1	NC=0															2023-01-01	237	44	44	1	43	0.9773	1.7144e-24	37	36	0	1	24	19
FN545816	D1D2D3	1578202	.	C	CA	.	PASS	ADP=35	WT=0	HET=0	HOM=1	NC=0															2023-01-01	200	35	35	0	35	1	8.9137e-21	0	34	0	0	19	16
FN545816	D1D2D3	1592813	.	A	T	.	PASS	ADP=87	WT=0	HET=0	HOM=1	NC=0															2023-01-01	255	87	87	0	87	1	6.9142e-52	0	35	0	0	26	61
FN545816	D1D2D3	1864416	.	C	CT	.	PASS	ADP=44	WT=0	HET=0	HOM=1	NC=0	ANN=CT	frameshift_variant	HIGH	CDR20291_1576	CDR20291_1576	transcript	CDR20291_1576	protein_coding	2023-01-01	c.18dupA	p.Val7fs	18/263	18/263	1986-06-01	2023-01-01	182	44	44	6	38	0.8636	6.0539e-19	35	33	2	4	10	28
FN545816	D1D2D3	1899595	.	TA	T	.	PASS	ADP=24	WT=0	HET=0	HOM=1	NC=0															2023-01-01	135	24	24	0	24	1	3.101e-14	0	37	0	0	14	10
FN545816	D1D2D3	2235737	.	CT	C	.	PASS	ADP=47	WT=0	HET=0	HOM=1	NC=0	ANN=C	frameshift_variant	HIGH	CDR20291_1913	CDR20291_1913	transcript	CDR20291_1913	protein_coding	2023-01-01	c.246delA	p.Val83fs	246/270	246/270	82/89	2023-01-01	255	47	47	0	47	1	6.1512e-28	0	35	0	0	22	25
FN545816	D1D2D3	2262059	.	T	TA	.	PASS	ADP=67	WT=0	HET=0	HOM=1	NC=0															2023-01-01	255	67	67	3	64	0.9552	3.6535e-35	37	35	2	1	9	55
FN545816	D1D2D3	2264189	.	CT	C	.	PASS	ADP=53	WT=0	HET=0	HOM=1	NC=0															2023-01-01	255	53	53	1	52	0.9811	8.609e-30	36	36	0	1	24	28
FN545816	D1D2D3	2298110	.	A	AT	.	PASS	ADP=69	WT=0	HET=0	HOM=1	NC=0															2023-01-01	255	69	69	4	65	0.942	4.6073e-35	37	36	1	3	15	50
FN545816	D1D2D3	2361948	.	C	A	.	PASS	ADP=69	WT=0	HET=0	HOM=1	NC=0															2023-01-01	255	69	69	0	69	1	4.233e-41	0	35	0	0	34	35
FN545816	D1D2D3	2361956	.	T	TA	.	PASS	ADP=71	WT=0	HET=0	HOM=1	NC=0															2023-01-01	255	71	71	5	66	0.9296	4.9578e-35	37	34	4	1	32	34
FN545816	D1D2D3	2367941	.	G	GT	.	PASS	ADP=67	WT=0	HET=0	HOM=1	NC=0															2023-01-01	255	67	67	2	64	0.9552	6.0362e-36	36	36	1	1	31	33
FN545816	D1D2D3	2578156	.	AT	A	.	PASS	ADP=52	WT=0	HET=0	HOM=1	NC=0															2023-01-01	255	52	52	0	52	1	6.3169e-31	0	36	0	0	31	21
FN545816	D1D2D3	2674743	.	CT	C	.	PASS	ADP=54	WT=0	HET=0	HOM=1	NC=0															2023-01-01	255	54	54	0	54	1	4.0229e-32	0	36	0	0	24	30
FN545816	D1D2D3	2680786	.	A	AT	.	PASS	ADP=48	WT=0	HET=0	HOM=1	NC=0															2023-01-01	247	48	48	2	46	0.9583	1.9036e-25	30	34	2	0	34	12
FN545816	D1D2D3	2772178	.	CT	C	.	PASS	ADP=70	WT=0	HET=0	HOM=1	NC=0	ANN=C	splice_acceptor_variant&splice_donor_variant&intron_variant	HIGH	CDR20291_2368	CDR20291_2368	transcript	CDR20291_2368	protein_coding	2023-01-01	c.504+1delA					2023-01-01	255	70	70	0	70	1	1.0659e-41	0	36	0	0	33	37
FN545816	D1D2D3	2791063	.	G	T	.	PASS	ADP=86	WT=0	HET=0	HOM=1	NC=0	ANN=T	missense_variant	MODERATE	CDR20291_2385	CDR20291_2385	transcript	CDR20291_2385	protein_coding	2023-01-01	c.1478C>A	p.Ser493Tyr	1478/2688	1478/2688	493/895	2023-01-01	255	86	86	0	86	1	2.7498e-51	0	36	0	0	36	50
FN545816	D1D2D3	3077985	.	CA	C	.	PASS	ADP=73	WT=0	HET=0	HOM=1	NC=0															2023-01-01	255	73	73	3	70	0.9589	1.1955e-38	32	35	3	0	37	33
FN545816	D1D2D3	3162097	.	CT	C	.	PASS	ADP=69	WT=0	HET=0	HOM=1	NC=0															2023-01-01	255	69	69	2	67	0.971	1.0519e-37	31	34	1	1	47	20
FN545816	D1D2D3	3292465	.	T	C	.	PASS	ADP=99	WT=0	HET=0	HOM=1	NC=0	ANN=C	missense_variant	MODERATE	CDR20291_2781	CDR20291_2781	transcript	CDR20291_2781	protein_coding	2023-01-01	c.174A>G	p.Ile58Met	174/705	174/705	58/234	2023-01-01	255	99	99	0	99	1	4.3954e-59	0	36	0	0	65	34
FN545816	D1D2D3	3361914	.	TA	T	.	PASS	ADP=116	WT=0	HET=0	HOM=1	NC=0															2023-01-01	255	116	116	2	114	0.9828	1.9114e-65	37	36	2	0	42	72
FN545816	D1D2D3	3472928	.	G	A	.	PASS	ADP=103	WT=0	HET=0	HOM=1	NC=0															2023-01-01	255	103	103	0	103	1	1.7512e-61	0	35	0	0	68	35
FN545816	D1	132914	.	N	G	.	PASS	ADP=4	WT=0	HET=0	HOM=1	NC=0															2023-01-01	18	4	4	0	4	1	0.014286	0	24	0	0	4	0
FN545816	D1	132915	.	N	C	.	PASS	ADP=6	WT=0	HET=0	HOM=1	NC=0															2023-01-01	29	6	6	0	6	1	0.0010823	0	26	0	0	6	0
FN545816	D1	132923	.	C	CA	.	PASS	ADP=5	WT=0	HET=0	HOM=1	NC=0															2023-01-01	24	5	5	0	5	1	0.0039683	0	37	0	0	5	0
FN545816	D1	132939	.	G	T	.	PASS	ADP=6	WT=0	HET=0	HOM=1	NC=0															2023-01-01	29	6	6	0	6	1	0.0010823	0	37	0	0	6	0
FN545816	D1	133315	.	G	A	.	PASS	ADP=19	WT=0	HET=0	HOM=1	NC=0	ANN=A	intragenic_variant	MODIFIER	16S_rRNA	Gene_133028_134659	gene_variant	Gene_133028_134659			n.133315G>A					2023-01-01	73	19	19	3	16	0.8421	4.357e-08	37	35	0	3	0	16
FN545816	D1	143462	.	C	CA	.	PASS	ADP=11	WT=0	HET=0	HOM=1	NC=0															2023-01-01	58	11	11	0	11	1	1.4176e-06	0	35	0	0	0	11
FN545816	D1	143507	.	N	A	.	PASS	ADP=5	WT=0	HET=0	HOM=1	NC=0															2023-01-01	24	5	5	0	5	1	0.0039683	0	26	0	0	0	5
FN545816	D1	143508	.	N	T	.	PASS	ADP=5	WT=0	HET=0	HOM=1	NC=0															2023-01-01	24	5	5	0	5	1	0.0039683	0	24	0	0	0	5
FN545816	D1	143668	.	T	A	.	PASS	ADP=8	WT=0	HET=0	HOM=1	NC=0															2023-01-01	41	8	8	0	8	1	7.77e-05	0	35	0	0	8	0
FN545816	D1	143672	.	C	T	.	PASS	ADP=9	WT=0	HET=0	HOM=1	NC=0															2023-01-01	46	9	9	0	9	1	2.0568e-05	0	35	0	0	9	0
FN545816	D1	206398	.	T	TA	.	PASS	ADP=58	WT=0	HET=0	HOM=1	NC=0															2023-01-01	255	58	58	1	57	0.9828	9.6072e-33	37	34	0	1	26	31
FN545816	D1	581480	.	T	TA	.	PASS	ADP=52	WT=0	HET=0	HOM=1	NC=0															2023-01-01	207	52	52	8	44	0.8462	1.6162e-21	35	34	4	4	12	32
FN545816	D1	581487	.	T	TA	.	PASS	ADP=44	WT=0	HET=0	HOM=1	NC=0															2023-01-01	191	44	44	5	39	0.8864	7.2647e-20	21	34	5	0	6	33
FN545816	D1	581494	.	T	TA	.	PASS	ADP=41	WT=0	HET=0	HOM=1	NC=0															2023-01-01	206	41	41	2	39	0.9512	2.1258e-21	36	36	0	2	5	34
FN545816	D1	1340128	.	T	A	.	PASS	ADP=61	WT=0	HET=0	HOM=1	NC=0	ANN=A	missense_variant	MODERATE	codY	CDR20291_1115	transcript	CDR20291_1115	protein_coding	2023-01-01	c.436T>A	p.Tyr146Asn	436/786	436/786	146/261	2023-01-01	255	61	61	0	61	1	2.609e-36	0	35	0	0	32	29
FN545816	D1	1564431	.	TA	T	.	PASS	ADP=34	WT=0	HET=0	HOM=1	NC=0															2023-01-01	194	34	34	0	34	1	3.5146e-20	0	36	0	0	26	8
FN545816	D1	1568676	.	C	A	.	PASS	ADP=77	WT=0	HET=0	HOM=1	NC=0	ANN=A	missense_variant	MODERATE	CDR20291_1323	CDR20291_1323	transcript	CDR20291_1323	protein_coding	2023-01-01	c.412C>A	p.Gln138Lys	412/546	412/546	138/181	2023-01-01	255	77	77	1	76	0.987	5.3211e-44	25	36	1	0	25	51
FN545816	D1	1578166	.	AT	A	.	PASS	ADP=61	WT=0	HET=0	HOM=1	NC=0															2023-01-01	255	61	61	2	59	0.9672	5.0953e-33	35	35	0	2	34	25
FN545816	D1	1578202	.	C	CA	.	PASS	ADP=49	WT=0	HET=0	HOM=1	NC=0															2023-01-01	240	49	49	3	46	0.9388	8.6743e-25	37	33	2	1	25	21
FN545816	D1	1592813	.	A	T	.	PASS	ADP=63	WT=0	HET=0	HOM=1	NC=0															2023-01-01	255	63	63	0	63	1	1.657e-37	0	36	0	0	16	47
FN545816	D1	1864416	.	C	CT	.	PASS	ADP=14	WT=0	HET=0	HOM=1	NC=0	ANN=CT	frameshift_variant	HIGH	CDR20291_1576	CDR20291_1576	transcript	CDR20291_1576	protein_coding	2023-01-01	c.18dupA	p.Val7fs	18/263	18/263	1986-06-01	2023-01-01	76	14	14	0	14	1	2.4927e-08	0	33	0	0	4	10
FN545816	D1	1899595	.	TA	T	.	PASS	ADP=23	WT=0	HET=0	HOM=1	NC=0															2023-01-01	115	23	23	1	22	0.9565	2.9149e-12	37	36	0	1	16	6
FN545816	D1	2235737	.	CT	C	.	PASS	ADP=35	WT=0	HET=0	HOM=1	NC=0	ANN=C	frameshift_variant	HIGH	CDR20291_1913	CDR20291_1913	transcript	CDR20291_1913	protein_coding	2023-01-01	c.246delA	p.Val83fs	246/270	246/270	82/89	2023-01-01	161	35	35	3	32	0.9143	7.5196e-17	31	34	2	1	15	17
FN545816	D1	2262059	.	T	TA	.	PASS	ADP=51	WT=0	HET=0	HOM=1	NC=0															2023-01-01	252	51	51	3	48	0.9412	6.2071e-26	27	34	2	1	10	38
FN545816	D1	2264189	.	CT	C	.	PASS	ADP=63	WT=0	HET=0	HOM=1	NC=0															2023-01-01	255	63	63	1	62	0.9841	1.0605e-35	25	35	1	0	23	39
FN545816	D1	2298110	.	A	AT	.	PASS	ADP=62	WT=0	HET=0	HOM=1	NC=0															2023-01-01	255	62	62	4	58	0.9355	4.7391e-31	28	35	1	3	6	52
FN545816	D1	2361948	.	C	A	.	PASS	ADP=52	WT=0	HET=0	HOM=1	NC=0															2023-01-01	255	52	52	0	52	1	6.3169e-31	0	35	0	0	27	25
FN545816	D1	2361956	.	T	TA	.	PASS	ADP=48	WT=0	HET=0	HOM=1	NC=0															2023-01-01	223	48	48	4	44	0.9167	4.207e-23	34	35	2	2	22	22
FN545816	D1	2367941	.	G	GT	.	PASS	ADP=52	WT=0	HET=0	HOM=1	NC=0															2023-01-01	255	52	52	0	52	1	6.3169e-31	0	34	0	0	22	30
FN545816	D1	2578156	.	AT	A	.	PASS	ADP=47	WT=0	HET=0	HOM=1	NC=0															2023-01-01	255	47	47	1	46	0.9787	2.9526e-26	25	36	1	0	27	19
FN545816	D1	2674743	.	CT	C	.	PASS	ADP=68	WT=0	HET=0	HOM=1	NC=0															2023-01-01	255	68	68	2	65	0.9559	1.5658e-36	31	34	1	1	15	50
FN545816	D1	2680786	.	A	AT	.	PASS	ADP=60	WT=0	HET=0	HOM=1	NC=0															2023-01-01	254	60	60	7	52	0.8667	3.1974e-26	35	35	5	2	27	25
FN545816	D1	2772178	.	CT	C	.	PASS	ADP=67	WT=0	HET=0	HOM=1	NC=0	ANN=C	splice_acceptor_variant&splice_donor_variant&intron_variant	HIGH	CDR20291_2368	CDR20291_2368	transcript	CDR20291_2368	protein_coding	2023-01-01	c.504+1delA					2023-01-01	255	67	67	2	65	0.9701	1.5658e-36	49	34	2	0	38	27
FN545816	D1	2791063	.	G	T	.	PASS	ADP=64	WT=0	HET=0	HOM=1	NC=0	ANN=T	missense_variant	MODERATE	CDR20291_2385	CDR20291_2385	transcript	CDR20291_2385	protein_coding	2023-01-01	c.1478C>A	p.Ser493Tyr	1478/2688	1478/2688	493/895	2023-01-01	255	64	64	0	64	1	4.1752e-38	0	36	0	0	34	30
FN545816	D1	3077985	.	CA	C	.	PASS	ADP=62	WT=0	HET=0	HOM=1	NC=0															2023-01-01	255	62	62	2	60	0.9677	1.3256e-33	30	35	2	0	44	16
FN545816	D1	3162097	.	CT	C	.	PASS	ADP=44	WT=0	HET=0	HOM=1	NC=0															2023-01-01	212	44	44	3	41	0.9318	6.1775e-22	33	34	1	2	13	28
FN545816	D1	3292465	.	T	C	.	PASS	ADP=70	WT=0	HET=0	HOM=1	NC=0	ANN=C	missense_variant	MODERATE	CDR20291_2781	CDR20291_2781	transcript	CDR20291_2781	protein_coding	2023-01-01	c.174A>G	p.Ile58Met	174/705	174/705	58/234	2023-01-01	255	70	70	0	70	1	1.0659e-41	0	35	0	0	47	23
FN545816	D1	3361914	.	TA	T	.	PASS	ADP=94	WT=0	HET=0	HOM=1	NC=0															2023-01-01	255	94	94	1	93	0.9894	4.1668e-54	25	35	1	0	32	61
FN545816	D1	3472928	.	G	A	.	PASS	ADP=93	WT=0	HET=0	HOM=1	NC=0															2023-01-01	255	93	93	0	92	0.9892	6.9429e-55	0	35	0	0	60	32
FN545816	D2D1	143507	.	N	A	.	PASS	ADP=11	WT=0	HET=0	HOM=1	NC=0															2023-01-01	58	11	11	0	11	1	1.4176e-06	0	25	0	0	0	11
FN545816	D2D1	143508	.	N	T	.	PASS	ADP=11	WT=0	HET=0	HOM=1	NC=0															2023-01-01	58	11	11	0	11	1	1.4176e-06	0	24	0	0	0	11
FN545816	D2D1	206398	.	T	TA	.	PASS	ADP=62	WT=0	HET=0	HOM=1	NC=0															2023-01-01	255	62	62	1	61	0.9839	4.1425e-35	25	36	1	0	30	31
FN545816	D2D1	581487	.	T	TA	.	PASS	ADP=47	WT=0	HET=0	HOM=1	NC=0															2023-01-01	198	47	47	6	41	0.8723	1.4122e-20	21	35	2	4	10	31
FN545816	D2D1	581494	.	T	TA	.	PASS	ADP=48	WT=0	HET=0	HOM=1	NC=0															2023-01-01	247	48	48	2	46	0.9583	1.9036e-25	36	35	2	0	11	35
FN545816	D2D1	1340128	.	T	A	.	PASS	ADP=80	WT=0	HET=0	HOM=1	NC=0	ANN=A	missense_variant	MODERATE	codY	CDR20291_1115	transcript	CDR20291_1115	protein_coding	2023-01-01	c.436T>A	p.Tyr146Asn	436/786	436/786	146/261	2023-01-01	255	80	80	0	80	1	1.0864e-47	0	36	0	0	43	37
FN545816	D2D1	1564431	.	TA	T	.	PASS	ADP=46	WT=0	HET=0	HOM=1	NC=0															2023-01-01	255	47	46	1	46	0.9787	2.9526e-26	37	36	0	1	25	21
FN545816	D2D1	1568676	.	C	A	.	PASS	ADP=67	WT=0	HET=0	HOM=1	NC=0	ANN=A	missense_variant	MODERATE	CDR20291_1323	CDR20291_1323	transcript	CDR20291_1323	protein_coding	2023-01-01	c.412C>A	p.Gln138Lys	412/546	412/546	138/181	2023-01-01	255	67	67	0	67	1	6.6743e-40	0	35	0	0	20	47
FN545816	D2D1	1578166	.	AT	A	.	PASS	ADP=45	WT=0	HET=0	HOM=1	NC=0															2023-01-01	243	45	45	1	44	0.9778	4.4304e-25	33	38	1	0	24	20
FN545816	D2D1	1578202	.	C	CA	.	PASS	ADP=39	WT=0	HET=0	HOM=1	NC=0															2023-01-01	208	39	39	1	38	0.9744	1.4697e-21	37	34	1	0	18	20
FN545816	D2D1	1592813	.	A	T	.	PASS	ADP=95	WT=0	HET=0	HOM=1	NC=0															2023-01-01	255	95	95	0	94	0.9895	4.3861e-56	0	37	0	0	38	56
FN545816	D2D1	1864416	.	C	CT	.	PASS	ADP=39	WT=0	HET=0	HOM=1	NC=0	ANN=CT	frameshift_variant	HIGH	CDR20291_1576	CDR20291_1576	transcript	CDR20291_1576	protein_coding	2023-01-01	c.18dupA	p.Val7fs	18/263	18/263	1986-06-01	2023-01-01	195	39	39	2	37	0.9487	3.0128e-20	36	33	2	0	20	17
FN545816	D2D1	1899595	.	TA	T	.	PASS	ADP=25	WT=0	HET=0	HOM=1	NC=0															2023-01-01	126	25	25	1	24	0.96	2.0568e-13	36	36	1	0	11	13
FN545816	D2D1	2235737	.	CT	C	.	PASS	ADP=53	WT=0	HET=0	HOM=1	NC=0	ANN=C	frameshift_variant	HIGH	CDR20291_1913	CDR20291_1913	transcript	CDR20291_1913	protein_coding	2023-01-01	c.246delA	p.Val83fs	246/270	246/270	82/89	2023-01-01	255	53	53	2	51	0.9623	2.3675e-28	36	34	1	1	25	26
FN545816	D2D1	2262059	.	T	TA	.	PASS	ADP=83	WT=0	HET=0	HOM=1	NC=0															2023-01-01	255	83	83	10	73	0.8795	1.3969e-36	43	36	9	1	13	60
FN545816	D2D1	2264189	.	CT	C	.	PASS	ADP=57	WT=0	HET=0	HOM=1	NC=0															2023-01-01	255	57	57	2	55	0.9649	1.1048e-30	36	36	0	2	24	31
FN545816	D2D1	2298110	.	A	AT	.	PASS	ADP=71	WT=0	HET=0	HOM=1	NC=0															2023-01-01	255	71	71	0	71	1	2.6835e-42	0	36	0	0	14	57
FN545816	D2D1	2361948	.	C	A	.	PASS	ADP=46	WT=0	HET=0	HOM=1	NC=0															2023-01-01	255	46	46	0	46	1	2.4343e-27	0	35	0	0	21	25
FN545816	D2D1	2361956	.	T	TA	.	PASS	ADP=43	WT=0	HET=0	HOM=1	NC=0															2023-01-01	248	43	43	0	43	1	1.5066e-25	0	36	0	0	20	23
FN545816	D2D1	2367941	.	G	GT	.	PASS	ADP=67	WT=0	HET=0	HOM=1	NC=0															2023-01-01	255	67	67	0	67	1	6.6743e-40	0	36	0	0	25	42
FN545816	D2D1	2578156	.	AT	A	.	PASS	ADP=64	WT=0	HET=0	HOM=1	NC=0															2023-01-01	255	64	64	3	61	0.9531	2.0001e-33	33	36	2	1	27	34
FN545816	D2D1	2674743	.	CT	C	.	PASS	ADP=84	WT=0	HET=0	HOM=1	NC=0															2023-01-01	255	84	84	0	84	1	4.3483e-50	0	35	0	0	24	60
FN545816	D2D1	2680786	.	A	AT	.	PASS	ADP=65	WT=0	HET=0	HOM=1	NC=0															2023-01-01	255	65	65	1	64	0.9846	6.9424e-37	37	35	1	0	44	20
FN545816	D2D1	2772178	.	CT	C	.	PASS	ADP=74	WT=0	HET=0	HOM=1	NC=0	ANN=C	splice_acceptor_variant&splice_donor_variant&intron_variant	HIGH	CDR20291_2368	CDR20291_2368	transcript	CDR20291_2368	protein_coding	2023-01-01	c.504+1delA					2023-01-01	255	74	74	2	72	0.973	1.2199e-40	37	35	1	1	31	41
FN545816	D2D1	2791063	.	G	T	.	PASS	ADP=92	WT=0	HET=0	HOM=1	NC=0	ANN=T	missense_variant	MODERATE	CDR20291_2385	CDR20291_2385	transcript	CDR20291_2385	protein_coding	2023-01-01	c.1478C>A	p.Ser493Tyr	1478/2688	1478/2688	493/895	2023-01-01	255	92	92	0	92	1	6.9429e-55	0	36	0	0	38	54
FN545816	D2D1	3067059	.	C	CT	.	PASS	ADP=4	WT=0	HET=0	HOM=1	NC=0	ANN=CT	intragenic_variant	MODIFIER	16S_rRNA	Gene_3066386_3068008	gene_variant	Gene_3066386_3068008			n.3067059_3067060insT					2023-01-01	18	4	4	0	4	1	0.014286	0	37	0	0	0	4
FN545816	D2D1	3077985	.	CA	C	.	PASS	ADP=55	WT=0	HET=0	HOM=1	NC=0															2023-01-01	255	55	55	0	55	1	1.0149e-32	0	34	0	0	31	24
FN545816	D2D1	3162097	.	CT	C	.	PASS	ADP=65	WT=0	HET=0	HOM=1	NC=0															2023-01-01	255	65	65	3	62	0.9538	5.2716e-34	49	36	1	2	33	29
FN545816	D2D1	3292465	.	T	C	.	PASS	ADP=76	WT=0	HET=0	HOM=1	NC=0	ANN=C	missense_variant	MODERATE	CDR20291_2781	CDR20291_2781	transcript	CDR20291_2781	protein_coding	2023-01-01	c.174A>G	p.Ile58Met	174/705	174/705	58/234	2023-01-01	255	76	76	0	76	1	2.711e-45	0	36	0	0	45	31
FN545816	D2D1	3361914	.	TA	T	.	PASS	ADP=85	WT=0	HET=0	HOM=1	NC=0															2023-01-01	255	85	85	3	82	0.9647	1.2e-45	49	35	3	0	35	47
FN545816	D2D1	3472928	.	G	A	.	PASS	ADP=92	WT=0	HET=0	HOM=1	NC=0															2023-01-01	255	92	92	0	92	1	6.9429e-55	0	36	0	0	52	40
FN545816	D2	132914	.	N	G	.	PASS	ADP=9	WT=0	HET=0	HOM=1	NC=0															2023-01-01	46	9	9	0	9	1	2.0568e-05	0	24	0	0	9	0
FN545816	D2	132915	.	N	C	.	PASS	ADP=9	WT=0	HET=0	HOM=1	NC=0															2023-01-01	46	9	9	0	9	1	2.0568e-05	0	26	0	0	9	0
FN545816	D2	132923	.	C	CA	.	PASS	ADP=10	WT=0	HET=0	HOM=1	NC=0															2023-01-01	52	10	10	0	10	1	5.4125e-06	0	34	0	0	10	0
FN545816	D2	143507	.	N	A	.	PASS	ADP=11	WT=0	HET=0	HOM=1	NC=0															2023-01-01	58	11	11	0	11	1	1.4176e-06	0	28	0	0	1	10
FN545816	D2	143508	.	N	T	.	PASS	ADP=11	WT=0	HET=0	HOM=1	NC=0															2023-01-01	58	11	11	0	11	1	1.4176e-06	0	26	0	0	1	10
FN545816	D2	143668	.	T	A	.	PASS	ADP=4	WT=0	HET=0	HOM=1	NC=0															2023-01-01	18	4	4	0	4	1	0.014286	0	33	0	0	4	0
FN545816	D2	143672	.	C	T	.	PASS	ADP=4	WT=0	HET=0	HOM=1	NC=0															2023-01-01	18	4	4	0	4	1	0.014286	0	34	0	0	4	0
FN545816	D2	206398	.	T	TA	.	PASS	ADP=64	WT=0	HET=0	HOM=1	NC=0															2023-01-01	255	64	64	1	63	0.9844	2.7139e-36	37	36	1	0	31	32
FN545816	D2	581487	.	T	TA	.	PASS	ADP=45	WT=0	HET=0	HOM=1	NC=0															2023-01-01	217	45	45	3	42	0.9333	1.6658e-22	25	35	0	3	12	30
FN545816	D2	581494	.	T	TA	.	PASS	ADP=55	WT=0	HET=0	HOM=1	NC=0															2023-01-01	255	55	55	1	54	0.9818	5.6837e-31	37	35	0	1	13	41
FN545816	D2	1340128	.	T	A	.	PASS	ADP=83	WT=0	HET=0	HOM=1	NC=0	ANN=A	missense_variant	MODERATE	codY	CDR20291_1115	transcript	CDR20291_1115	protein_coding	2023-01-01	c.436T>A	p.Tyr146Asn	436/786	436/786	146/261	2023-01-01	255	83	83	0	83	1	1.729e-49	0	36	0	0	46	37
FN545816	D2	1564431	.	TA	T	.	PASS	ADP=40	WT=0	HET=0	HOM=1	NC=0															2023-01-01	160	40	40	6	34	0.85	8.7127e-17	37	37	4	2	26	8
FN545816	D2	1568676	.	C	A	.	PASS	ADP=78	WT=0	HET=0	HOM=1	NC=0	ANN=A	missense_variant	MODERATE	CDR20291_1323	CDR20291_1323	transcript	CDR20291_1323	protein_coding	2023-01-01	c.412C>A	p.Gln138Lys	412/546	412/546	138/181	2023-01-01	255	78	78	0	78	1	1.7165e-46	0	36	0	0	26	52
FN545816	D2	1578166	.	AT	A	.	PASS	ADP=68	WT=0	HET=0	HOM=1	NC=0															2023-01-01	255	68	68	1	67	0.9853	1.1598e-38	37	37	0	1	44	23
FN545816	D2	1578202	.	C	CA	.	PASS	ADP=62	WT=0	HET=0	HOM=1	NC=0															2023-01-01	255	62	62	0	62	1	6.5755e-37	0	34	0	0	38	24
FN545816	D2	1592813	.	A	T	.	PASS	ADP=100	WT=0	HET=0	HOM=1	NC=0															2023-01-01	255	100	100	0	100	1	1.1044e-59	0	35	0	0	37	63
FN545816	D2	1864416	.	C	CT	.	PASS	ADP=62	WT=0	HET=0	HOM=1	NC=0	ANN=CT	frameshift_variant	HIGH	CDR20291_1576	CDR20291_1576	transcript	CDR20291_1576	protein_coding	2023-01-01	c.18dupA	p.Val7fs	18/263	18/263	1986-06-01	2023-01-01	255	62	62	1	60	0.9677	1.6176e-34	36	33	0	1	31	29
FN545816	D2	1899595	.	TA	T	.	PASS	ADP=41	WT=0	HET=0	HOM=1	NC=0															2023-01-01	220	41	41	1	40	0.9756	9.8874e-23	36	37	0	1	23	17
FN545816	D2	2235737	.	CT	C	.	PASS	ADP=73	WT=0	HET=0	HOM=1	NC=0	ANN=C	frameshift_variant	HIGH	CDR20291_1913	CDR20291_1913	transcript	CDR20291_1913	protein_coding	2023-01-01	c.246delA	p.Val83fs	246/270	246/270	82/89	2023-01-01	255	73	73	1	72	0.9863	1.2584e-41	37	35	1	0	37	35
FN545816	D2	2262059	.	T	TA	.	PASS	ADP=84	WT=0	HET=0	HOM=1	NC=0															2023-01-01	255	84	84	4	80	0.9524	1.014e-43	55	36	4	0	15	65
FN545816	D2	2264189	.	CT	C	.	PASS	ADP=65	WT=0	HET=0	HOM=1	NC=0															2023-01-01	255	65	65	0	65	1	1.0519e-38	0	36	0	0	30	35
FN545816	D2	2298110	.	A	AT	.	PASS	ADP=83	WT=0	HET=0	HOM=1	NC=0															2023-01-01	255	83	83	1	82	0.988	1.4523e-47	37	36	1	0	11	71
FN545816	D2	2361948	.	C	A	.	PASS	ADP=57	WT=0	HET=0	HOM=1	NC=0															2023-01-01	255	57	57	0	57	1	6.4572e-34	0	36	0	0	26	31
FN545816	D2	2361956	.	T	TA	.	PASS	ADP=58	WT=0	HET=0	HOM=1	NC=0															2023-01-01	255	58	58	4	54	0.931	9.0836e-29	36	35	2	2	24	30
FN545816	D2	2367941	.	G	GT	.	PASS	ADP=50	WT=0	HET=0	HOM=1	NC=0															2023-01-01	255	50	50	0	50	1	9.9117e-30	0	35	0	0	19	31
FN545816	D2	2578156	.	AT	A	.	PASS	ADP=58	WT=0	HET=0	HOM=1	NC=0															2023-01-01	255	58	58	0	58	1	1.6283e-34	0	35	0	0	31	27
FN545816	D2	2674743	.	CT	C	.	PASS	ADP=66	WT=0	HET=0	HOM=1	NC=0															2023-01-01	255	66	66	1	65	0.9848	1.7754e-37	37	34	0	1	20	45
FN545816	D2	2680786	.	A	AT	.	PASS	ADP=69	WT=0	HET=0	HOM=1	NC=0															2023-01-01	255	69	69	0	69	1	4.233e-41	0	34	0	0	50	19
FN545816	D2	2772178	.	CT	C	.	PASS	ADP=77	WT=0	HET=0	HOM=1	NC=0	ANN=C	splice_acceptor_variant&splice_donor_variant&intron_variant	HIGH	CDR20291_2368	CDR20291_2368	transcript	CDR20291_2368	protein_coding	2023-01-01	c.504+1delA					2023-01-01	255	77	77	1	76	0.987	5.3211e-44	37	36	1	0	41	35
FN545816	D2	2791063	.	G	T	.	PASS	ADP=91	WT=0	HET=0	HOM=1	NC=0	ANN=T	missense_variant	MODERATE	CDR20291_2385	CDR20291_2385	transcript	CDR20291_2385	protein_coding	2023-01-01	c.1478C>A	p.Ser493Tyr	1478/2688	1478/2688	493/895	2023-01-01	255	91	91	0	91	1	2.7621e-54	0	37	0	0	44	47
FN545816	D2	3067059	.	C	CT	.	PASS	ADP=7	WT=0	HET=0	HOM=1	NC=0	ANN=CT	intragenic_variant	MODIFIER	16S_rRNA	Gene_3066386_3068008	gene_variant	Gene_3066386_3068008			n.3067059_3067060insT					2023-01-01	26	7	7	1	6	0.8571	0.002331	37	37	0	1	0	6
FN545816	D2	3077985	.	CA	C	.	PASS	ADP=79	WT=0	HET=0	HOM=1	NC=0															2023-01-01	255	79	79	1	77	0.9872	1.356e-44	25	35	1	0	35	42
FN545816	D2	3162097	.	CT	C	.	PASS	ADP=79	WT=0	HET=0	HOM=1	NC=0															2023-01-01	255	79	79	2	77	0.9747	1.3992e-43	37	35	1	1	41	36
FN545816	D2	3292465	.	T	C	.	PASS	ADP=82	WT=0	HET=0	HOM=1	NC=0	ANN=C	missense_variant	MODERATE	CDR20291_2781	CDR20291_2781	transcript	CDR20291_2781	protein_coding	2023-01-01	c.174A>G	p.Ile58Met	174/705	174/705	58/234	2023-01-01	255	82	82	0	82	1	6.8742e-49	0	35	0	0	44	38
FN545816	D2	3361914	.	TA	T	.	PASS	ADP=113	WT=0	HET=0	HOM=1	NC=0															2023-01-01	255	113	113	5	108	0.9558	3.0603e-59	37	36	5	0	28	80
FN545816	D2	3472928	.	G	A	.	PASS	ADP=98	WT=0	HET=0	HOM=1	NC=0															2023-01-01	255	98	98	0	98	1	1.7493e-58	0	36	0	0	57	41
FN545816	D3D1	132914	.	N	G	.	PASS	ADP=5	WT=0	HET=0	HOM=1	NC=0															2023-01-01	24	5	5	0	5	1	0.0039683	0	26	0	0	5	0
FN545816	D3D1	132915	.	N	C	.	PASS	ADP=5	WT=0	HET=0	HOM=1	NC=0															2023-01-01	24	5	5	0	5	1	0.0039683	0	31	0	0	5	0
FN545816	D3D1	132923	.	C	CA	.	PASS	ADP=6	WT=0	HET=0	HOM=1	NC=0															2023-01-01	29	6	6	0	6	1	0.0010823	0	39	0	0	6	0
FN545816	D3D1	132939	.	G	T	.	PASS	ADP=9	WT=0	HET=0	HOM=1	NC=0															2023-01-01	46	9	9	0	9	1	2.0568e-05	0	39	0	0	9	0
FN545816	D3D1	143462	.	C	CA	.	PASS	ADP=17	WT=0	HET=0	HOM=1	NC=0															2023-01-01	71	17	17	2	15	0.8824	7.3277e-08	36	37	0	2	0	15
FN545816	D3D1	143507	.	N	A	.	PASS	ADP=10	WT=0	HET=0	HOM=1	NC=0															2023-01-01	52	10	10	0	10	1	5.4125e-06	0	26	0	0	0	10
FN545816	D3D1	143508	.	N	T	.	PASS	ADP=10	WT=0	HET=0	HOM=1	NC=0															2023-01-01	52	10	10	0	10	1	5.4125e-06	0	24	0	0	0	10
FN545816	D3D1	143668	.	T	A	.	PASS	ADP=4	WT=0	HET=0	HOM=1	NC=0															2023-01-01	18	4	4	0	4	1	0.014286	0	37	0	0	4	0
FN545816	D3D1	143672	.	C	T	.	PASS	ADP=5	WT=0	HET=0	HOM=1	NC=0															2023-01-01	24	5	5	0	5	1	0.0039683	0	34	0	0	5	0
FN545816	D3D1	206398	.	T	TA	.	PASS	ADP=51	WT=0	HET=0	HOM=1	NC=0															2023-01-01	255	51	51	1	50	0.9804	1.3013e-28	37	35	1	0	31	19
FN545816	D3D1	581487	.	T	TA	.	PASS	ADP=31	WT=0	HET=0	HOM=1	NC=0															2023-01-01	138	31	31	3	28	0.9032	1.2857e-14	29	36	3	0	10	18
FN545816	D3D1	581494	.	T	TA	.	PASS	ADP=27	WT=0	HET=0	HOM=1	NC=0															2023-01-01	152	27	27	0	27	1	5.1363e-16	0	36	0	0	10	17
FN545816	D3D1	1332227	.	ATAAGTCACTAAAAAAAGTGACT	A	.	PASS	ADP=60	WT=0	HET=0	HOM=1	NC=0															2023-01-01	255	60	60	5	54	0.9	3.1304e-28	34	19	3	2	37	17
FN545816	D3D1	1340128	.	T	A	.	PASS	ADP=71	WT=0	HET=0	HOM=1	NC=0	ANN=A	missense_variant	MODERATE	codY	CDR20291_1115	transcript	CDR20291_1115	protein_coding	2023-01-01	c.436T>A	p.Tyr146Asn	436/786	436/786	146/261	2023-01-01	255	71	71	0	71	1	2.6835e-42	0	36	0	0	39	32
FN545816	D3D1	1564431	.	TA	T	.	PASS	ADP=46	WT=0	HET=0	HOM=1	NC=0															2023-01-01	229	47	46	3	44	0.9362	1.2056e-23	37	36	2	1	26	18
FN545816	D3D1	1568676	.	C	A	.	PASS	ADP=64	WT=0	HET=0	HOM=1	NC=0	ANN=A	missense_variant	MODERATE	CDR20291_1323	CDR20291_1323	transcript	CDR20291_1323	protein_coding	2023-01-01	c.412C>A	p.Gln138Lys	412/546	412/546	138/181	2023-01-01	255	64	64	0	64	1	4.1752e-38	0	36	0	0	24	40
FN545816	D3D1	1578166	.	AT	A	.	PASS	ADP=45	WT=0	HET=0	HOM=1	NC=0															2023-01-01	243	45	45	1	44	0.9778	4.4304e-25	37	36	1	0	21	23
FN545816	D3D1	1578202	.	C	CA	.	PASS	ADP=45	WT=0	HET=0	HOM=1	NC=0															2023-01-01	243	45	45	1	44	0.9778	4.4304e-25	37	34	1	0	22	22
FN545816	D3D1	1592813	.	A	T	.	PASS	ADP=78	WT=0	HET=0	HOM=1	NC=0															2023-01-01	255	78	78	0	78	1	1.7165e-46	0	36	0	0	27	51
FN545816	D3D1	1864416	.	C	CT	.	PASS	ADP=43	WT=0	HET=0	HOM=1	NC=0	ANN=CT	frameshift_variant	HIGH	CDR20291_1576	CDR20291_1576	transcript	CDR20291_1576	protein_coding	2023-01-01	c.18dupA	p.Val7fs	18/263	18/263	1986-06-01	2023-01-01	206	43	43	2	39	0.907	2.1258e-21	37	34	0	2	16	23
FN545816	D3D1	1899595	.	TA	T	.	PASS	ADP=27	WT=0	HET=0	HOM=1	NC=0															2023-01-01	152	27	27	0	27	1	5.1363e-16	0	36	0	0	16	11
FN545816	D3D1	2235737	.	CT	C	.	PASS	ADP=51	WT=0	HET=0	HOM=1	NC=0	ANN=C	frameshift_variant	HIGH	CDR20291_1913	CDR20291_1913	transcript	CDR20291_1913	protein_coding	2023-01-01	c.246delA	p.Val83fs	246/270	246/270	82/89	2023-01-01	252	51	51	3	48	0.9412	6.2071e-26	33	35	2	1	20	28
FN545816	D3D1	2262059	.	T	TA	.	PASS	ADP=51	WT=0	HET=0	HOM=1	NC=0															2023-01-01	220	51	51	6	45	0.8824	9.0809e-23	35	35	5	1	11	34
FN545816	D3D1	2264189	.	CT	C	.	PASS	ADP=45	WT=0	HET=0	HOM=1	NC=0															2023-01-01	229	45	45	2	43	0.9556	1.0412e-23	36	36	1	1	23	20
FN545816	D3D1	2298110	.	A	AT	.	PASS	ADP=54	WT=0	HET=0	HOM=1	NC=0															2023-01-01	255	54	54	2	52	0.963	6.1952e-29	25	35	0	2	10	42
FN545816	D3D1	2361948	.	C	A	.	PASS	ADP=49	WT=0	HET=0	HOM=1	NC=0															2023-01-01	255	49	49	0	49	1	3.925e-29	0	35	0	0	27	22
FN545816	D3D1	2361956	.	T	TA	.	PASS	ADP=50	WT=0	HET=0	HOM=1	NC=0															2023-01-01	255	50	50	2	48	0.96	1.3143e-26	37	34	1	1	29	19
FN545816	D3D1	2367941	.	G	GT	.	PASS	ADP=57	WT=0	HET=0	HOM=1	NC=0															2023-01-01	255	57	57	0	57	1	6.4572e-34	0	35	0	0	22	35
FN545816	D3D1	2578156	.	AT	A	.	PASS	ADP=53	WT=0	HET=0	HOM=1	NC=0															2023-01-01	255	53	53	0	53	1	1.5943e-31	0	36	0	0	28	25
FN545816	D3D1	2674743	.	CT	C	.	PASS	ADP=58	WT=0	HET=0	HOM=1	NC=0															2023-01-01	255	58	58	2	56	0.9655	2.8822e-31	37	36	0	2	15	41
FN545816	D3D1	2680786	.	A	AT	.	PASS	ADP=43	WT=0	HET=0	HOM=1	NC=0															2023-01-01	225	43	43	1	41	0.9535	2.5612e-23	37	34	0	1	29	12
FN545816	D3D1	2772178	.	CT	C	.	PASS	ADP=76	WT=0	HET=0	HOM=1	NC=0	ANN=C	splice_acceptor_variant&splice_donor_variant&intron_variant	HIGH	CDR20291_2368	CDR20291_2368	transcript	CDR20291_2368	protein_coding	2023-01-01	c.504+1delA					2023-01-01	255	76	76	3	73	0.9605	2.1439e-40	37	35	2	1	37	36
FN545816	D3D1	2791063	.	G	T	.	PASS	ADP=77	WT=0	HET=0	HOM=1	NC=0	ANN=T	missense_variant	MODERATE	CDR20291_2385	CDR20291_2385	transcript	CDR20291_2385	protein_coding	2023-01-01	c.1478C>A	p.Ser493Tyr	1478/2688	1478/2688	493/895	2023-01-01	255	77	77	0	77	1	6.8219e-46	0	37	0	0	37	40
FN545816	D3D1	3077985	.	CA	C	.	PASS	ADP=54	WT=0	HET=0	HOM=1	NC=0															2023-01-01	255	54	54	0	54	1	4.0229e-32	0	36	0	0	36	18
FN545816	D3D1	3162097	.	CT	C	.	PASS	ADP=56	WT=0	HET=0	HOM=1	NC=0															2023-01-01	255	56	56	3	53	0.9464	8.323e-29	37	35	2	1	26	27
FN545816	D3D1	3292465	.	T	C	.	PASS	ADP=64	WT=0	HET=0	HOM=1	NC=0	ANN=C	missense_variant	MODERATE	CDR20291_2781	CDR20291_2781	transcript	CDR20291_2781	protein_coding	2023-01-01	c.174A>G	p.Ile58Met	174/705	174/705	58/234	2023-01-01	255	64	64	0	64	1	4.1752e-38	0	36	0	0	38	26
FN545816	D3D1	3309547	.	C	CAAAGAGCTG	.	PASS	ADP=21	WT=0	HET=0	HOM=1	NC=0															2023-01-01	93	21	21	2	19	0.9048	4.7003e-10	32	15	0	2	0	19
FN545816	D3D1	3361914	.	TA	T	.	PASS	ADP=70	WT=0	HET=0	HOM=1	NC=0															2023-01-01	255	70	70	2	68	0.9714	2.7243e-38	37	36	2	0	19	49
FN545816	D3D1	3472928	.	G	A	.	PASS	ADP=79	WT=0	HET=0	HOM=1	NC=0															2023-01-01	255	79	79	0	79	1	4.3185e-47	0	36	0	0	49	30
FN545816	D3D1	3624574	.	A	ACAAG	.	PASS	ADP=95	WT=0	HET=0	HOM=1	NC=0	ANN=ACAAG	frameshift_variant	HIGH	pbuX	CDR20291_3036	transcript	CDR20291_3036	protein_coding	2023-01-01	c.183_186dupCTTG	p.Phe63fs	186/1353	186/1353	62/450	2023-01-01	255	95	95	6	88	0.9263	5.2284e-47	32	25	5	1	55	33
FN545816	D3D2	132914	.	N	G	.	PASS	ADP=8	WT=0	HET=0	HOM=1	NC=0															2023-01-01	41	8	8	0	8	1	7.77e-05	0	24	0	0	8	0
FN545816	D3D2	132915	.	N	C	.	PASS	ADP=8	WT=0	HET=0	HOM=1	NC=0															2023-01-01	41	8	8	0	8	1	7.77e-05	0	26	0	0	8	0
FN545816	D3D2	132923	.	C	CA	.	PASS	ADP=8	WT=0	HET=0	HOM=1	NC=0															2023-01-01	41	8	8	0	8	1	7.77e-05	0	36	0	0	8	0
FN545816	D3D2	143462	.	C	CA	.	PASS	ADP=12	WT=0	HET=0	HOM=1	NC=0															2023-01-01	44	12	12	2	10	0.8333	3.3652e-05	35	40	0	2	1	9
FN545816	D3D2	143507	.	N	A	.	PASS	ADP=6	WT=0	HET=0	HOM=1	NC=0															2023-01-01	29	6	6	0	6	1	0.0010823	0	26	0	0	0	6
FN545816	D3D2	143508	.	N	T	.	PASS	ADP=6	WT=0	HET=0	HOM=1	NC=0															2023-01-01	29	6	6	0	6	1	0.0010823	0	24	0	0	0	6
FN545816	D3D2	143668	.	T	A	.	PASS	ADP=5	WT=0	HET=0	HOM=1	NC=0															2023-01-01	24	5	5	0	5	1	0.0039683	0	37	0	0	5	0
FN545816	D3D2	143672	.	C	T	.	PASS	ADP=5	WT=0	HET=0	HOM=1	NC=0															2023-01-01	24	5	5	0	5	1	0.0039683	0	37	0	0	5	0
FN545816	D3D2	206398	.	T	TA	.	PASS	ADP=53	WT=0	HET=0	HOM=1	NC=0															2023-01-01	255	53	53	2	51	0.9623	2.3675e-28	37	37	1	1	30	21
FN545816	D3D2	581480	.	T	TA	.	PASS	ADP=55	WT=0	HET=0	HOM=1	NC=0															2023-01-01	199	55	55	11	44	0.8	1.0901e-20	35	35	8	3	18	26
FN545816	D3D2	581487	.	T	TA	.	PASS	ADP=50	WT=0	HET=0	HOM=1	NC=0															2023-01-01	255	50	50	2	48	0.96	1.3143e-26	20	36	2	0	20	28
FN545816	D3D2	581494	.	T	TA	.	PASS	ADP=50	WT=0	HET=0	HOM=1	NC=0															2023-01-01	255	50	50	1	49	0.98	5.0549e-28	37	35	0	1	19	30
FN545816	D3D2	1340128	.	T	A	.	PASS	ADP=71	WT=0	HET=0	HOM=1	NC=0	ANN=A	missense_variant	MODERATE	codY	CDR20291_1115	transcript	CDR20291_1115	protein_coding	2023-01-01	c.436T>A	p.Tyr146Asn	436/786	436/786	146/261	2023-01-01	255	71	71	0	71	1	2.6835e-42	0	35	0	0	28	43
FN545816	D3D2	1564431	.	TA	T	.	PASS	ADP=45	WT=0	HET=0	HOM=1	NC=0															2023-01-01	229	45	45	2	43	0.9556	1.0412e-23	37	35	0	2	24	19
FN545816	D3D2	1568676	.	C	A	.	PASS	ADP=61	WT=0	HET=0	HOM=1	NC=0	ANN=A	missense_variant	MODERATE	CDR20291_1323	CDR20291_1323	transcript	CDR20291_1323	protein_coding	2023-01-01	c.412C>A	p.Gln138Lys	412/546	412/546	138/181	2023-01-01	255	61	61	0	61	1	2.609e-36	0	36	0	0	20	41
FN545816	D3D2	1578166	.	AT	A	.	PASS	ADP=51	WT=0	HET=0	HOM=1	NC=0															2023-01-01	255	51	51	1	50	0.9804	1.3013e-28	37	37	1	0	26	24
FN545816	D3D2	1578202	.	C	CA	.	PASS	ADP=46	WT=0	HET=0	HOM=1	NC=0															2023-01-01	249	46	46	1	45	0.9783	1.1441e-25	37	35	1	0	22	23
FN545816	D3D2	1592813	.	A	T	.	PASS	ADP=87	WT=0	HET=0	HOM=1	NC=0															2023-01-01	255	87	87	0	87	1	6.9142e-52	0	35	0	0	30	57
FN545816	D3D2	1864416	.	C	CT	.	PASS	ADP=40	WT=0	HET=0	HOM=1	NC=0	ANN=CT	frameshift_variant	HIGH	CDR20291_1576	CDR20291_1576	transcript	CDR20291_1576	protein_coding	2023-01-01	c.18dupA	p.Val7fs	18/263	18/263	1986-06-01	2023-01-01	200	40	40	2	38	0.95	8.0088e-21	36	35	1	1	18	20
FN545816	D3D2	1899595	.	TA	T	.	PASS	ADP=29	WT=0	HET=0	HOM=1	NC=0															2023-01-01	150	29	29	1	28	0.9655	9.9776e-16	21	36	1	0	14	14
FN545816	D3D2	2235737	.	CT	C	.	PASS	ADP=40	WT=0	HET=0	HOM=1	NC=0	ANN=C	frameshift_variant	HIGH	CDR20291_1913	CDR20291_1913	transcript	CDR20291_1913	protein_coding	2023-01-01	c.246delA	p.Val83fs	246/270	246/270	82/89	2023-01-01	230	40	40	0	40	1	9.3017e-24	0	36	0	0	23	17
FN545816	D3D2	2262059	.	T	TA	.	PASS	ADP=62	WT=0	HET=0	HOM=1	NC=0															2023-01-01	255	62	62	6	56	0.9032	7.1971e-29	35	36	6	0	11	45
FN545816	D3D2	2264189	.	CT	C	.	PASS	ADP=48	WT=0	HET=0	HOM=1	NC=0															2023-01-01	255	48	48	1	47	0.9792	7.6145e-27	36	35	0	1	24	23
FN545816	D3D2	2298110	.	A	AT	.	PASS	ADP=63	WT=0	HET=0	HOM=1	NC=0															2023-01-01	255	63	63	2	61	0.9683	3.4466e-34	31	35	0	2	15	46
FN545816	D3D2	2361948	.	C	A	.	PASS	ADP=47	WT=0	HET=0	HOM=1	NC=0															2023-01-01	255	47	47	0	47	1	6.1512e-28	0	35	0	0	29	18
FN545816	D3D2	2361956	.	T	TA	.	PASS	ADP=45	WT=0	HET=0	HOM=1	NC=0															2023-01-01	217	45	45	3	42	0.9333	1.6658e-22	37	35	3	0	26	16
FN545816	D3D2	2367941	.	G	GT	.	PASS	ADP=58	WT=0	HET=0	HOM=1	NC=0															2023-01-01	255	58	58	0	57	0.9828	6.4572e-34	0	35	0	0	25	32
FN545816	D3D2	2578156	.	AT	A	.	PASS	ADP=54	WT=0	HET=0	HOM=1	NC=0															2023-01-01	255	54	54	1	53	0.9815	2.2126e-30	25	36	1	0	36	17
FN545816	D3D2	2668192	.	C	T	.	PASS	ADP=71	WT=0	HET=0	HOM=1	NC=0	ANN=T	missense_variant	MODERATE	CDR20291_2274	CDR20291_2274	transcript	CDR20291_2274	protein_coding	2023-01-01	c.509C>T	p.Ala170Val	509/1023	509/1023	170/340	2023-01-01	255	71	71	0	71	1	2.6835e-42	0	36	0	0	32	39
FN545816	D3D2	2674743	.	CT	C	.	PASS	ADP=55	WT=0	HET=0	HOM=1	NC=0															2023-01-01	255	55	55	0	55	1	1.0149e-32	0	35	0	0	22	33
FN545816	D3D2	2680786	.	A	AT	.	PASS	ADP=59	WT=0	HET=0	HOM=1	NC=0															2023-01-01	255	59	59	2	57	0.9661	7.5133e-32	31	34	0	2	34	23
FN545816	D3D2	2772178	.	CT	C	.	PASS	ADP=80	WT=0	HET=0	HOM=1	NC=0	ANN=C	splice_acceptor_variant&splice_donor_variant&intron_variant	HIGH	CDR20291_2368	CDR20291_2368	transcript	CDR20291_2368	protein_coding	2023-01-01	c.504+1delA					2023-01-01	255	80	80	0	80	1	1.0864e-47	0	36	0	0	46	34
FN545816	D3D2	2791063	.	G	T	.	PASS	ADP=74	WT=0	HET=0	HOM=1	NC=0	ANN=T	missense_variant	MODERATE	CDR20291_2385	CDR20291_2385	transcript	CDR20291_2385	protein_coding	2023-01-01	c.1478C>A	p.Ser493Tyr	1478/2688	1478/2688	493/895	2023-01-01	255	74	74	0	74	1	4.2804e-44	0	36	0	0	31	43
FN545816	D3D2	3067059	.	C	CT	.	PASS	ADP=6	WT=0	HET=0	HOM=1	NC=0	ANN=CT	intragenic_variant	MODIFIER	16S_rRNA	Gene_3066386_3068008	gene_variant	Gene_3066386_3068008			n.3067059_3067060insT					2023-01-01	29	6	6	0	6	1	0.0010823	0	37	0	0	0	6
FN545816	D3D2	3077985	.	CA	C	.	PASS	ADP=53	WT=0	HET=0	HOM=1	NC=0															2023-01-01	255	53	53	2	51	0.9623	2.3675e-28	37	35	2	0	30	21
FN545816	D3D2	3162097	.	CT	C	.	PASS	ADP=65	WT=0	HET=0	HOM=1	NC=0															2023-01-01	255	65	65	1	64	0.9846	6.9424e-37	74	35	1	0	33	31
FN545816	D3D2	3292465	.	T	C	.	PASS	ADP=90	WT=0	HET=0	HOM=1	NC=0	ANN=C	missense_variant	MODERATE	CDR20291_2781	CDR20291_2781	transcript	CDR20291_2781	protein_coding	2023-01-01	c.174A>G	p.Ile58Met	174/705	174/705	58/234	2023-01-01	255	90	90	0	90	1	1.0988e-53	0	36	0	0	47	43
FN545816	D3D2	3361914	.	TA	T	.	PASS	ADP=82	WT=0	HET=0	HOM=1	NC=0															2023-01-01	255	82	82	3	79	0.9634	6.7897e-44	37	36	2	1	24	55
FN545816	D3D2	3472928	.	G	A	.	PASS	ADP=104	WT=0	HET=0	HOM=1	NC=0															2023-01-01	255	104	104	0	104	1	4.3992e-62	0	37	0	0	62	42
FN545816	D3	132914	.	N	G	.	PASS	ADP=10	WT=0	HET=0	HOM=1	NC=0															2023-01-01	52	10	10	0	10	1	5.4125e-06	0	24	0	0	10	0
FN545816	D3	132915	.	N	C	.	PASS	ADP=10	WT=0	HET=0	HOM=1	NC=0															2023-01-01	52	10	10	0	10	1	5.4125e-06	0	25	0	0	10	0
FN545816	D3	132923	.	C	CA	.	PASS	ADP=10	WT=0	HET=0	HOM=1	NC=0															2023-01-01	52	10	10	0	10	1	5.4125e-06	0	36	0	0	10	0
FN545816	D3	143462	.	C	CA	.	PASS	ADP=18	WT=0	HET=0	HOM=1	NC=0															2023-01-01	99	18	18	0	18	1	1.1019e-10	0	35	0	0	0	18
FN545816	D3	143507	.	N	A	.	PASS	ADP=9	WT=0	HET=0	HOM=1	NC=0															2023-01-01	46	9	9	0	9	1	2.0568e-05	0	26	0	0	0	9
FN545816	D3	143508	.	N	T	.	PASS	ADP=9	WT=0	HET=0	HOM=1	NC=0															2023-01-01	46	9	9	0	9	1	2.0568e-05	0	24	0	0	0	9
FN545816	D3	143668	.	T	A	.	PASS	ADP=8	WT=0	HET=0	HOM=1	NC=0															2023-01-01	41	8	8	0	8	1	7.77e-05	0	37	0	0	8	0
FN545816	D3	143672	.	C	T	.	PASS	ADP=9	WT=0	HET=0	HOM=1	NC=0															2023-01-01	46	9	9	0	9	1	2.0568e-05	0	37	0	0	9	0
FN545816	D3	206398	.	T	TA	.	PASS	ADP=49	WT=0	HET=0	HOM=1	NC=0															2023-01-01	229	49	49	4	45	0.9184	1.1493e-23	37	36	2	2	28	17
FN545816	D3	581480	.	T	TA	.	PASS	ADP=40	WT=0	HET=0	HOM=1	NC=0															2023-01-01	178	40	40	4	36	0.9	1.2627e-18	27	35	4	0	16	20
FN545816	D3	581487	.	T	TA	.	PASS	ADP=34	WT=0	HET=0	HOM=1	NC=0															2023-01-01	136	34	34	5	29	0.8529	2.0235e-14	16	35	1	4	13	16
FN545816	D3	581494	.	T	TA	.	PASS	ADP=34	WT=0	HET=0	HOM=1	NC=0															2023-01-01	194	34	34	0	34	1	3.5146e-20	0	38	0	0	12	22
FN545816	D3	1340128	.	T	A	.	PASS	ADP=61	WT=0	HET=0	HOM=1	NC=0	ANN=A	missense_variant	MODERATE	codY	CDR20291_1115	transcript	CDR20291_1115	protein_coding	2023-01-01	c.436T>A	p.Tyr146Asn	436/786	436/786	146/261	2023-01-01	255	61	61	0	61	1	2.609e-36	0	37	0	0	32	29
FN545816	D3	1564431	.	TA	T	.	PASS	ADP=30	WT=0	HET=0	HOM=1	NC=0															2023-01-01	155	30	30	1	29	0.9667	2.6212e-16	25	36	1	0	19	10
FN545816	D3	1568676	.	C	A	.	PASS	ADP=64	WT=0	HET=0	HOM=1	NC=0	ANN=A	missense_variant	MODERATE	CDR20291_1323	CDR20291_1323	transcript	CDR20291_1323	protein_coding	2023-01-01	c.412C>A	p.Gln138Lys	412/546	412/546	138/181	2023-01-01	255	64	64	0	64	1	4.1752e-38	0	36	0	0	30	34
FN545816	D3	1578166	.	AT	A	.	PASS	ADP=53	WT=0	HET=0	HOM=1	NC=0															2023-01-01	255	53	53	0	53	1	1.5943e-31	0	37	0	0	32	21
FN545816	D3	1578202	.	C	CA	.	PASS	ADP=56	WT=0	HET=0	HOM=1	NC=0															2023-01-01	255	56	56	1	55	0.9821	1.4593e-31	25	34	1	0	31	24
FN545816	D3	1592813	.	A	T	.	PASS	ADP=73	WT=0	HET=0	HOM=1	NC=0															2023-01-01	255	73	73	1	72	0.9863	1.2584e-41	25	35	0	1	24	48
FN545816	D3	1864416	.	C	CT	.	PASS	ADP=33	WT=0	HET=0	HOM=1	NC=0	ANN=CT	frameshift_variant	HIGH	CDR20291_1576	CDR20291_1576	transcript	CDR20291_1576	protein_coding	2023-01-01	c.18dupA	p.Val7fs	18/263	18/263	1986-06-01	2023-01-01	167	33	33	1	31	0.9394	1.8007e-17	25	34	1	0	14	17
FN545816	D3	1899595	.	TA	T	.	PASS	ADP=28	WT=0	HET=0	HOM=1	NC=0															2023-01-01	132	28	28	2	26	0.9286	5.6872e-14	36	37	1	1	13	13
FN545816	D3	2235737	.	CT	C	.	PASS	ADP=52	WT=0	HET=0	HOM=1	NC=0	ANN=C	frameshift_variant	HIGH	CDR20291_1913	CDR20291_1913	transcript	CDR20291_1913	protein_coding	2023-01-01	c.246delA	p.Val83fs	246/270	246/270	82/89	2023-01-01	255	52	52	2	50	0.9615	9.0394e-28	37	35	2	0	24	26
FN545816	D3	2262059	.	T	TA	.	PASS	ADP=63	WT=0	HET=0	HOM=1	NC=0															2023-01-01	255	63	63	3	60	0.9524	7.5825e-33	33	35	3	0	14	46
FN545816	D3	2264189	.	CT	C	.	PASS	ADP=51	WT=0	HET=0	HOM=1	NC=0															2023-01-01	255	51	51	0	51	1	2.5024e-30	0	35	0	0	26	25
FN545816	D3	2298110	.	A	AT	.	PASS	ADP=56	WT=0	HET=0	HOM=1	NC=0															2023-01-01	255	56	56	4	52	0.9286	1.2485e-27	34	36	2	2	8	44
FN545816	D3	2361948	.	C	A	.	PASS	ADP=51	WT=0	HET=0	HOM=1	NC=0															2023-01-01	255	51	51	0	51	1	2.5024e-30	0	36	0	0	24	27
FN545816	D3	2361956	.	T	TA	.	PASS	ADP=51	WT=0	HET=0	HOM=1	NC=0															2023-01-01	255	51	51	0	51	1	2.5024e-30	0	34	0	0	25	26
FN545816	D3	2367941	.	G	GT	.	PASS	ADP=35	WT=0	HET=0	HOM=1	NC=0															2023-01-01	200	35	35	0	35	1	8.9137e-21	0	35	0	0	14	21
FN545816	D3	2578156	.	AT	A	.	PASS	ADP=52	WT=0	HET=0	HOM=1	NC=0															2023-01-01	255	52	52	1	51	0.9808	3.3479e-29	25	36	1	0	26	25
FN545816	D3	2674743	.	CT	C	.	PASS	ADP=54	WT=0	HET=0	HOM=1	NC=0															2023-01-01	255	54	54	1	53	0.9815	2.2126e-30	37	35	1	0	18	35
FN545816	D3	2680786	.	A	AT	.	PASS	ADP=60	WT=0	HET=0	HOM=1	NC=0															2023-01-01	255	60	60	4	56	0.9333	6.5764e-30	35	36	2	2	38	18
FN545816	D3	2772178	.	CT	C	.	PASS	ADP=74	WT=0	HET=0	HOM=1	NC=0	ANN=C	splice_acceptor_variant&splice_donor_variant&intron_variant	HIGH	CDR20291_2368	CDR20291_2368	transcript	CDR20291_2368	protein_coding	2023-01-01	c.504+1delA					2023-01-01	255	74	74	0	74	1	4.2804e-44	0	37	0	0	44	30
FN545816	D3	2791063	.	G	T	.	PASS	ADP=71	WT=0	HET=0	HOM=1	NC=0	ANN=T	missense_variant	MODERATE	CDR20291_2385	CDR20291_2385	transcript	CDR20291_2385	protein_coding	2023-01-01	c.1478C>A	p.Ser493Tyr	1478/2688	1478/2688	493/895	2023-01-01	255	71	71	0	71	1	2.6835e-42	0	36	0	0	33	38
FN545816	D3	3077985	.	CA	C	.	PASS	ADP=67	WT=0	HET=0	HOM=1	NC=0															2023-01-01	255	67	67	4	63	0.9403	6.4849e-34	37	35	4	0	39	24
FN545816	D3	3162097	.	CT	C	.	PASS	ADP=62	WT=0	HET=0	HOM=1	NC=0															2023-01-01	255	62	62	1	60	0.9677	1.6176e-34	37	36	0	1	36	24
FN545816	D3	3292465	.	T	C	.	PASS	ADP=82	WT=0	HET=0	HOM=1	NC=0	ANN=C	missense_variant	MODERATE	CDR20291_2781	CDR20291_2781	transcript	CDR20291_2781	protein_coding	2023-01-01	c.174A>G	p.Ile58Met	174/705	174/705	58/234	2023-01-01	255	82	82	0	82	1	6.8742e-49	0	35	0	0	48	34
FN545816	D3	3361914	.	TA	T	.	PASS	ADP=70	WT=0	HET=0	HOM=1	NC=0															2023-01-01	255	70	70	4	66	0.9429	1.2264e-35	37	35	3	1	24	42
FN545816	D3	3472928	.	G	A	.	PASS	ADP=91	WT=0	HET=0	HOM=1	NC=0															2023-01-01	255	91	91	0	91	1	2.7621e-54	0	35	0	0	47	44
FN545816	DDD1	143462	.	C	CA	.	PASS	ADP=31	WT=0	HET=0	HOM=1	NC=0															2023-01-01	176	31	31	0	31	1	2.1486e-18	0	36	0	0	0	31
FN545816	DDD1	143507	.	N	A	.	PASS	ADP=16	WT=0	HET=0	HOM=1	NC=0															2023-01-01	87	16	16	0	16	1	1.6637e-09	0	26	0	0	0	16
FN545816	DDD1	143508	.	N	T	.	PASS	ADP=16	WT=0	HET=0	HOM=1	NC=0															2023-01-01	87	16	16	0	16	1	1.6637e-09	0	24	0	0	0	16
FN545816	DDD1	206398	.	T	TA	.	PASS	ADP=82	WT=0	HET=0	HOM=1	NC=0															2023-01-01	255	82	82	0	82	1	6.8742e-49	0	36	0	0	29	53
FN545816	DDD1	581480	.	T	TA	.	PASS	ADP=75	WT=0	HET=0	HOM=1	NC=0															2023-01-01	255	75	75	13	62	0.8267	1.2934e-29	36	35	11	2	20	42
FN545816	DDD1	581487	.	T	TA	.	PASS	ADP=61	WT=0	HET=0	HOM=1	NC=0															2023-01-01	255	61	61	4	57	0.9344	1.7664e-30	20	36	1	3	18	39
FN545816	DDD1	581494	.	T	TA	.	PASS	ADP=60	WT=0	HET=0	HOM=1	NC=0															2023-01-01	255	60	60	2	57	0.95	7.5133e-32	34	35	1	1	16	41
FN545816	DDD1	1340128	.	T	A	.	PASS	ADP=86	WT=0	HET=0	HOM=1	NC=0	ANN=A	missense_variant	MODERATE	codY	CDR20291_1115	transcript	CDR20291_1115	protein_coding	2023-01-01	c.436T>A	p.Tyr146Asn	436/786	436/786	146/261	2023-01-01	255	86	86	0	86	1	2.7498e-51	0	36	0	0	46	40
FN545816	DDD1	1564431	.	TA	T	.	PASS	ADP=76	WT=0	HET=0	HOM=1	NC=0															2023-01-01	255	76	76	1	75	0.9868	2.0875e-43	37	37	0	1	56	19
FN545816	DDD1	1568676	.	C	A	.	PASS	ADP=107	WT=0	HET=0	HOM=1	NC=0	ANN=A	missense_variant	MODERATE	CDR20291_1323	CDR20291_1323	transcript	CDR20291_1323	protein_coding	2023-01-01	c.412C>A	p.Gln138Lys	412/546	412/546	138/181	2023-01-01	255	107	107	0	107	1	6.972e-64	0	36	0	0	34	73
FN545816	DDD1	1578166	.	AT	A	.	PASS	ADP=65	WT=0	HET=0	HOM=1	NC=0															2023-01-01	255	65	65	1	64	0.9846	6.9424e-37	37	37	0	1	33	31
FN545816	DDD1	1578202	.	C	CA	.	PASS	ADP=56	WT=0	HET=0	HOM=1	NC=0															2023-01-01	255	56	56	1	55	0.9821	1.4593e-31	37	36	0	1	28	27
FN545816	DDD1	1592813	.	A	T	.	PASS	ADP=105	WT=0	HET=0	HOM=1	NC=0															2023-01-01	255	105	105	0	105	1	1.1051e-62	0	36	0	0	38	67
FN545816	DDD1	1864416	.	C	CT	.	PASS	ADP=44	WT=0	HET=0	HOM=1	NC=0	ANN=CT	frameshift_variant	HIGH	CDR20291_1576	CDR20291_1576	transcript	CDR20291_1576	protein_coding	2023-01-01	c.18dupA	p.Val7fs	18/263	18/263	1986-06-01	2023-01-01	237	44	44	1	43	0.9773	1.7144e-24	36	35	0	1	21	22
FN545816	DDD1	1899595	.	TA	T	.	PASS	ADP=32	WT=0	HET=0	HOM=1	NC=0															2023-01-01	167	32	32	1	31	0.9688	1.8007e-17	37	36	0	1	19	12
FN545816	DDD1	2235737	.	CT	C	.	PASS	ADP=74	WT=0	HET=0	HOM=1	NC=0	ANN=C	frameshift_variant	HIGH	CDR20291_1913	CDR20291_1913	transcript	CDR20291_1913	protein_coding	2023-01-01	c.246delA	p.Val83fs	246/270	246/270	82/89	2023-01-01	255	74	74	3	71	0.9595	3.1311e-39	49	36	1	2	39	32
FN545816	DDD1	2262059	.	T	TA	.	PASS	ADP=90	WT=0	HET=0	HOM=1	NC=0															2023-01-01	255	90	90	9	81	0.9	1.902e-41	48	36	7	2	18	63
FN545816	DDD1	2264189	.	CT	C	.	PASS	ADP=55	WT=0	HET=0	HOM=1	NC=0															2023-01-01	255	55	55	0	55	1	1.0149e-32	0	35	0	0	22	33
FN545816	DDD1	2298110	.	A	AT	.	PASS	ADP=102	WT=0	HET=0	HOM=1	NC=0															2023-01-01	255	102	102	2	100	0.9804	3.7336e-57	33	35	1	1	21	79
FN545816	DDD1	2361948	.	C	A	.	PASS	ADP=69	WT=0	HET=0	HOM=1	NC=0															2023-01-01	255	69	69	0	69	1	4.233e-41	0	36	0	0	28	41
FN545816	DDD1	2361956	.	T	TA	.	PASS	ADP=71	WT=0	HET=0	HOM=1	NC=0															2023-01-01	255	71	71	0	71	1	2.6835e-42	0	36	0	0	29	42
FN545816	DDD1	2367941	.	G	GT	.	PASS	ADP=100	WT=0	HET=0	HOM=1	NC=0															2023-01-01	255	100	100	2	98	0.98	5.6887e-56	36	36	0	2	35	63
FN545816	DDD1	2578156	.	AT	A	.	PASS	ADP=85	WT=0	HET=0	HOM=1	NC=0															2023-01-01	255	85	85	3	82	0.9647	1.2e-45	36	37	3	0	48	34
FN545816	DDD1	2674743	.	CT	C	.	PASS	ADP=93	WT=0	HET=0	HOM=1	NC=0															2023-01-01	255	93	93	1	92	0.9892	1.6404e-53	37	35	1	0	19	73
FN545816	DDD1	2680786	.	A	AT	.	PASS	ADP=82	WT=0	HET=0	HOM=1	NC=0															2023-01-01	255	82	82	3	79	0.9634	6.7897e-44	37	36	0	3	48	31
FN545816	DDD1	2772178	.	CT	C	.	PASS	ADP=108	WT=0	HET=0	HOM=1	NC=0	ANN=C	splice_acceptor_variant&splice_donor_variant&intron_variant	HIGH	CDR20291_2368	CDR20291_2368	transcript	CDR20291_2368	protein_coding	2023-01-01	c.504+1delA					2023-01-01	255	108	108	1	107	0.9907	1.9087e-62	37	36	1	0	53	54
FN545816	DDD1	2791063	.	G	T	.	PASS	ADP=119	WT=0	HET=0	HOM=1	NC=0	ANN=T	missense_variant	MODERATE	CDR20291_2385	CDR20291_2385	transcript	CDR20291_2385	protein_coding	2023-01-01	c.1478C>A	p.Ser493Tyr	1478/2688	1478/2688	493/895	2023-01-01	255	119	119	0	119	1	4.3819e-71	0	37	0	0	52	67
FN545816	DDD1	3077985	.	CA	C	.	PASS	ADP=75	WT=0	HET=0	HOM=1	NC=0															2023-01-01	255	75	75	1	74	0.9867	8.1874e-43	37	35	1	0	45	29
FN545816	DDD1	3162097	.	CT	C	.	PASS	ADP=83	WT=0	HET=0	HOM=1	NC=0															2023-01-01	255	83	83	3	80	0.9639	1.7694e-44	37	35	2	1	38	42
FN545816	DDD1	3292465	.	T	C	.	PASS	ADP=149	WT=0	HET=0	HOM=1	NC=0	ANN=C	missense_variant	MODERATE	CDR20291_2781	CDR20291_2781	transcript	CDR20291_2781	protein_coding	2023-01-01	c.174A>G	p.Ile58Met	174/705	174/705	58/234	2023-01-01	255	149	149	0	149	1	4.252e-89	0	37	0	0	99	50
FN545816	DDD1	3309547	.	C	CAAAGAGCTG	.	PASS	ADP=31	WT=0	HET=0	HOM=1	NC=0															2023-01-01	150	33	31	3	30	0.9091	9.89e-16	27	15	2	1	2	28
FN545816	DDD1	3361914	.	TA	T	.	PASS	ADP=120	WT=0	HET=0	HOM=1	NC=0															2023-01-01	255	120	120	6	114	0.95	5.418e-62	47	37	6	0	47	67
FN545816	DDD1	3472928	.	G	A	.	PASS	ADP=165	WT=0	HET=0	HOM=1	NC=0															2023-01-01	255	165	165	0	165	1	1.0417e-98	0	36	0	0	96	69
FN545816	DDD2	143462	.	C	CA	.	PASS	ADP=46	WT=0	HET=0	HOM=1	NC=0															2023-01-01	223	46	46	3	43	0.9348	4.485e-23	36	38	0	3	3	40
FN545816	DDD2	206398	.	T	TA	.	PASS	ADP=144	WT=0	HET=0	HOM=1	NC=0															2023-01-01	255	144	144	3	141	0.9792	2.2201e-80	32	36	2	1	62	79
FN545816	DDD2	581487	.	T	TA	.	PASS	ADP=76	WT=0	HET=0	HOM=1	NC=0															2023-01-01	255	76	76	9	67	0.8816	1.1162e-33	26	35	4	5	30	37
FN545816	DDD2	581494	.	T	TA	.	PASS	ADP=77	WT=0	HET=0	HOM=1	NC=0															2023-01-01	255	77	77	3	74	0.961	5.6049e-41	33	36	1	2	32	42
FN545816	DDD2	1340128	.	T	A	.	PASS	ADP=153	WT=0	HET=0	HOM=1	NC=0	ANN=A	missense_variant	MODERATE	codY	CDR20291_1115	transcript	CDR20291_1115	protein_coding	2023-01-01	c.436T>A	p.Tyr146Asn	436/786	436/786	146/261	2023-01-01	255	153	153	0	153	1	1.683e-91	0	37	0	0	86	67
FN545816	DDD2	1564431	.	TA	T	.	PASS	ADP=119	WT=0	HET=0	HOM=1	NC=0															2023-01-01	255	119	119	3	116	0.9748	1.2937e-65	33	36	1	2	83	33
FN545816	DDD2	1568676	.	C	A	.	PASS	ADP=158	WT=0	HET=0	HOM=1	NC=0	ANN=A	missense_variant	MODERATE	CDR20291_1323	CDR20291_1323	transcript	CDR20291_1323	protein_coding	2023-01-01	c.412C>A	p.Gln138Lys	412/546	412/546	138/181	2023-01-01	255	158	158	0	158	1	1.6702e-94	0	37	0	0	56	102
FN545816	DDD2	1578166	.	AT	A	.	PASS	ADP=112	WT=0	HET=0	HOM=1	NC=0															2023-01-01	255	112	112	3	109	0.9732	1.7198e-61	49	38	1	2	68	41
FN545816	DDD2	1578202	.	C	CA	.	PASS	ADP=86	WT=0	HET=0	HOM=1	NC=0															2023-01-01	255	86	86	3	83	0.9651	3.1227e-46	29	36	2	1	45	38
FN545816	DDD2	1592813	.	A	T	.	PASS	ADP=161	WT=0	HET=0	HOM=1	NC=0															2023-01-01	255	161	161	0	161	1	2.6343e-96	0	37	0	0	55	106
FN545816	DDD2	1864416	.	C	CT	.	PASS	ADP=66	WT=0	HET=0	HOM=1	NC=0	ANN=CT	frameshift_variant	HIGH	CDR20291_1576	CDR20291_1576	transcript	CDR20291_1576	protein_coding	2023-01-01	c.18dupA	p.Val7fs	18/263	18/263	1986-06-01	2023-01-01	255	66	66	5	61	0.9242	3.45e-32	29	36	4	1	40	21
FN545816	DDD2	1899595	.	TA	T	.	PASS	ADP=60	WT=0	HET=0	HOM=1	NC=0															2023-01-01	255	60	60	1	59	0.9833	6.3137e-34	37	36	1	0	37	22
FN545816	DDD2	2235737	.	CT	C	.	PASS	ADP=101	WT=0	HET=0	HOM=1	NC=0	ANN=C	frameshift_variant	HIGH	CDR20291_1913	CDR20291_1913	transcript	CDR20291_1913	protein_coding	2023-01-01	c.246delA	p.Val83fs	246/270	246/270	82/89	2023-01-01	255	101	101	0	100	0.9901	1.1044e-59	0	35	0	0	52	48
FN545816	DDD2	2262059	.	T	TA	.	PASS	ADP=120	WT=0	HET=0	HOM=1	NC=0															2023-01-01	255	120	120	9	111	0.925	2.2543e-58	48	36	9	0	28	83
FN545816	DDD2	2264189	.	CT	C	.	PASS	ADP=76	WT=0	HET=0	HOM=1	NC=0															2023-01-01	255	76	76	4	72	0.9474	4.2877e-39	33	35	0	4	22	50
FN545816	DDD2	2298110	.	A	AT	.	PASS	ADP=125	WT=0	HET=0	HOM=1	NC=0															2023-01-01	255	125	125	3	122	0.976	3.7428e-69	37	35	0	3	22	100
FN545816	DDD2	2361948	.	C	A	.	PASS	ADP=93	WT=0	HET=0	HOM=1	NC=0															2023-01-01	255	93	93	0	93	1	1.7451e-55	0	36	0	0	48	45
FN545816	DDD2	2361956	.	T	TA	.	PASS	ADP=96	WT=0	HET=0	HOM=1	NC=0															2023-01-01	255	96	96	4	92	0.9583	1.0863e-50	37	34	3	1	47	45
FN545816	DDD2	2367941	.	G	GT	.	PASS	ADP=106	WT=0	HET=0	HOM=1	NC=0															2023-01-01	255	106	106	0	106	1	2.7758e-63	0	35	0	0	38	68
FN545816	DDD2	2578156	.	AT	A	.	PASS	ADP=106	WT=0	HET=0	HOM=1	NC=0															2023-01-01	255	106	106	6	100	0.9434	6.6407e-54	46	37	5	1	51	49
FN545816	DDD2	2674743	.	CT	C	.	PASS	ADP=112	WT=0	HET=0	HOM=1	NC=0															2023-01-01	255	112	112	2	110	0.9821	4.4865e-63	31	35	0	2	26	84
FN545816	DDD2	2680786	.	A	AT	.	PASS	ADP=108	WT=0	HET=0	HOM=1	NC=0															2023-01-01	255	108	108	4	103	0.9537	4.1755e-57	35	36	2	2	66	37
FN545816	DDD2	2772178	.	CT	C	.	PASS	ADP=154	WT=0	HET=0	HOM=1	NC=0	ANN=C	splice_acceptor_variant&splice_donor_variant&intron_variant	HIGH	CDR20291_2368	CDR20291_2368	transcript	CDR20291_2368	protein_coding	2023-01-01	c.504+1delA					2023-01-01	255	154	154	0	154	1	4.2213e-92	0	36	0	0	70	84
FN545816	DDD2	2791063	.	G	T	.	PASS	ADP=177	WT=0	HET=0	HOM=1	NC=0	ANN=T	missense_variant	MODERATE	CDR20291_2385	CDR20291_2385	transcript	CDR20291_2385	protein_coding	2023-01-01	c.1478C>A	p.Ser493Tyr	1478/2688	1478/2688	493/895	2023-01-01	255	177	177	0	177	1	6.4306e-106	0	36	0	0	84	93
FN545816	DDD2	3077985	.	CA	C	.	PASS	ADP=130	WT=0	HET=0	HOM=1	NC=0															2023-01-01	255	130	130	4	126	0.9692	1.402e-70	36	35	3	1	75	51
FN545816	DDD2	3162097	.	CT	C	.	PASS	ADP=133	WT=0	HET=0	HOM=1	NC=0															2023-01-01	255	133	133	6	127	0.9549	1.5495e-69	49	35	3	3	63	64
FN545816	DDD2	3292465	.	T	C	.	PASS	ADP=192	WT=0	HET=0	HOM=1	NC=0	ANN=C	missense_variant	MODERATE	CDR20291_2781	CDR20291_2781	transcript	CDR20291_2781	protein_coding	2023-01-01	c.174A>G	p.Ile58Met	174/705	174/705	58/234	2023-01-01	255	192	192	0	192	1	6.2372e-115	0	36	0	0	134	58
FN545816	DDD2	3361914	.	TA	T	.	PASS	ADP=209	WT=0	HET=0	HOM=1	NC=0															2023-01-01	255	209	209	7	202	0.9665	1.4944e-112	42	36	6	1	54	148
FN545816	DDD2	3472928	.	G	A	.	PASS	ADP=231	WT=0	HET=0	HOM=1	NC=0															2023-01-01	255	231	231	0	231	1	2.2634e-138	0	37	0	0	151	80
FN545816	DDD3	143462	.	C	CA	.	PASS	ADP=54	WT=0	HET=0	HOM=1	NC=0															2023-01-01	255	54	54	2	52	0.963	6.1952e-29	52	38	1	1	3	49
FN545816	DDD3	143507	.	N	A	.	PASS	ADP=27	WT=0	HET=0	HOM=1	NC=0															2023-01-01	152	27	27	0	27	1	5.1363e-16	0	25	0	0	0	27
FN545816	DDD3	143508	.	N	T	.	PASS	ADP=27	WT=0	HET=0	HOM=1	NC=0															2023-01-01	152	27	27	0	27	1	5.1363e-16	0	24	0	0	0	27
FN545816	DDD3	206398	.	T	TA	.	PASS	ADP=122	WT=0	HET=0	HOM=1	NC=0															2023-01-01	255	122	122	2	120	0.9836	5.2866e-69	37	36	1	1	56	64
FN545816	DDD3	581480	.	T	TA	.	PASS	ADP=95	WT=0	HET=0	HOM=1	NC=0															2023-01-01	255	95	95	16	79	0.8316	8.9915e-38	37	36	13	3	36	43
FN545816	DDD3	581487	.	T	TA	.	PASS	ADP=80	WT=0	HET=0	HOM=1	NC=0															2023-01-01	255	80	80	10	70	0.875	6.215e-35	29	36	7	3	27	43
FN545816	DDD3	581494	.	T	TA	.	PASS	ADP=79	WT=0	HET=0	HOM=1	NC=0															2023-01-01	255	79	79	3	76	0.962	3.8245e-42	36	36	2	1	27	49
FN545816	DDD3	1340128	.	T	A	.	PASS	ADP=119	WT=0	HET=0	HOM=1	NC=0	ANN=A	missense_variant	MODERATE	codY	CDR20291_1115	transcript	CDR20291_1115	protein_coding	2023-01-01	c.436T>A	p.Tyr146Asn	436/786	436/786	146/261	2023-01-01	255	119	119	0	119	1	4.3819e-71	0	38	0	0	56	63
FN545816	DDD3	1564431	.	TA	T	.	PASS	ADP=112	WT=0	HET=0	HOM=1	NC=0															2023-01-01	255	112	112	3	109	0.9732	1.7198e-61	37	36	1	2	75	34
FN545816	DDD3	1568676	.	C	A	.	PASS	ADP=167	WT=0	HET=0	HOM=1	NC=0	ANN=A	missense_variant	MODERATE	CDR20291_1323	CDR20291_1323	transcript	CDR20291_1323	protein_coding	2023-01-01	c.412C>A	p.Gln138Lys	412/546	412/546	138/181	2023-01-01	255	167	167	0	167	1	6.55e-100	0	38	0	0	56	111
FN545816	DDD3	1578166	.	AT	A	.	PASS	ADP=102	WT=0	HET=0	HOM=1	NC=0															2023-01-01	255	102	102	3	99	0.9706	1.3068e-55	49	38	3	0	67	32
FN545816	DDD3	1578202	.	C	CA	.	PASS	ADP=87	WT=0	HET=0	HOM=1	NC=0															2023-01-01	255	87	87	1	86	0.9885	6.0845e-50	74	36	1	0	54	32
FN545816	DDD3	1592813	.	A	T	.	PASS	ADP=160	WT=0	HET=0	HOM=1	NC=0															2023-01-01	255	160	160	0	160	1	1.0505e-95	0	37	0	0	54	106
FN545816	DDD3	1864416	.	C	CT	.	PASS	ADP=70	WT=0	HET=0	HOM=1	NC=0	ANN=CT	frameshift_variant	HIGH	CDR20291_1576	CDR20291_1576	transcript	CDR20291_1576	protein_coding	2023-01-01	c.18dupA	p.Val7fs	18/263	18/263	1986-06-01	2023-01-01	255	70	70	3	67	0.9571	6.6292e-37	40	35	3	0	32	35
FN545816	DDD3	1899595	.	TA	T	.	PASS	ADP=43	WT=0	HET=0	HOM=1	NC=0															2023-01-01	231	43	43	1	42	0.9767	6.6289e-24	37	37	0	1	24	18
FN545816	DDD3	2235737	.	CT	C	.	PASS	ADP=92	WT=0	HET=0	HOM=1	NC=0	ANN=C	frameshift_variant	HIGH	CDR20291_1913	CDR20291_1913	transcript	CDR20291_1913	protein_coding	2023-01-01	c.246delA	p.Val83fs	246/270	246/270	82/89	2023-01-01	255	92	92	2	90	0.9783	3.0347e-51	37	36	0	2	52	38
FN545816	DDD3	2262059	.	T	TA	.	PASS	ADP=160	WT=0	HET=0	HOM=1	NC=0															2023-01-01	255	160	160	23	137	0.8562	1.0438e-66	52	37	20	3	30	107
FN545816	DDD3	2264189	.	CT	C	.	PASS	ADP=109	WT=0	HET=0	HOM=1	NC=0															2023-01-01	255	109	109	1	108	0.9908	4.8377e-63	37	35	0	1	49	59
FN545816	DDD3	2298110	.	A	AT	.	PASS	ADP=134	WT=0	HET=0	HOM=1	NC=0															2023-01-01	255	134	134	2	132	0.9851	3.975e-76	33	37	1	1	26	106
FN545816	DDD3	2361948	.	C	A	.	PASS	ADP=91	WT=0	HET=0	HOM=1	NC=0															2023-01-01	255	91	91	0	91	1	2.7621e-54	0	37	0	0	43	48
FN545816	DDD3	2361956	.	T	TA	.	PASS	ADP=94	WT=0	HET=0	HOM=1	NC=0															2023-01-01	255	94	94	6	88	0.9362	5.2284e-47	42	36	3	3	44	44
FN545816	DDD3	2367941	.	G	GT	.	PASS	ADP=119	WT=0	HET=0	HOM=1	NC=0															2023-01-01	255	119	119	0	119	1	4.3819e-71	0	36	0	0	44	75
FN545816	DDD3	2578156	.	AT	A	.	PASS	ADP=100	WT=0	HET=0	HOM=1	NC=0															2023-01-01	255	100	100	1	99	0.99	1.1154e-57	25	36	1	0	55	44
FN545816	DDD3	2674743	.	CT	C	.	PASS	ADP=108	WT=0	HET=0	HOM=1	NC=0															2023-01-01	255	108	108	2	106	0.9815	1.0498e-60	36	36	1	1	30	76
FN545816	DDD3	2680786	.	A	AT	.	PASS	ADP=122	WT=0	HET=0	HOM=1	NC=0															2023-01-01	255	122	122	3	117	0.959	3.329e-66	33	38	1	2	71	46
FN545816	DDD3	2772178	.	CT	C	.	PASS	ADP=180	WT=0	HET=0	HOM=1	NC=0	ANN=C	splice_acceptor_variant&splice_donor_variant&intron_variant	HIGH	CDR20291_2368	CDR20291_2368	transcript	CDR20291_2368	protein_coding	2023-01-01	c.504+1delA					2023-01-01	255	180	180	0	180	1	1.0132e-107	0	37	0	0	90	90
FN545816	DDD3	2791063	.	G	T	.	PASS	ADP=167	WT=0	HET=0	HOM=1	NC=0	ANN=T	missense_variant	MODERATE	CDR20291_2385	CDR20291_2385	transcript	CDR20291_2385	protein_coding	2023-01-01	c.1478C>A	p.Ser493Tyr	1478/2688	1478/2688	493/895	2023-01-01	255	167	167	0	167	1	6.55e-100	0	37	0	0	77	90
FN545816	DDD3	3067059	.	C	CT	.	PASS	ADP=5	WT=0	HET=0	HOM=1	NC=0	ANN=CT	intragenic_variant	MODIFIER	16S_rRNA	Gene_3066386_3068008	gene_variant	Gene_3066386_3068008			n.3067059_3067060insT					2023-01-01	18	5	5	0	4	0.8	0.014286	0	36	0	0	0	4
FN545816	DDD3	3077985	.	CA	C	.	PASS	ADP=123	WT=0	HET=0	HOM=1	NC=0															2023-01-01	255	123	123	0	122	0.9919	6.9324e-73	0	35	0	0	65	57
FN545816	DDD3	3162097	.	CT	C	.	PASS	ADP=132	WT=0	HET=0	HOM=1	NC=0															2023-01-01	255	132	132	1	131	0.9924	9.1455e-77	36	37	1	0	76	55
FN545816	DDD3	3292465	.	T	C	.	PASS	ADP=229	WT=0	HET=0	HOM=1	NC=0	ANN=C	missense_variant	MODERATE	CDR20291_2781	CDR20291_2781	transcript	CDR20291_2781	protein_coding	2023-01-01	c.174A>G	p.Ile58Met	174/705	174/705	58/234	2023-01-01	255	229	229	0	229	1	3.6057e-137	0	37	0	0	161	68
FN545816	DDD3	3309547	.	C	CAAAGAGCTG	.	PASS	ADP=53	WT=0	HET=0	HOM=1	NC=0															2023-01-01	255	56	53	4	52	0.9286	1.2485e-27	22	15	1	3	1	51
FN545816	DDD3	3361914	.	TA	T	.	PASS	ADP=203	WT=0	HET=0	HOM=1	NC=0															2023-01-01	255	203	203	12	191	0.9409	2.2781e-102	42	37	11	1	51	140
FN545816	DDD3	3472928	.	G	A	.	PASS	ADP=212	WT=0	HET=0	HOM=1	NC=0															2023-01-01	255	212	212	0	212	1	5.9605e-127	0	38	0	0	132	80
FN545816	WT1	143462	.	C	CA	.	PASS	ADP=49	WT=0	HET=0	HOM=1	NC=0															2023-01-01	240	49	49	3	46	0.9388	8.6743e-25	35	36	0	3	0	46
FN545816	WT1	143507	.	N	A	.	PASS	ADP=18	WT=0	HET=0	HOM=1	NC=0															2023-01-01	99	18	18	0	18	1	1.1019e-10	0	26	0	0	0	18
FN545816	WT1	143508	.	N	T	.	PASS	ADP=18	WT=0	HET=0	HOM=1	NC=0															2023-01-01	99	18	18	0	18	1	1.1019e-10	0	24	0	0	0	18
FN545816	WT1	143668	.	T	A	.	PASS	ADP=6	WT=0	HET=0	HOM=1	NC=0															2023-01-01	29	6	6	0	6	1	0.0010823	0	37	0	0	6	0
FN545816	WT1	143672	.	C	T	.	PASS	ADP=8	WT=0	HET=0	HOM=1	NC=0															2023-01-01	41	8	8	0	8	1	7.77e-05	0	37	0	0	8	0
FN545816	WT1	206398	.	T	TA	.	PASS	ADP=105	WT=0	HET=0	HOM=1	NC=0															2023-01-01	255	105	105	1	104	0.9905	1.1714e-60	37	36	1	0	51	53
FN545816	WT1	581487	.	T	TA	.	PASS	ADP=95	WT=0	HET=0	HOM=1	NC=0															2023-01-01	255	95	95	8	87	0.9158	2.6209e-45	34	35	5	3	29	58
FN545816	WT1	581494	.	T	TA	.	PASS	ADP=104	WT=0	HET=0	HOM=1	NC=0															2023-01-01	255	104	104	3	101	0.9712	8.7318e-57	48	35	3	0	28	73
FN545816	WT1	1340128	.	T	A	.	PASS	ADP=155	WT=0	HET=0	HOM=1	NC=0	ANN=A	missense_variant	MODERATE	codY	CDR20291_1115	transcript	CDR20291_1115	protein_coding	2023-01-01	c.436T>A	p.Tyr146Asn	436/786	436/786	146/261	2023-01-01	255	155	155	0	155	1	1.0587e-92	0	37	0	0	83	72
FN545816	WT1	1564431	.	TA	T	.	PASS	ADP=107	WT=0	HET=0	HOM=1	NC=0															2023-01-01	255	107	107	6	101	0.9439	1.7615e-54	41	36	2	4	69	32
FN545816	WT1	1568676	.	C	A	.	PASS	ADP=173	WT=0	HET=0	HOM=1	NC=0	ANN=A	missense_variant	MODERATE	CDR20291_1323	CDR20291_1323	transcript	CDR20291_1323	protein_coding	2023-01-01	c.412C>A	p.Gln138Lys	412/546	412/546	138/181	2023-01-01	255	173	173	0	173	1	1.6275e-103	0	37	0	0	63	110
FN545816	WT1	1578166	.	AT	A	.	PASS	ADP=109	WT=0	HET=0	HOM=1	NC=0															2023-01-01	255	109	109	2	107	0.9817	2.6849e-61	37	37	0	2	68	39
FN545816	WT1	1578202	.	C	CA	.	PASS	ADP=96	WT=0	HET=0	HOM=1	NC=0															2023-01-01	255	96	96	2	94	0.9792	1.3167e-53	32	35	2	0	60	34
FN545816	WT1	1592813	.	A	T	.	PASS	ADP=170	WT=0	HET=0	HOM=1	NC=0															2023-01-01	255	170	170	1	169	0.9941	1.7657e-99	37	36	1	0	61	108
FN545816	WT1	1864416	.	C	CT	.	PASS	ADP=89	WT=0	HET=0	HOM=1	NC=0	ANN=CT	frameshift_variant	HIGH	CDR20291_1576	CDR20291_1576	transcript	CDR20291_1576	protein_coding	2023-01-01	c.18dupA	p.Val7fs	18/263	18/263	1986-06-01	2023-01-01	255	89	89	6	83	0.9326	3.7985e-44	36	36	2	4	44	39
FN545816	WT1	1899595	.	TA	T	.	PASS	ADP=63	WT=0	HET=0	HOM=1	NC=0															2023-01-01	255	63	63	0	63	1	1.657e-37	0	38	0	0	38	25
FN545816	WT1	2235737	.	CT	C	.	PASS	ADP=102	WT=0	HET=0	HOM=1	NC=0	ANN=C	frameshift_variant	HIGH	CDR20291_1913	CDR20291_1913	transcript	CDR20291_1913	protein_coding	2023-01-01	c.246delA	p.Val83fs	246/270	246/270	82/89	2023-01-01	255	102	102	4	98	0.9608	3.4629e-54	33	36	0	4	47	51
FN545816	WT1	2262059	.	T	TA	.	PASS	ADP=147	WT=0	HET=0	HOM=1	NC=0															2023-01-01	255	147	147	16	131	0.8912	3.748e-66	50	37	14	2	17	114
FN545816	WT1	2264189	.	CT	C	.	PASS	ADP=113	WT=0	HET=0	HOM=1	NC=0															2023-01-01	255	113	113	2	111	0.9823	1.1465e-63	36	35	0	2	47	64
FN545816	WT1	2298110	.	A	AT	.	PASS	ADP=171	WT=0	HET=0	HOM=1	NC=0															2023-01-01	255	171	171	6	165	0.9649	1.015e-91	39	36	2	4	37	128
FN545816	WT1	2361948	.	C	A	.	PASS	ADP=131	WT=0	HET=0	HOM=1	NC=0															2023-01-01	255	131	131	0	131	1	2.7401e-78	0	36	0	0	60	71
FN545816	WT1	2361956	.	T	TA	.	PASS	ADP=134	WT=0	HET=0	HOM=1	NC=0															2023-01-01	255	134	134	6	128	0.9552	4.0623e-70	36	35	2	4	60	68
FN545816	WT1	2367941	.	G	GT	.	PASS	ADP=161	WT=0	HET=0	HOM=1	NC=0															2023-01-01	255	161	161	1	160	0.9938	4.2676e-94	26	36	1	0	68	92
FN545816	WT1	2578156	.	AT	A	.	PASS	ADP=144	WT=0	HET=0	HOM=1	NC=0															2023-01-01	255	144	144	0	144	1	4.2805e-86	0	37	0	0	80	64
FN545816	WT1	2674743	.	CT	C	.	PASS	ADP=146	WT=0	HET=0	HOM=1	NC=0															2023-01-01	255	146	146	5	141	0.9658	1.6482e-78	38	36	1	4	53	88
FN545816	WT1	2680786	.	A	AT	.	PASS	ADP=124	WT=0	HET=0	HOM=1	NC=0															2023-01-01	255	124	124	4	119	0.9597	1.7984e-66	37	37	0	4	72	47
FN545816	WT1	2772178	.	CT	C	.	PASS	ADP=211	WT=0	HET=0	HOM=1	NC=0	ANN=C	splice_acceptor_variant&splice_donor_variant&intron_variant	HIGH	CDR20291_2368	CDR20291_2368	transcript	CDR20291_2368	protein_coding	2023-01-01	c.504+1delA					2023-01-01	255	211	211	3	208	0.9858	3.8308e-120	40	37	3	0	111	97
FN545816	WT1	2791063	.	G	T	.	PASS	ADP=182	WT=0	HET=0	HOM=1	NC=0	ANN=T	missense_variant	MODERATE	CDR20291_2385	CDR20291_2385	transcript	CDR20291_2385	protein_coding	2023-01-01	c.1478C>A	p.Ser493Tyr	1478/2688	1478/2688	493/895	2023-01-01	255	182	182	0	182	1	6.3678e-109	0	37	0	0	87	95
FN545816	WT1	3067059	.	C	CT	.	PASS	ADP=4	WT=0	HET=0	HOM=1	NC=0	ANN=CT	intragenic_variant	MODIFIER	16S_rRNA	Gene_3066386_3068008	gene_variant	Gene_3066386_3068008			n.3067059_3067060insT					2023-01-01	18	4	4	0	4	1	0.014286	0	37	0	0	0	4
FN545816	WT1	3077985	.	CA	C	.	PASS	ADP=122	WT=0	HET=0	HOM=1	NC=0															2023-01-01	255	122	122	0	121	1	2.7616e-72	0	36	0	0	67	54
FN545816	WT1	3162097	.	CT	C	.	PASS	ADP=134	WT=0	HET=0	HOM=1	NC=0															2023-01-01	255	134	134	3	131	0.9776	1.8152e-74	49	36	1	2	66	65
FN545816	WT1	3292465	.	T	C	.	PASS	ADP=194	WT=0	HET=0	HOM=1	NC=0	ANN=C	missense_variant	MODERATE	CDR20291_2781	CDR20291_2781	transcript	CDR20291_2781	protein_coding	2023-01-01	c.174A>G	p.Ile58Met	174/705	174/705	58/234	2023-01-01	255	194	194	0	194	1	3.9185e-116	0	37	0	0	112	82
FN545816	WT1	3361914	.	TA	T	.	PASS	ADP=195	WT=0	HET=0	HOM=1	NC=0															2023-01-01	255	195	195	9	185	0.9487	5.2808e-101	39	37	8	1	77	108
FN545816	WT1	3472928	.	G	A	.	PASS	ADP=189	WT=0	HET=0	HOM=1	NC=0															2023-01-01	255	189	189	0	189	1	3.9605e-113	0	37	0	0	124	65
FN545816	WT2	132914	.	N	G	.	PASS	ADP=7	WT=0	HET=0	HOM=1	NC=0															2023-01-01	35	7	7	0	7	1	0.00029138	0	24	0	0	7	0
FN545816	WT2	132915	.	N	C	.	PASS	ADP=7	WT=0	HET=0	HOM=1	NC=0															2023-01-01	35	7	7	0	7	1	0.00029138	0	26	0	0	7	0
FN545816	WT2	132923	.	C	CA	.	PASS	ADP=8	WT=0	HET=0	HOM=1	NC=0															2023-01-01	41	8	8	0	8	1	7.77e-05	0	30	0	0	8	0
FN545816	WT2	143462	.	C	CA	.	PASS	ADP=19	WT=0	HET=0	HOM=1	NC=0															2023-01-01	105	19	19	0	19	1	2.8292e-11	0	39	0	0	2	17
FN545816	WT2	143507	.	N	A	.	PASS	ADP=13	WT=0	HET=0	HOM=1	NC=0															2023-01-01	70	13	13	0	13	1	9.6148e-08	0	27	0	0	1	12
FN545816	WT2	143508	.	N	T	.	PASS	ADP=13	WT=0	HET=0	HOM=1	NC=0															2023-01-01	70	13	13	0	13	1	9.6148e-08	0	25	0	0	1	12
FN545816	WT2	143668	.	T	A	.	PASS	ADP=8	WT=0	HET=0	HOM=1	NC=0															2023-01-01	41	8	8	0	8	1	7.77e-05	0	37	0	0	8	0
FN545816	WT2	143672	.	C	T	.	PASS	ADP=9	WT=0	HET=0	HOM=1	NC=0															2023-01-01	46	9	9	0	9	1	2.0568e-05	0	37	0	0	9	0
FN545816	WT2	206398	.	T	TA	.	PASS	ADP=48	WT=0	HET=0	HOM=1	NC=0															2023-01-01	255	48	48	0	48	1	1.554e-28	0	35	0	0	26	22
FN545816	WT2	581487	.	T	TA	.	PASS	ADP=34	WT=0	HET=0	HOM=1	NC=0															2023-01-01	128	34	34	6	28	0.8235	1.349e-13	26	34	1	5	8	20
FN545816	WT2	581494	.	T	TA	.	PASS	ADP=34	WT=0	HET=0	HOM=1	NC=0															2023-01-01	179	34	34	1	33	0.9706	1.2301e-18	37	35	0	1	7	26
FN545816	WT2	1340128	.	T	A	.	PASS	ADP=81	WT=0	HET=0	HOM=1	NC=0	ANN=A	missense_variant	MODERATE	codY	CDR20291_1115	transcript	CDR20291_1115	protein_coding	2023-01-01	c.436T>A	p.Tyr146Asn	436/786	436/786	146/261	2023-01-01	255	81	81	0	81	1	2.7329e-48	0	37	0	0	36	45
FN545816	WT2	1564431	.	TA	T	.	PASS	ADP=51	WT=0	HET=0	HOM=1	NC=0															2023-01-01	255	51	51	1	50	0.9804	1.3013e-28	37	36	0	1	45	5
FN545816	WT2	1568676	.	C	A	.	PASS	ADP=108	WT=0	HET=0	HOM=1	NC=0	ANN=A	missense_variant	MODERATE	CDR20291_1323	CDR20291_1323	transcript	CDR20291_1323	protein_coding	2023-01-01	c.412C>A	p.Gln138Lys	412/546	412/546	138/181	2023-01-01	255	108	108	1	107	0.9907	1.9087e-62	37	36	1	0	41	66
FN545816	WT2	1578166	.	AT	A	.	PASS	ADP=74	WT=0	HET=0	HOM=1	NC=0															2023-01-01	255	74	74	3	71	0.9595	3.1311e-39	37	36	2	1	45	26
FN545816	WT2	1578202	.	C	CA	.	PASS	ADP=57	WT=0	HET=0	HOM=1	NC=0															2023-01-01	255	57	57	4	53	0.9298	3.3697e-28	40	33	4	0	31	22
FN545816	WT2	1592813	.	A	T	.	PASS	ADP=101	WT=0	HET=0	HOM=1	NC=0															2023-01-01	255	101	101	0	101	1	2.7747e-60	0	36	0	0	27	74
FN545816	WT2	1864416	.	C	CT	.	PASS	ADP=41	WT=0	HET=0	HOM=1	NC=0	ANN=CT	frameshift_variant	HIGH	CDR20291_1576	CDR20291_1576	transcript	CDR20291_1576	protein_coding	2023-01-01	c.18dupA	p.Val7fs	18/263	18/263	1986-06-01	2023-01-01	195	41	41	3	38	0.9268	3.1178e-20	32	34	2	1	23	15
FN545816	WT2	1899595	.	TA	T	.	PASS	ADP=34	WT=0	HET=0	HOM=1	NC=0															2023-01-01	194	34	34	0	34	1	3.5146e-20	0	35	0	0	21	13
FN545816	WT2	2235737	.	CT	C	.	PASS	ADP=56	WT=0	HET=0	HOM=1	NC=0	ANN=C	frameshift_variant	HIGH	CDR20291_1913	CDR20291_1913	transcript	CDR20291_1913	protein_coding	2023-01-01	c.246delA	p.Val83fs	246/270	246/270	82/89	2023-01-01	255	56	56	3	52	0.9286	3.1317e-28	36	34	1	2	27	25
FN545816	WT2	2262059	.	T	TA	.	PASS	ADP=69	WT=0	HET=0	HOM=1	NC=0															2023-01-01	255	69	69	6	63	0.913	8.5235e-33	41	36	3	3	14	49
FN545816	WT2	2264189	.	CT	C	.	PASS	ADP=65	WT=0	HET=0	HOM=1	NC=0															2023-01-01	255	65	65	1	64	0.9846	6.9424e-37	36	34	0	1	24	40
FN545816	WT2	2298110	.	A	AT	.	PASS	ADP=80	WT=0	HET=0	HOM=1	NC=0															2023-01-01	255	80	80	7	73	0.9125	6.3484e-38	33	34	2	5	21	52
FN545816	WT2	2361948	.	C	A	.	PASS	ADP=74	WT=0	HET=0	HOM=1	NC=0															2023-01-01	255	74	74	0	74	1	4.2804e-44	0	37	0	0	33	41
FN545816	WT2	2361956	.	T	TA	.	PASS	ADP=73	WT=0	HET=0	HOM=1	NC=0															2023-01-01	255	73	73	4	69	0.9452	2.3014e-37	43	35	3	1	33	36
FN545816	WT2	2367941	.	G	GT	.	PASS	ADP=90	WT=0	HET=0	HOM=1	NC=0															2023-01-01	255	90	90	2	87	0.9667	1.7898e-49	36	35	1	1	34	53
FN545816	WT2	2578156	.	AT	A	.	PASS	ADP=72	WT=0	HET=0	HOM=1	NC=0															2023-01-01	255	72	72	2	70	0.9722	1.8247e-39	36	36	2	0	38	32
FN545816	WT2	2674743	.	CT	C	.	PASS	ADP=91	WT=0	HET=0	HOM=1	NC=0															2023-01-01	255	91	91	1	90	0.989	2.5411e-52	37	35	0	1	30	60
FN545816	WT2	2680786	.	A	AT	.	PASS	ADP=76	WT=0	HET=0	HOM=1	NC=0															2023-01-01	255	76	76	6	70	0.9211	9.493e-37	35	34	3	3	50	20
FN545816	WT2	2772178	.	CT	C	.	PASS	ADP=102	WT=0	HET=0	HOM=1	NC=0	ANN=C	splice_acceptor_variant&splice_donor_variant&intron_variant	HIGH	CDR20291_2368	CDR20291_2368	transcript	CDR20291_2368	protein_coding	2023-01-01	c.504+1delA					2023-01-01	255	102	102	2	100	0.9804	3.7336e-57	37	36	0	2	45	55
FN545816	WT2	2791063	.	G	T	.	PASS	ADP=104	WT=0	HET=0	HOM=1	NC=0	ANN=T	missense_variant	MODERATE	CDR20291_2385	CDR20291_2385	transcript	CDR20291_2385	protein_coding	2023-01-01	c.1478C>A	p.Ser493Tyr	1478/2688	1478/2688	493/895	2023-01-01	255	104	104	0	104	1	4.3992e-62	0	36	0	0	46	58
FN545816	WT2	3077985	.	CA	C	.	PASS	ADP=74	WT=0	HET=0	HOM=1	NC=0															2023-01-01	255	74	74	2	71	0.9726	4.7191e-40	49	35	2	0	40	31
FN545816	WT2	3162097	.	CT	C	.	PASS	ADP=57	WT=0	HET=0	HOM=1	NC=0															2023-01-01	255	58	57	2	56	0.9655	2.8822e-31	31	34	0	2	23	33
FN545816	WT2	3292465	.	T	C	.	PASS	ADP=128	WT=0	HET=0	HOM=1	NC=0	ANN=C	missense_variant	MODERATE	CDR20291_2781	CDR20291_2781	transcript	CDR20291_2781	protein_coding	2023-01-01	c.174A>G	p.Ile58Met	174/705	174/705	58/234	2023-01-01	255	128	128	0	128	1	1.7335e-76	0	35	0	0	78	50
FN545816	WT2	3361914	.	TA	T	.	PASS	ADP=106	WT=0	HET=0	HOM=1	NC=0															2023-01-01	255	106	106	2	104	0.9811	1.6038e-59	37	37	2	0	22	82
FN545816	WT2	3472928	.	G	A	.	PASS	ADP=138	WT=0	HET=0	HOM=1	NC=0															2023-01-01	255	138	138	0	138	1	1.7164e-82	0	36	0	0	83	55
FN545816	WT3	143462	.	C	CA	.	PASS	ADP=39	WT=0	HET=0	HOM=1	NC=0															2023-01-01	183	39	39	3	36	0.9231	4.2179e-19	49	36	1	2	0	36
FN545816	WT3	143507	.	N	A	.	PASS	ADP=22	WT=0	HET=0	HOM=1	NC=0															2023-01-01	123	22	22	0	22	1	4.7526e-13	0	26	0	0	0	22
FN545816	WT3	143508	.	N	T	.	PASS	ADP=21	WT=0	HET=0	HOM=1	NC=0															2023-01-01	117	21	21	0	21	1	1.8578e-12	0	24	0	0	0	21
FN545816	WT3	143668	.	T	A	.	PASS	ADP=6	WT=0	HET=0	HOM=1	NC=0															2023-01-01	29	6	6	0	6	1	0.0010823	0	37	0	0	6	0
FN545816	WT3	143672	.	C	T	.	PASS	ADP=6	WT=0	HET=0	HOM=1	NC=0															2023-01-01	29	6	6	0	6	1	0.0010823	0	37	0	0	6	0
FN545816	WT3	206398	.	T	TA	.	PASS	ADP=82	WT=0	HET=0	HOM=1	NC=0															2023-01-01	255	82	82	4	78	0.9512	1.4598e-42	34	36	3	1	36	42
FN545816	WT3	581487	.	T	TA	.	PASS	ADP=59	WT=0	HET=0	HOM=1	NC=0															2023-01-01	255	60	59	4	55	0.9322	2.4456e-29	40	36	3	1	18	37
FN545816	WT3	581494	.	T	TA	.	PASS	ADP=68	WT=0	HET=0	HOM=1	NC=0															2023-01-01	255	68	68	3	65	0.9559	9.6073e-36	37	35	1	2	21	44
FN545816	WT3	1340128	.	T	A	.	PASS	ADP=113	WT=0	HET=0	HOM=1	NC=0	ANN=A	missense_variant	MODERATE	codY	CDR20291_1115	transcript	CDR20291_1115	protein_coding	2023-01-01	c.436T>A	p.Tyr146Asn	436/786	436/786	146/261	2023-01-01	255	113	113	0	113	1	1.7491e-67	0	37	0	0	61	52
FN545816	WT3	1564431	.	TA	T	.	PASS	ADP=101	WT=0	HET=0	HOM=1	NC=0															2023-01-01	255	101	101	4	97	0.9604	1.3264e-53	37	36	0	4	66	31
FN545816	WT3	1568676	.	C	A	.	PASS	ADP=129	WT=0	HET=0	HOM=1	NC=0	ANN=A	missense_variant	MODERATE	CDR20291_1323	CDR20291_1323	transcript	CDR20291_1323	protein_coding	2023-01-01	c.412C>A	p.Gln138Lys	412/546	412/546	138/181	2023-01-01	255	129	129	0	129	1	4.3506e-77	0	37	0	0	44	85
FN545816	WT3	1578166	.	AT	A	.	PASS	ADP=91	WT=0	HET=0	HOM=1	NC=0															2023-01-01	255	91	91	1	90	0.989	2.5411e-52	37	37	0	1	56	34
FN545816	WT3	1578202	.	C	CA	.	PASS	ADP=75	WT=0	HET=0	HOM=1	NC=0															2023-01-01	255	75	75	4	71	0.9467	1.6186e-38	33	35	3	1	43	28
FN545816	WT3	1592813	.	A	T	.	PASS	ADP=152	WT=0	HET=0	HOM=1	NC=0															2023-01-01	255	152	152	0	152	1	6.7102e-91	0	36	0	0	60	92
FN545816	WT3	1864416	.	C	CT	.	PASS	ADP=63	WT=0	HET=0	HOM=1	NC=0	ANN=CT	frameshift_variant	HIGH	CDR20291_1576	CDR20291_1576	transcript	CDR20291_1576	protein_coding	2023-01-01	c.18dupA	p.Val7fs	18/263	18/263	1986-06-01	2023-01-01	255	63	63	2	61	0.9683	3.4466e-34	37	35	0	2	32	29
FN545816	WT3	1899595	.	TA	T	.	PASS	ADP=60	WT=0	HET=0	HOM=1	NC=0															2023-01-01	255	60	60	1	59	0.9833	6.3137e-34	37	37	1	0	38	21
FN545816	WT3	2235737	.	CT	C	.	PASS	ADP=85	WT=0	HET=0	HOM=1	NC=0	ANN=C	frameshift_variant	HIGH	CDR20291_1913	CDR20291_1913	transcript	CDR20291_1913	protein_coding	2023-01-01	c.246delA	p.Val83fs	246/270	246/270	82/89	2023-01-01	255	85	85	3	82	0.9647	1.2e-45	32	37	3	0	43	39
FN545816	WT3	2262059	.	T	TA	.	PASS	ADP=135	WT=0	HET=0	HOM=1	NC=0															2023-01-01	255	135	135	9	126	0.9333	6.1769e-67	44	37	8	1	31	95
FN545816	WT3	2264189	.	CT	C	.	PASS	ADP=120	WT=0	HET=0	HOM=1	NC=0															2023-01-01	255	120	120	3	117	0.975	3.329e-66	36	36	0	3	56	61
FN545816	WT3	2298110	.	A	AT	.	PASS	ADP=101	WT=0	HET=0	HOM=1	NC=0															2023-01-01	255	101	101	1	100	0.9901	2.8302e-58	37	35	0	1	28	72
FN545816	WT3	2361948	.	C	A	.	PASS	ADP=87	WT=0	HET=0	HOM=1	NC=0															2023-01-01	255	87	87	0	87	1	6.9142e-52	0	36	0	0	40	47
FN545816	WT3	2361956	.	T	TA	.	PASS	ADP=88	WT=0	HET=0	HOM=1	NC=0															2023-01-01	255	88	88	5	83	0.9432	9.0348e-45	37	35	4	1	39	44
FN545816	WT3	2367941	.	G	GT	.	PASS	ADP=140	WT=0	HET=0	HOM=1	NC=0															2023-01-01	255	140	140	1	139	0.9929	1.5235e-81	37	36	0	1	59	80
FN545816	WT3	2578156	.	AT	A	.	PASS	ADP=91	WT=0	HET=0	HOM=1	NC=0															2023-01-01	255	91	91	2	89	0.978	1.1816e-50	55	38	2	0	55	34
FN545816	WT3	2674743	.	CT	C	.	PASS	ADP=114	WT=0	HET=0	HOM=1	NC=0															2023-01-01	255	114	114	4	110	0.9649	3.3704e-61	39	35	3	1	38	72
FN545816	WT3	2680786	.	A	AT	.	PASS	ADP=108	WT=0	HET=0	HOM=1	NC=0															2023-01-01	255	108	108	4	104	0.963	1.0876e-57	34	36	2	2	64	40
FN545816	WT3	2772178	.	CT	C	.	PASS	ADP=147	WT=0	HET=0	HOM=1	NC=0	ANN=C	splice_acceptor_variant&splice_donor_variant&intron_variant	HIGH	CDR20291_2368	CDR20291_2368	transcript	CDR20291_2368	protein_coding	2023-01-01	c.504+1delA					2023-01-01	255	147	147	4	143	0.9728	1.4063e-80	43	37	3	1	73	70
FN545816	WT3	2791063	.	G	T	.	PASS	ADP=124	WT=0	HET=0	HOM=1	NC=0	ANN=T	missense_variant	MODERATE	CDR20291_2385	CDR20291_2385	transcript	CDR20291_2385	protein_coding	2023-01-01	c.1478C>A	p.Ser493Tyr	1478/2688	1478/2688	493/895	2023-01-01	255	124	124	0	124	1	4.368e-74	0	37	0	0	51	73
FN545816	WT3	3077985	.	CA	C	.	PASS	ADP=81	WT=0	HET=0	HOM=1	NC=0															2023-01-01	255	81	81	0	80	1	1.0864e-47	0	36	0	0	52	28
FN545816	WT3	3162097	.	CT	C	.	PASS	ADP=112	WT=0	HET=0	HOM=1	NC=0															2023-01-01	255	112	112	0	112	1	6.9655e-67	0	35	0	0	66	46
FN545816	WT3	3292465	.	T	C	.	PASS	ADP=181	WT=0	HET=0	HOM=1	NC=0	ANN=C	missense_variant	MODERATE	CDR20291_2781	CDR20291_2781	transcript	CDR20291_2781	protein_coding	2023-01-01	c.174A>G	p.Ile58Met	174/705	174/705	58/234	2023-01-01	255	181	181	0	181	1	2.5401e-108	0	37	0	0	130	51
FN545816	WT3	3361914	.	TA	T	.	PASS	ADP=159	WT=0	HET=0	HOM=1	NC=0															2023-01-01	255	159	159	4	155	0.9748	1.1872e-87	39	37	4	0	54	101
FN545816	WT3	3472928	.	G	A	.	PASS	ADP=166	WT=0	HET=0	HOM=1	NC=0															2023-01-01	255	166	166	0	166	1	2.6121e-99	0	39	0	0	109	57

## Sheet: D1
Sample ID	POS	REF	ALT	Type	Impact	Gene	Locus	NT Change	AA Change	NT POS	AA POS	FREQ	PVAL
D1	132914	N	G									1	0.014286
D1	132915	N	C									1	0.0010823
D1	132923	C	CA									1	0.0039683
D1	132939	G	T									1	0.0010823
D1	133315	G	A	intragenic_variant	MODIFIER	16S_rRNA	Gene_133028_134659	n.133315G>A				0.8421	4.357e-08
D1	143462	C	CA									1	1.4176e-06
D1	143507	N	A									1	0.0039683
D1	143508	N	T									1	0.0039683
D1	143668	T	A									1	7.77e-05
D1	143672	C	T									1	2.0568e-05
D1	206398	T	TA									0.9828	9.6072e-33
D1	581480	T	TA									0.8462	1.6162e-21
D1	581487	T	TA									0.8864	7.2647e-20
D1	581494	T	TA									0.9512	2.1258e-21
D1	1340128	T	A	missense_variant	MODERATE	codY	CDR20291_1115	c.436T>A	p.Tyr146Asn	436/786	146/261	1	2.609e-36
D1	1564431	TA	T									1	3.5146e-20
D1	1568676	C	A	missense_variant	MODERATE	CDR20291_1323	CDR20291_1323	c.412C>A	p.Gln138Lys	412/546	138/181	0.987	5.3211e-44
D1	1578166	AT	A									0.9672	5.0953e-33
D1	1578202	C	CA									0.9388	8.6743e-25
D1	1592813	A	T									1	1.657e-37
D1	1864416	C	CT	frameshift_variant	HIGH	CDR20291_1576	CDR20291_1576	c.18dupA	p.Val7fs	18/263	1986-06-01	1	2.4927e-08
D1	1899595	TA	T									0.9565	2.9149e-12
D1	2235737	CT	C	frameshift_variant	HIGH	CDR20291_1913	CDR20291_1913	c.246delA	p.Val83fs	246/270	82/89	0.9143	7.5196e-17
D1	2262059	T	TA									0.9412	6.2071e-26
D1	2264189	CT	C									0.9841	1.0605e-35
D1	2298110	A	AT									0.9355	4.7391e-31
D1	2361948	C	A									1	6.3169e-31
D1	2361956	T	TA									0.9167	4.207e-23
D1	2367941	G	GT									1	6.3169e-31
D1	2578156	AT	A									0.9787	2.9526e-26
D1	2674743	CT	C									0.9559	1.5658e-36
D1	2680786	A	AT									0.8667	3.1974e-26
D1	2772178	CT	C	splice_acceptor_variant&splice_donor_variant&intron_variant	HIGH	CDR20291_2368	CDR20291_2368	c.504+1delA				0.9701	1.5658e-36
D1	2791063	G	T	missense_variant	MODERATE	CDR20291_2385	CDR20291_2385	c.1478C>A	p.Ser493Tyr	1478/2688	493/895	1	4.1752e-38
D1	3077985	CA	C									0.9677	1.3256e-33
D1	3162097	CT	C									0.9318	6.1775e-22
D1	3292465	T	C	missense_variant	MODERATE	CDR20291_2781	CDR20291_2781	c.174A>G	p.Ile58Met	174/705	58/234	1	1.0659e-41
D1	3361914	TA	T									0.9894	4.1668e-54
D1	3472928	G	A									0.9892	6.9429e-55

## Sheet: D2
Sample ID	POS	REF	ALT	Type	Impact	Gene	Locus	NT Change	AA Change	NT POS	AA POS	FREQ	PVAL
D2	132914	N	G									1	2.0568e-05
D2	132915	N	C									1	2.0568e-05
D2	132923	C	CA									1	5.4125e-06
D2	143507	N	A									1	1.4176e-06
D2	143508	N	T									1	1.4176e-06
D2	143668	T	A									1	0.014286
D2	143672	C	T									1	0.014286
D2	206398	T	TA									0.9844	2.7139e-36
D2	581487	T	TA									0.9333	1.6658e-22
D2	581494	T	TA									0.9818	5.6837e-31
D2	1340128	T	A	missense_variant	MODERATE	codY	CDR20291_1115	c.436T>A	p.Tyr146Asn	436/786	146/261	1	1.729e-49
D2	1564431	TA	T									0.85	8.7127e-17
D2	1568676	C	A	missense_variant	MODERATE	CDR20291_1323	CDR20291_1323	c.412C>A	p.Gln138Lys	412/546	138/181	1	1.7165e-46
D2	1578166	AT	A									0.9853	1.1598e-38
D2	1578202	C	CA									1	6.5755e-37
D2	1592813	A	T									1	1.1044e-59
D2	1864416	C	CT	frameshift_variant	HIGH	CDR20291_1576	CDR20291_1576	c.18dupA	p.Val7fs	18/263	1986-06-01	0.9677	1.6176e-34
D2	1899595	TA	T									0.9756	9.8874e-23
D2	2235737	CT	C	frameshift_variant	HIGH	CDR20291_1913	CDR20291_1913	c.246delA	p.Val83fs	246/270	82/89	0.9863	1.2584e-41
D2	2262059	T	TA									0.9524	1.014e-43
D2	2264189	CT	C									1	1.0519e-38
D2	2298110	A	AT									0.988	1.4523e-47
D2	2361948	C	A									1	6.4572e-34
D2	2361956	T	TA									0.931	9.0836e-29
D2	2367941	G	GT									1	9.9117e-30
D2	2578156	AT	A									1	1.6283e-34
D2	2674743	CT	C									0.9848	1.7754e-37
D2	2680786	A	AT									1	4.233e-41
D2	2772178	CT	C	splice_acceptor_variant&splice_donor_variant&intron_variant	HIGH	CDR20291_2368	CDR20291_2368	c.504+1delA				0.987	5.3211e-44
D2	2791063	G	T	missense_variant	MODERATE	CDR20291_2385	CDR20291_2385	c.1478C>A	p.Ser493Tyr	1478/2688	493/895	1	2.7621e-54
D2	3067059	C	CT	intragenic_variant	MODIFIER	16S_rRNA	Gene_3066386_3068008	n.3067059_3067060insT				0.8571	0.002331
D2	3077985	CA	C									0.9872	1.356e-44
D2	3162097	CT	C									0.9747	1.3992e-43
D2	3292465	T	C	missense_variant	MODERATE	CDR20291_2781	CDR20291_2781	c.174A>G	p.Ile58Met	174/705	58/234	1	6.8742e-49
D2	3361914	TA	T									0.9558	3.0603e-59
D2	3472928	G	A									1	1.7493e-58

## Sheet: D3
Sample ID	POS	REF	ALT	Type	Impact	Gene	Locus	NT Change	AA Change	NT POS	AA POS	FREQ	PVAL
D3	132914	N	G									1	5.4125e-06
D3	132915	N	C									1	5.4125e-06
D3	132923	C	CA									1	5.4125e-06
D3	143462	C	CA									1	1.1019e-10
D3	143507	N	A									1	2.0568e-05
D3	143508	N	T									1	2.0568e-05
D3	143668	T	A									1	7.77e-05
D3	143672	C	T									1	2.0568e-05
D3	206398	T	TA									0.9184	1.1493e-23
D3	581480	T	TA									0.9	1.2627e-18
D3	581487	T	TA									0.8529	2.0235e-14
D3	581494	T	TA									1	3.5146e-20
D3	1340128	T	A	missense_variant	MODERATE	codY	CDR20291_1115	c.436T>A	p.Tyr146Asn	436/786	146/261	1	2.609e-36
D3	1564431	TA	T									0.9667	2.6212e-16
D3	1568676	C	A	missense_variant	MODERATE	CDR20291_1323	CDR20291_1323	c.412C>A	p.Gln138Lys	412/546	138/181	1	4.1752e-38
D3	1578166	AT	A									1	1.5943e-31
D3	1578202	C	CA									0.9821	1.4593e-31
D3	1592813	A	T									0.9863	1.2584e-41
D3	1864416	C	CT	frameshift_variant	HIGH	CDR20291_1576	CDR20291_1576	c.18dupA	p.Val7fs	18/263	1986-06-01	0.9394	1.8007e-17
D3	1899595	TA	T									0.9286	5.6872e-14
D3	2235737	CT	C	frameshift_variant	HIGH	CDR20291_1913	CDR20291_1913	c.246delA	p.Val83fs	246/270	82/89	0.9615	9.0394e-28
D3	2262059	T	TA									0.9524	7.5825e-33
D3	2264189	CT	C									1	2.5024e-30
D3	2298110	A	AT									0.9286	1.2485e-27
D3	2361948	C	A									1	2.5024e-30
D3	2361956	T	TA									1	2.5024e-30
D3	2367941	G	GT									1	8.9137e-21
D3	2578156	AT	A									0.9808	3.3479e-29
D3	2674743	CT	C									0.9815	2.2126e-30
D3	2680786	A	AT									0.9333	6.5764e-30
D3	2772178	CT	C	splice_acceptor_variant&splice_donor_variant&intron_variant	HIGH	CDR20291_2368	CDR20291_2368	c.504+1delA				1	4.2804e-44
D3	2791063	G	T	missense_variant	MODERATE	CDR20291_2385	CDR20291_2385	c.1478C>A	p.Ser493Tyr	1478/2688	493/895	1	2.6835e-42
D3	3077985	CA	C									0.9403	6.4849e-34
D3	3162097	CT	C									0.9677	1.6176e-34
D3	3292465	T	C	missense_variant	MODERATE	CDR20291_2781	CDR20291_2781	c.174A>G	p.Ile58Met	174/705	58/234	1	6.8742e-49
D3	3361914	TA	T									0.9429	1.2264e-35
D3	3472928	G	A									1	2.7621e-54

## Sheet: D2D1
Sample ID	POS	REF	ALT	Type	Impact	Gene	Locus	NT Change	AA Change	NT POS	AA POS	FREQ	PVAL
D2D1	143507	N	A									1	1.4176e-06
D2D1	143508	N	T									1	1.4176e-06
D2D1	206398	T	TA									0.9839	4.1425e-35
D2D1	581487	T	TA									0.8723	1.4122e-20
D2D1	581494	T	TA									0.9583	1.9036e-25
D2D1	1340128	T	A	missense_variant	MODERATE	codY	CDR20291_1115	c.436T>A	p.Tyr146Asn	436/786	146/261	1	1.0864e-47
D2D1	1564431	TA	T									0.9787	2.9526e-26
D2D1	1568676	C	A	missense_variant	MODERATE	CDR20291_1323	CDR20291_1323	c.412C>A	p.Gln138Lys	412/546	138/181	1	6.6743e-40
D2D1	1578166	AT	A									0.9778	4.4304e-25
D2D1	1578202	C	CA									0.9744	1.4697e-21
D2D1	1592813	A	T									0.9895	4.3861e-56
D2D1	1864416	C	CT	frameshift_variant	HIGH	CDR20291_1576	CDR20291_1576	c.18dupA	p.Val7fs	18/263	1986-06-01	0.9487	3.0128e-20
D2D1	1899595	TA	T									0.96	2.0568e-13
D2D1	2235737	CT	C	frameshift_variant	HIGH	CDR20291_1913	CDR20291_1913	c.246delA	p.Val83fs	246/270	82/89	0.9623	2.3675e-28
D2D1	2262059	T	TA									0.8795	1.3969e-36
D2D1	2264189	CT	C									0.9649	1.1048e-30
D2D1	2298110	A	AT									1	2.6835e-42
D2D1	2361948	C	A									1	2.4343e-27
D2D1	2361956	T	TA									1	1.5066e-25
D2D1	2367941	G	GT									1	6.6743e-40
D2D1	2578156	AT	A									0.9531	2.0001e-33
D2D1	2674743	CT	C									1	4.3483e-50
D2D1	2680786	A	AT									0.9846	6.9424e-37
D2D1	2772178	CT	C	splice_acceptor_variant&splice_donor_variant&intron_variant	HIGH	CDR20291_2368	CDR20291_2368	c.504+1delA				0.973	1.2199e-40
D2D1	2791063	G	T	missense_variant	MODERATE	CDR20291_2385	CDR20291_2385	c.1478C>A	p.Ser493Tyr	1478/2688	493/895	1	6.9429e-55
D2D1	3067059	C	CT	intragenic_variant	MODIFIER	16S_rRNA	Gene_3066386_3068008	n.3067059_3067060insT				1	0.014286
D2D1	3077985	CA	C									1	1.0149e-32
D2D1	3162097	CT	C									0.9538	5.2716e-34
D2D1	3292465	T	C	missense_variant	MODERATE	CDR20291_2781	CDR20291_2781	c.174A>G	p.Ile58Met	174/705	58/234	1	2.711e-45
D2D1	3361914	TA	T									0.9647	1.2e-45
D2D1	3472928	G	A									1	6.9429e-55

## Sheet: D3D1
Sample ID	POS	REF	ALT	Type	Impact	Gene	Locus	NT Change	AA Change	NT POS	AA POS	FREQ	PVAL
D3D1	132914	N	G									1	0.0039683
D3D1	132915	N	C									1	0.0039683
D3D1	132923	C	CA									1	0.0010823
D3D1	132939	G	T									1	2.0568e-05
D3D1	143462	C	CA									0.8824	7.3277e-08
D3D1	143507	N	A									1	5.4125e-06
D3D1	143508	N	T									1	5.4125e-06
D3D1	143668	T	A									1	0.014286
D3D1	143672	C	T									1	0.0039683
D3D1	206398	T	TA									0.9804	1.3013e-28
D3D1	581487	T	TA									0.9032	1.2857e-14
D3D1	581494	T	TA									1	5.1363e-16
D3D1	1332227	ATAAGTCACTAAAAAAAGTGACT	A									0.9	3.1304e-28
D3D1	1340128	T	A	missense_variant	MODERATE	codY	CDR20291_1115	c.436T>A	p.Tyr146Asn	436/786	146/261	1	2.6835e-42
D3D1	1564431	TA	T									0.9362	1.2056e-23
D3D1	1568676	C	A	missense_variant	MODERATE	CDR20291_1323	CDR20291_1323	c.412C>A	p.Gln138Lys	412/546	138/181	1	4.1752e-38
D3D1	1578166	AT	A									0.9778	4.4304e-25
D3D1	1578202	C	CA									0.9778	4.4304e-25
D3D1	1592813	A	T									1	1.7165e-46
D3D1	1864416	C	CT	frameshift_variant	HIGH	CDR20291_1576	CDR20291_1576	c.18dupA	p.Val7fs	18/263	1986-06-01	0.907	2.1258e-21
D3D1	1899595	TA	T									1	5.1363e-16
D3D1	2235737	CT	C	frameshift_variant	HIGH	CDR20291_1913	CDR20291_1913	c.246delA	p.Val83fs	246/270	82/89	0.9412	6.2071e-26
D3D1	2262059	T	TA									0.8824	9.0809e-23
D3D1	2264189	CT	C									0.9556	1.0412e-23
D3D1	2298110	A	AT									0.963	6.1952e-29
D3D1	2361948	C	A									1	3.925e-29
D3D1	2361956	T	TA									0.96	1.3143e-26
D3D1	2367941	G	GT									1	6.4572e-34
D3D1	2578156	AT	A									1	1.5943e-31
D3D1	2674743	CT	C									0.9655	2.8822e-31
D3D1	2680786	A	AT									0.9535	2.5612e-23
D3D1	2772178	CT	C	splice_acceptor_variant&splice_donor_variant&intron_variant	HIGH	CDR20291_2368	CDR20291_2368	c.504+1delA				0.9605	2.1439e-40
D3D1	2791063	G	T	missense_variant	MODERATE	CDR20291_2385	CDR20291_2385	c.1478C>A	p.Ser493Tyr	1478/2688	493/895	1	6.8219e-46
D3D1	3077985	CA	C									1	4.0229e-32
D3D1	3162097	CT	C									0.9464	8.323e-29
D3D1	3292465	T	C	missense_variant	MODERATE	CDR20291_2781	CDR20291_2781	c.174A>G	p.Ile58Met	174/705	58/234	1	4.1752e-38
D3D1	3309547	C	CAAAGAGCTG									0.9048	4.7003e-10
D3D1	3361914	TA	T									0.9714	2.7243e-38
D3D1	3472928	G	A									1	4.3185e-47
D3D1	3624574	A	ACAAG	frameshift_variant	HIGH	pbuX	CDR20291_3036	c.183_186dupCTTG	p.Phe63fs	186/1353	62/450	0.9263	5.2284e-47

## Sheet: D3D2
Sample ID	POS	REF	ALT	Type	Impact	Gene	Locus	NT Change	AA Change	NT POS	AA POS	FREQ	PVAL
D3D2	132914	N	G									1	7.77e-05
D3D2	132915	N	C									1	7.77e-05
D3D2	132923	C	CA									1	7.77e-05
D3D2	143462	C	CA									0.8333	3.3652e-05
D3D2	143507	N	A									1	0.0010823
D3D2	143508	N	T									1	0.0010823
D3D2	143668	T	A									1	0.0039683
D3D2	143672	C	T									1	0.0039683
D3D2	206398	T	TA									0.9623	2.3675e-28
D3D2	581480	T	TA									0.8	1.0901e-20
D3D2	581487	T	TA									0.96	1.3143e-26
D3D2	581494	T	TA									0.98	5.0549e-28
D3D2	1340128	T	A	missense_variant	MODERATE	codY	CDR20291_1115	c.436T>A	p.Tyr146Asn	436/786	146/261	1	2.6835e-42
D3D2	1564431	TA	T									0.9556	1.0412e-23
D3D2	1568676	C	A	missense_variant	MODERATE	CDR20291_1323	CDR20291_1323	c.412C>A	p.Gln138Lys	412/546	138/181	1	2.609e-36
D3D2	1578166	AT	A									0.9804	1.3013e-28
D3D2	1578202	C	CA									0.9783	1.1441e-25
D3D2	1592813	A	T									1	6.9142e-52
D3D2	1864416	C	CT	frameshift_variant	HIGH	CDR20291_1576	CDR20291_1576	c.18dupA	p.Val7fs	18/263	1986-06-01	0.95	8.0088e-21
D3D2	1899595	TA	T									0.9655	9.9776e-16
D3D2	2235737	CT	C	frameshift_variant	HIGH	CDR20291_1913	CDR20291_1913	c.246delA	p.Val83fs	246/270	82/89	1	9.3017e-24
D3D2	2262059	T	TA									0.9032	7.1971e-29
D3D2	2264189	CT	C									0.9792	7.6145e-27
D3D2	2298110	A	AT									0.9683	3.4466e-34
D3D2	2361948	C	A									1	6.1512e-28
D3D2	2361956	T	TA									0.9333	1.6658e-22
D3D2	2367941	G	GT									0.9828	6.4572e-34
D3D2	2578156	AT	A									0.9815	2.2126e-30
D3D2	2668192	C	T	missense_variant	MODERATE	CDR20291_2274	CDR20291_2274	c.509C>T	p.Ala170Val	509/1023	170/340	1	2.6835e-42
D3D2	2674743	CT	C									1	1.0149e-32
D3D2	2680786	A	AT									0.9661	7.5133e-32
D3D2	2772178	CT	C	splice_acceptor_variant&splice_donor_variant&intron_variant	HIGH	CDR20291_2368	CDR20291_2368	c.504+1delA				1	1.0864e-47
D3D2	2791063	G	T	missense_variant	MODERATE	CDR20291_2385	CDR20291_2385	c.1478C>A	p.Ser493Tyr	1478/2688	493/895	1	4.2804e-44
D3D2	3067059	C	CT	intragenic_variant	MODIFIER	16S_rRNA	Gene_3066386_3068008	n.3067059_3067060insT				1	0.0010823
D3D2	3077985	CA	C									0.9623	2.3675e-28
D3D2	3162097	CT	C									0.9846	6.9424e-37
D3D2	3292465	T	C	missense_variant	MODERATE	CDR20291_2781	CDR20291_2781	c.174A>G	p.Ile58Met	174/705	58/234	1	1.0988e-53
D3D2	3361914	TA	T									0.9634	6.7897e-44
D3D2	3472928	G	A									1	4.3992e-62

## Sheet: D1D2D3
Sample ID	POS	REF	ALT	Type	Impact	Gene	Locus	NT Change	AA Change	NT POS	AA POS	FREQ	PVAL
D1D2D3	132914	N	G									1	7.77e-05
D1D2D3	132915	N	C									1	7.77e-05
D1D2D3	132923	C	CA									1	7.77e-05
D1D2D3	133315	G	A	intragenic_variant	MODIFIER	16S_rRNA	Gene_133028_134659	n.133315G>A				0.8372	1.5048e-17
D1D2D3	143507	N	A									1	1.4176e-06
D1D2D3	143508	N	T									1	1.4176e-06
D1D2D3	143668	T	A									1	0.00029138
D1D2D3	143672	C	T									1	0.00029138
D1D2D3	206398	T	TA									1	1.7165e-46
D1D2D3	581480	T	TA									0.84	1.8999e-20
D1D2D3	581487	T	TA									0.8298	3.7523e-19
D1D2D3	581494	T	TA									0.9773	1.5066e-25
D1D2D3	1340128	T	A	missense_variant	MODERATE	codY	CDR20291_1115	c.436T>A	p.Tyr146Asn	436/786	146/261	1	4.1752e-38
D1D2D3	1564431	TA	T									1	9.6314e-27
D1D2D3	1568676	C	A	missense_variant	MODERATE	CDR20291_1323	CDR20291_1323	c.412C>A	p.Gln138Lys	412/546	138/181	1	4.3483e-50
D1D2D3	1578166	AT	A									0.9773	1.7144e-24
D1D2D3	1578202	C	CA									1	8.9137e-21
D1D2D3	1592813	A	T									1	6.9142e-52
D1D2D3	1864416	C	CT	frameshift_variant	HIGH	CDR20291_1576	CDR20291_1576	c.18dupA	p.Val7fs	18/263	1986-06-01	0.8636	6.0539e-19
D1D2D3	1899595	TA	T									1	3.101e-14
D1D2D3	2235737	CT	C	frameshift_variant	HIGH	CDR20291_1913	CDR20291_1913	c.246delA	p.Val83fs	246/270	82/89	1	6.1512e-28
D1D2D3	2262059	T	TA									0.9552	3.6535e-35
D1D2D3	2264189	CT	C									0.9811	8.609e-30
D1D2D3	2298110	A	AT									0.942	4.6073e-35
D1D2D3	2361948	C	A									1	4.233e-41
D1D2D3	2361956	T	TA									0.9296	4.9578e-35
D1D2D3	2367941	G	GT									0.9552	6.0362e-36
D1D2D3	2578156	AT	A									1	6.3169e-31
D1D2D3	2674743	CT	C									1	4.0229e-32
D1D2D3	2680786	A	AT									0.9583	1.9036e-25
D1D2D3	2772178	CT	C	splice_acceptor_variant&splice_donor_variant&intron_variant	HIGH	CDR20291_2368	CDR20291_2368	c.504+1delA				1	1.0659e-41
D1D2D3	2791063	G	T	missense_variant	MODERATE	CDR20291_2385	CDR20291_2385	c.1478C>A	p.Ser493Tyr	1478/2688	493/895	1	2.7498e-51
D1D2D3	3077985	CA	C									0.9589	1.1955e-38
D1D2D3	3162097	CT	C									0.971	1.0519e-37
D1D2D3	3292465	T	C	missense_variant	MODERATE	CDR20291_2781	CDR20291_2781	c.174A>G	p.Ile58Met	174/705	58/234	1	4.3954e-59
D1D2D3	3361914	TA	T									0.9828	1.9114e-65
D1D2D3	3472928	G	A									1	1.7512e-61

## Sheet: DDD1
Sample ID	POS	REF	ALT	Type	Impact	Gene	Locus	NT Change	AA Change	NT POS	AA POS	FREQ	PVAL
DDD1	143462	C	CA									1	2.1486e-18
DDD1	143507	N	A									1	1.6637e-09
DDD1	143508	N	T									1	1.6637e-09
DDD1	206398	T	TA									1	6.8742e-49
DDD1	581480	T	TA									0.8267	1.2934e-29
DDD1	581487	T	TA									0.9344	1.7664e-30
DDD1	581494	T	TA									0.95	7.5133e-32
DDD1	1340128	T	A	missense_variant	MODERATE	codY	CDR20291_1115	c.436T>A	p.Tyr146Asn	436/786	146/261	1	2.7498e-51
DDD1	1564431	TA	T									0.9868	2.0875e-43
DDD1	1568676	C	A	missense_variant	MODERATE	CDR20291_1323	CDR20291_1323	c.412C>A	p.Gln138Lys	412/546	138/181	1	6.972e-64
DDD1	1578166	AT	A									0.9846	6.9424e-37
DDD1	1578202	C	CA									0.9821	1.4593e-31
DDD1	1592813	A	T									1	1.1051e-62
DDD1	1864416	C	CT	frameshift_variant	HIGH	CDR20291_1576	CDR20291_1576	c.18dupA	p.Val7fs	18/263	1986-06-01	0.9773	1.7144e-24
DDD1	1899595	TA	T									0.9688	1.8007e-17
DDD1	2235737	CT	C	frameshift_variant	HIGH	CDR20291_1913	CDR20291_1913	c.246delA	p.Val83fs	246/270	82/89	0.9595	3.1311e-39
DDD1	2262059	T	TA									0.9	1.902e-41
DDD1	2264189	CT	C									1	1.0149e-32
DDD1	2298110	A	AT									0.9804	3.7336e-57
DDD1	2361948	C	A									1	4.233e-41
DDD1	2361956	T	TA									1	2.6835e-42
DDD1	2367941	G	GT									0.98	5.6887e-56
DDD1	2578156	AT	A									0.9647	1.2e-45
DDD1	2674743	CT	C									0.9892	1.6404e-53
DDD1	2680786	A	AT									0.9634	6.7897e-44
DDD1	2772178	CT	C	splice_acceptor_variant&splice_donor_variant&intron_variant	HIGH	CDR20291_2368	CDR20291_2368	c.504+1delA				0.9907	1.9087e-62
DDD1	2791063	G	T	missense_variant	MODERATE	CDR20291_2385	CDR20291_2385	c.1478C>A	p.Ser493Tyr	1478/2688	493/895	1	4.3819e-71
DDD1	3077985	CA	C									0.9867	8.1874e-43
DDD1	3162097	CT	C									0.9639	1.7694e-44
DDD1	3292465	T	C	missense_variant	MODERATE	CDR20291_2781	CDR20291_2781	c.174A>G	p.Ile58Met	174/705	58/234	1	4.252e-89
DDD1	3309547	C	CAAAGAGCTG									0.9091	9.89e-16
DDD1	3361914	TA	T									0.95	5.418e-62
DDD1	3472928	G	A									1	1.0417e-98

[truncated: 17 more sheets: DDD2, DDD3, WT1, WT2, WT3, WT all, WT all duplicate removed, D1 Unique, D2 Unique, D3 Unique, D2D1 Unique, D3D1 Unique, D3D2 Unique, D1D2D3 unique, DDD1 Unique, DDD2 Unique, DDD3 Unique]
