# Supplementary material for: Clostridioides difficile canonical L,D-transpeptidases catalyze a novel type of peptidoglycan cross-links and are not required for beta-lactam resistance
Source: J Biol Chem. 2023 Dec 1;300(1):105529. doi: 10.1016/j.jbc.2023.105529 (PMC10792238; doi:10.1016/j.jbc.2023.105529)
Supplement: File S2 [file mmc2.xlsx]

## Sheet: File S2 legend
File S2. Peptidolgycan structural analysis of C. difficile R20291 and its DldtCd1DldtCd2DldtCd3 derivative.
The content of individual tabs are described below.
WT_1, matching output and consolidated data using LC-MS data corresponding to muropeptides prepared from WT replicate culture 1 and DB_3
WT_2, matching output and consolidated data using LC-MS data corresponding to muropeptides prepared from WT replicate culture 2 and DB_3
WT_3, matching output and consolidated data using LC-MS data corresponding to muropeptides prepared from WT replicate culture 3 and DB_3
D_1, matching output and consolidated data using LC-MS data corresponding to muropeptides prepared from DldtCd1DldtCd2DldtCd3 replicate culture 1 and DB_3
D_2, matching output and consolidated data using LC-MS data corresponding to muropeptides prepared from DldtCd1DldtCd2DldtCd3 replicate culture 2 and DB_3
D_3, matching output and consolidated data using LC-MS data corresponding to muropeptides prepared from DldtCd1DldtCd2DldtCd3 replicate culture 3 and DB_3
Av, consolidated data corresponding to WT and mutant peptidoglycan analyses
Av analysis, processed analysis corresponding to all consolidated data; the most likely dimer and trimer structures were chosen based on the abundance of aceptor stems; cross-linking index, glycan chain length were calculated as described in the Experimental procedures section

## Sheet: WT_1
Metadata	ID	RT (min)	Charge	Obs (Da)	Theo (Da)	Delta ppm	Inferred structure	Intensity	Inferred structure (consolidated)	Intensity (consolidated)		Structure	Intensity	Abundance	Oligomer	RT	Dppm	Abs(Dppm)
file : WT_1.ftrs	2148	7.9164	1;2	899.395	899.397	-2.7254	gm(-Ac)-AEJA|1	2126502528	gm(-Ac)-AEJA|1	2126502528		gm(-Ac)-AEJA|1	2132334140	0.213558	1	7.9164	-2.7254	2.7254
masses_file : DB_3.csv	3431	13.1093	2;3;1	1709.74	1709.75	-1.4845	gm(-Ac)-AEJA=gm(-Ac)-AEJ|2	1625271040	gm(-Ac)-AEJA=gm(-Ac)-AEJ|2	1625271040		gm(-Ac)-AEJG|1	1097852193	0.109952	1	6.1581	-2.408	2.408
rt_window : 0.5	1583	6.1581	1;2	885.379	885.381	-2.408	gm(-Ac)-AEJG|1	1094448896	gm(-Ac)-AEJG|1	1094448896		gm(-Ac)-AEJ|1	710336643	0.0711418	1	5.4022	-3.0441	3.0441
modifications : []	1330	5.4022	2;1	828.358	828.36	-3.0441	gm(-Ac)-AEJ|1	708046976	gm(-Ac)-AEJ|1	708046976		gm(-Ac)-AE|1	334525139	0.0335034	1	7.7499	-2.3002	2.3002
ppm : 10	3119	11.4866	3;2	1695.73	1695.73	-1.6685	gm(-Ac)-AEJG=gm(-Ac)-AEJ|2	587563072	gm(-Ac)-AEJG=gm(-Ac)-AEJ|2	587563072		gm(-Ac)-AEJF|1	293724124	0.0294171	1	20.7003	-2.7519	2.7519
consolidation_ppm : 1	3612	14.0286	3;2	1780.78	1780.78	-1.7628	gm(-Ac)-AEJAA=gm(-Ac)-AEJ|2	524731168	gm(-Ac)-AEJAA=gm(-Ac)-AEJ|2, gm(-Ac)-AEJA=gm(-Ac)-AEJA|2	524731168		gm(-Ac)-AEJV|1	108845735	0.0109011	1	13.8082	-1.973	1.973
version : 1.0.3	3612	14.0286	3;2	1780.78	1780.78	-1.7628	gm(-Ac)-AEJA=gm(-Ac)-AEJA|2	524731168				gm-AEJA|1	56912940	0.00569996	1	8.8602	-1.8044	1.8044
	3228	11.9907	2;3	1638.71	1638.71	-1.7408	gm(-Ac)-AEJ=gm(-Ac)-AEJ|2	432694720	gm(-Ac)-AEJ=gm(-Ac)-AEJ|2	432694720		gm(-Ac)-AEJY|1	50144902	0.00502213	1	15.7887	-1.134	1.134
	3836	15.3645	2;4;3	2520.09	2520.1	-1.7565	gm(-Ac)-AEJA=gm(-Ac)-AEJ=gm(-Ac)-AEJ|3	326293824	gm(-Ac)-AEJA=gm(-Ac)-AEJ=gm(-Ac)-AEJ|3, gm(-Ac)-AEJ=gm(-Ac)-AEJ=gm(-Ac)-AEJA|3	326293824		gm(-Ac)-AEJI|1	39994985	0.00400559	1	18.1756	-0.7501	0.7501
	3836	15.3645	2;4;3	2520.09	2520.1	-1.7565	gm(-Ac)-AEJ=gm(-Ac)-AEJ=gm(-Ac)-AEJA|3	326293824				gm(-Ac)-AEJS|1	25297754	0.00253363	1	5.5269	-2.2404	2.2404
	2140	7.7499	1	656.274	656.275	-2.3002	gm(-Ac)-AE|1	299007392	gm(-Ac)-AE|1	299007392		gm(-Ac)-AEJAA|1	25255537	0.0025294	1	9.6459	-1.6758	1.6758
	4881	20.7003	1;2	975.426	975.428	-2.7519	gm(-Ac)-AEJF|1	288884096	gm(-Ac)-AEJF|1	288884096		gm-AEJ|1	21548686	0.00215815	1	6.2022	-2.7886	2.7886
	4007	15.9659	4;3;2	2591.13	2591.13	-1.2336	gm(-Ac)-AEJA=gm(-Ac)-AEJA=gm(-Ac)-AEJ|3	174010304	gm(-Ac)-AEJA=gm(-Ac)-AEJA=gm(-Ac)-AEJ|3, gm(-Ac)-AEJA=gm(-Ac)-AEJ=gm(-Ac)-AEJA|3	174010304		gm(-Ac)-AEJK|1	20422695	0.00204538	1	4.6862	-2.2434	2.2434
	4007	15.9659	4;3;2	2591.13	2591.13	-1.2336	gm(-Ac)-AEJA=gm(-Ac)-AEJ=gm(-Ac)-AEJA|3	174010304				gm-AEJA (Anh)|1	17933113	0.00179604	1	8.0212	-3.5486	3.5486
	3348	12.3661	2;3	1766.77	1766.77	-1.3764	gm(-Ac)-AEJG=gm(-Ac)-AEJA|2	123644656	gm(-Ac)-AEJG=gm(-Ac)-AEJA|2	123644656		gm(-Ac)-AEJN|1	15904640	0.00159289	1	5.0971	-1.6313	1.6313
	3567	13.7945	3;2	1751.75	1751.76	-2.2312	gm-AEJA=gm(-Ac)-AEJ|2	106184112	gm-AEJA=gm(-Ac)-AEJ|2, gm-AEJ=gm(-Ac)-AEJA|2	106184112		gm(-Ac)-AEJD|1	15214070	0.00152372	1	6.2744	-2.1378	2.1378
	3567	13.7945	3;2	1751.75	1751.76	-2.2312	gm-AEJ=gm(-Ac)-AEJA|2	106184112				gm(-Ac)-AEJAT|1	14753923	0.00147764	1	6.6418	-1.0784	1.0784
	3617	13.8082	2;1	927.427	927.428	-1.973	gm(-Ac)-AEJV|1	103034520	gm(-Ac)-AEJV|1	103034520		gm-AEJG|1	14219015	0.00142407	1	6.9949	-1.727	1.727
	5227	22.5616	3;2	1785.77	1785.78	-1.8595	gm(-Ac)-AEJF=gm(-Ac)-AEJ|2	97809840	gm(-Ac)-AEJF=gm(-Ac)-AEJ|2	97809840		gm(-Ac)-AEJQ|1, gm(-Ac)-AEJAG|1	12229799	0.00122484	1	8.5325	-0.92	0.92
	3312	12.1415	2;3	1695.73	1695.73	-1.7765	gm(-Ac)-AEJG=gm(-Ac)-AEJ|2	84735432	gm(-Ac)-AEJG=gm(-Ac)-AEJ|2	84735432		gm-AE|1	10144549	0.001016	1	8.675	-0.6471	0.6471
	3663	14.1108	3;4;2	2506.08	2506.08	-0.3725	gm(-Ac)-AEJG=gm(-Ac)-AEJ=gm(-Ac)-AEJ|3	68378896	gm(-Ac)-AEJG=gm(-Ac)-AEJ=gm(-Ac)-AEJ|3	68378896		gm(-Ac)-AEJH|1	7011248	0.000702192	1	4.9878	-1.7279	1.7279
	2357	8.8602	1;2	941.406	941.408	-1.8044	gm-AEJA|1	56912940	gm-AEJA|1	56912940		gm(-Ac)-AEJE|1	6648691	0.000665881	1	7.5267	-1.2924	1.2924
	4051	16.1891	2;3;4	2562.11	2562.11	-0.4369	gm-AEJA=gm(-Ac)-AEJ=gm(-Ac)-AEJ|3	52547316	gm-AEJA=gm(-Ac)-AEJ=gm(-Ac)-AEJ|3	52547316		gm(-Ac)-AEJAF|1	6313423	0.000632304	1	24.3529	-1.448	1.448
	3987	15.7887	1;2	991.422	991.423	-1.134	gm(-Ac)-AEJY|1	49541568	gm(-Ac)-AEJY|1	49541568		gm-AEJF|1	3660949	0.000366652	1	21.945	-1.7187	1.7187
	3774	14.7306	2;3	1822.79	1822.79	-1.4025	gm-AEJA=gm(-Ac)-AEJA|2	47622316	gm-AEJA=gm(-Ac)-AEJA|2	47622316		gm(-Ac)-AEJA (Anh)|1	3376780	0.000338192	1	11.3331	-0.8953	0.8953
	3735	14.4536	4;2;3	2449.06	2449.06	-0.7736	gm(-Ac)-AEJ=gm(-Ac)-AEJ=gm(-Ac)-AEJ|3	41407516	gm(-Ac)-AEJ=gm(-Ac)-AEJ=gm(-Ac)-AEJ|3	41407516		gm-AEJK|1, gm(-Ac)-AEJAV|1	2985713	0.000299026	1	5.4975	-2.19	2.19
	4405	18.1756	2;1	941.443	941.444	-0.7501	gm(-Ac)-AEJI|1	39425496	gm(-Ac)-AEJI|1	39425496		gm(-Ac)-AE (Anh)|1	2467800	0.000247156	1	11.9936	-1.9639	1.9639
	4145	16.783	3;4;2	2633.14	2633.14	-0.4132	gm-AEJA=gm(-Ac)-AEJA=gm(-Ac)-AEJ|3	39068300	gm-AEJA=gm(-Ac)-AEJA=gm(-Ac)-AEJ|3, gm-AEJA=gm(-Ac)-AEJ=gm(-Ac)-AEJA|3	39068300		gm(-Ac)-AEJAI|1	2394277	0.000239792	1	19.3536	-1.0281	1.0281
	4145	16.783	3;4;2	2633.14	2633.14	-0.4132	gm-AEJA=gm(-Ac)-AEJ=gm(-Ac)-AEJA|3	39068300				gm-AEJH|1	2343514	0.000234708	1	6.4098	-1.2724	1.2724
	4350	17.7662	3;2	1737.78	1737.78	-0.5411	gm(-Ac)-AEJV=gm(-Ac)-AEJ|2	35437704	gm(-Ac)-AEJV=gm(-Ac)-AEJ|2	35437704		gm(-Ac)-AEJT|1	2272646	0.000227611	1	6.5619	-1.1709	1.1709
	2165	7.9939	1	656.274	656.275	-1.5562	gm(-Ac)-AE|1	34249164	gm(-Ac)-AE|1	34249164		gm(-Ac)-AEJG (Anh)|1	1973987	0.000197699	1	9.3611	-0.3999	0.3999
	3777	14.6393	2;3	1751.76	1751.76	-0.8376	gm-AEJA=gm(-Ac)-AEJ|2	33701316	gm-AEJA=gm(-Ac)-AEJ|2, gm-AEJ=gm(-Ac)-AEJA|2	33701316		gm(-Ac)-AEJ (Anh)|1	1805617	0.000180837	1	8.5641	-1.1366	1.1366
	3777	14.6393	2;3	1751.76	1751.76	-0.8376	gm-AEJ=gm(-Ac)-AEJA|2	33701316				gm(-Ac)-AEJAK|1	1750592	0.000175326	1	7.1711	-1.3449	1.3449
	4098	16.5735	4;3;2	2662.17	2662.17	0.3243	gm(-Ac)-AEJA=gm(-Ac)-AEJA=gm(-Ac)-AEJA|3	32920974	gm(-Ac)-AEJA=gm(-Ac)-AEJA=gm(-Ac)-AEJA|3	32920974		gm(-Ac)-AEJAY|1	1525455	0.000152778	1	17.197	-0.1669	0.1669
	3783	14.6959	3;4;2	2577.12	2577.12	-0.2639	gm(-Ac)-AEJG=gm(-Ac)-AEJA=gm(-Ac)-AEJ|3	32424024	gm(-Ac)-AEJG=gm(-Ac)-AEJA=gm(-Ac)-AEJ|3, gm(-Ac)-AEJG=gm(-Ac)-AEJ=gm(-Ac)-AEJA|3	32424024		gm-AEJAA|1	1152631	0.000115439	1	10.2058	-0.7424	0.7424
	3783	14.6959	3;4;2	2577.12	2577.12	-0.2639	gm(-Ac)-AEJG=gm(-Ac)-AEJ=gm(-Ac)-AEJA|3	32424024				gm-AEJI|1	500004	5.00765e-05	1	19.27	-1.0079	1.0079
	4717	20.3456	3;2	2542.08	2542.08	-1.3224	gm-AEJA=gm(-Ac)-AEJ=gm(-Ac)-AEJ (Anh)|3	23077722	gm-AEJA=gm(-Ac)-AEJ=gm(-Ac)-AEJ (Anh)|3	23077722		gm-AEJAF|1	215159	2.15487e-05	1	24.0699	-1.4857	1.4857
	4921	20.9969	3;2	1751.79	1751.79	-1.3587	gm(-Ac)-AEJI=gm(-Ac)-AEJ|2	21456456	gm(-Ac)-AEJI=gm(-Ac)-AEJ|2	21456456		gm(-Ac)-AEJA=gm(-Ac)-AEJ|2	1632156859	0.163464	2	13.1093	-1.4845	1.4845
	1003	4.6862	2;3;1	956.453	956.455	-2.2434	gm(-Ac)-AEJK|1	20127900	gm(-Ac)-AEJK|1	20127900		gm(-Ac)-AEJG=gm(-Ac)-AEJ|2	674537421	0.0675564	2	11.4866	-1.6685	1.6685
	4445	18.3195	3;2	1801.77	1801.77	-0.0626	gm(-Ac)-AEJY=gm(-Ac)-AEJ|2	17550522	gm(-Ac)-AEJY=gm(-Ac)-AEJ|2	17550522		gm(-Ac)-AEJAA=gm(-Ac)-AEJ|2, gm(-Ac)-AEJA=gm(-Ac)-AEJA|2	528208349	0.0529013	2	14.0286	-1.7628	1.7628
	4018	15.991	3;2	1689.72	1689.72	-1.0954	gm(-Ac)-AEJA=gm(-Ac)-AEJ (Anh)|2	17223762	gm(-Ac)-AEJA=gm(-Ac)-AEJ (Anh)|2	17223762		gm(-Ac)-AEJ=gm(-Ac)-AEJ|2	432694720	0.0433354	2	11.9907	-1.7408	1.7408
	1361	5.5269	2;1	915.39	915.392	-2.2404	gm(-Ac)-AEJS|1	17061488	gm(-Ac)-AEJS|1	17061488		gm-AEJA=gm(-Ac)-AEJ|2, gm-AEJ=gm(-Ac)-AEJA|2	142445988	0.0142663	2	13.7945	-2.2312	2.2312
	3421	12.6739	2;3	1680.72	1680.72	-1.6906	gm-AEJ=gm(-Ac)-AEJ|2	17044990	gm-AEJ=gm(-Ac)-AEJ|2	17044990		gm(-Ac)-AEJG=gm(-Ac)-AEJA|2	138933784	0.0139145	2	12.3661	-1.3764	1.3764
	4603	19.1641	3;2	1731.73	1731.73	-1.2257	gm-AEJA=gm(-Ac)-AEJ (Anh)|2	16216715	gm-AEJA=gm(-Ac)-AEJ (Anh)|2	16216715		gm(-Ac)-AEJF=gm(-Ac)-AEJ|2	97809840	0.00979588	2	22.5616	-1.8595	1.8595
	5328	23.129	3;2	1856.81	1856.82	-0.9286	gm(-Ac)-AEJF=gm(-Ac)-AEJA|2	15829686	gm(-Ac)-AEJF=gm(-Ac)-AEJA|2	15829686		gm-AEJA=gm(-Ac)-AEJA|2	63138966	0.00632351	2	14.7306	-1.4025	1.4025
	3902	15.3695	3;2	1822.79	1822.79	-1.9382	gm-AEJA=gm(-Ac)-AEJA|2	15516650	gm-AEJA=gm(-Ac)-AEJA|2	15516650		gm(-Ac)-AEJV=gm(-Ac)-AEJ|2	37159739	0.00372163	2	17.7662	-0.5411	0.5411
	1233	5.0971	1;2	942.402	942.403	-1.6313	gm(-Ac)-AEJN|1	15306701	gm(-Ac)-AEJN|1	15306701		gm(-Ac)-AEJA=gm(-Ac)-AEJ (Anh)|2	29134104	0.00291785	2	15.991	-1.0954	1.0954
	2548	9.6459	2;1	970.433	970.434	-1.6758	gm(-Ac)-AEJAA|1	14811699	gm(-Ac)-AEJAA|1	14811699		gm-AEJA=gm(-Ac)-AEJ (Anh)|2	28804945	0.00288488	2	19.1641	-1.2257	1.2257
	4215	17.6733	4;3;2	2500.07	2500.07	-0.275	gm(-Ac)-AEJA=gm(-Ac)-AEJ=gm(-Ac)-AEJ (Anh)|3	14732293	gm(-Ac)-AEJA=gm(-Ac)-AEJ=gm(-Ac)-AEJ (Anh)|3	14732293		gm(-Ac)-AEJF=gm(-Ac)-AEJA|2	24589372	0.00246268	2	23.129	-0.9286	0.9286
	3455	12.8622	3;2	1766.77	1766.77	-1.48	gm(-Ac)-AEJG=gm(-Ac)-AEJA|2	14634958	gm(-Ac)-AEJG=gm(-Ac)-AEJA|2	14634958		gm-AEJ=gm(-Ac)-AEJ|2	24487968	0.00245253	2	12.6739	-1.6906	1.6906
	1611	6.2022	1;2	870.368	870.371	-2.7886	gm-AEJ|1	12397392	gm-AEJ|1	12397392		gm(-Ac)-AEJI=gm(-Ac)-AEJ|2	21456456	0.00214891	2	20.9969	-1.3587	1.3587
	3078	11.2881	3;2	1725.74	1725.74	-1.4157	gm(-Ac)-AEJS=gm(-Ac)-AEJ|2	12175605	gm(-Ac)-AEJS=gm(-Ac)-AEJ|2	12175605		gm(-Ac)-AEJS=gm(-Ac)-AEJ|2	20989572	0.00210215	2	11.2881	-1.4157	1.4157
	4726	19.8305	2;3	1731.73	1731.73	-0.9438	gm-AEJA=gm(-Ac)-AEJ (Anh)|2	11731010	gm-AEJA=gm(-Ac)-AEJ (Anh)|2	11731010		gm(-Ac)-AEJY=gm(-Ac)-AEJ|2	17943964	0.00179713	2	18.3195	-0.0626	0.0626
	3884	15.1266	2;3	1691.74	1691.74	-0.1695	gm(-Ac)-AEJA=gm(-Ac)-AEJ (-H2O)|2	11419209	gm(-Ac)-AEJA=gm(-Ac)-AEJ (-H2O)|2	11419209		gm(-Ac)-AEJG=gm(-Ac)-AEJ (Anh)|2	14885973	0.00149086	2	14.4348	-1.3876	1.3876
	1617	6.2744	2;1	943.385	943.387	-2.1378	gm(-Ac)-AEJD|1	11374696	gm(-Ac)-AEJD|1	11374696		gm(-Ac)-AEJA=gm(-Ac)-AEJ (-H2O)|2	13759681	0.00137806	2	15.1266	-0.1695	0.1695
	4254	17.3159	3;4;2	2704.18	2704.18	0.0526	gm-AEJA=gm(-Ac)-AEJA=gm(-Ac)-AEJA|3	11160953	gm-AEJA=gm(-Ac)-AEJA=gm(-Ac)-AEJA|3	11160953		gm(-Ac)-AEJK=gm(-Ac)-AEJ|2	10767914	0.00107843	2	10.1966	0.1527	0.1527
	3907	15.3325	2;3	1689.72	1689.72	-2.2874	gm(-Ac)-AEJA=gm(-Ac)-AEJ (Anh)|2	10486510	gm(-Ac)-AEJA=gm(-Ac)-AEJ (Anh)|2	10486510		gm(-Ac)-AEJA=gm(-Ac)-AEJA (Anh)|2	10604136	0.00106203	2	16.9916	-0.2486	0.2486
	2345	8.675	1	698.285	698.286	-0.6471	gm-AE|1	10144549	gm-AE|1	10144549		gm-AEJA=gm(-Ac)-AEJA (Anh)|2	8389943	0.000840272	2	13.8156	-9.9997	9.9997
	1880	6.9949	1;2	927.391	927.392	-1.727	gm-AEJG|1	9707061	gm-AEJG|1	9707061		gm(-Ac)-AEJ=gm(-Ac)-AEJ (Anh)|2	8092807	0.000810513	2	14.9535	0.0197	0.0197
	2778	10.1966	2;3;4	1766.8	1766.8	0.1527	gm(-Ac)-AEJK=gm(-Ac)-AEJ|2	9705575	gm(-Ac)-AEJK=gm(-Ac)-AEJ|2	9705575		gm(-Ac)-AEJV=gm(-Ac)-AEJA|2	7503867	0.000751529	2	18.5981	0.3627	0.3627
	1645	6.6418	2	1000.44	1000.44	-1.0784	gm(-Ac)-AEJAT|1	9152014	gm(-Ac)-AEJAT|1	9152014		gm(-Ac)-AEJN=gm(-Ac)-AEJ|2	7256405	0.000726745	2	10.8581	-0.6133	0.6133
	3794	14.7268	1;2	870.37	870.371	-0.8251	gm-AEJ|1	8893216	gm-AEJ|1	8893216		gm(-Ac)-AEJI=gm(-Ac)-AEJA|2	5492770	0.000550113	2	21.79	-0.8867	0.8867
	5309	23.0158	4;3;2	2596.12	2596.13	-1.3096	gm(-Ac)-AEJF=gm(-Ac)-AEJ=gm(-Ac)-AEJ|3	8576373	gm(-Ac)-AEJF=gm(-Ac)-AEJ=gm(-Ac)-AEJ|3	8576373		gm(-Ac)-AEJS=gm(-Ac)-AEJA|2	4510084	0.000451695	2	12.0819	-1.0827	1.0827
	2161	8.0212	2;1;3	921.378	921.382	-3.5486	gm-AEJA (Anh)|1	8545032	gm-AEJA (Anh)|1	8545032		gm(-Ac)-AEJD=gm(-Ac)-AEJ|2	4237675	0.000424413	2	11.7241	-0.8168	0.8168
	4179	16.9916	3;2	1760.76	1760.76	-0.2486	gm(-Ac)-AEJA=gm(-Ac)-AEJA (Anh)|2	7707279	gm(-Ac)-AEJA=gm(-Ac)-AEJA (Anh)|2	7707279		gm(-Ac)-AEJY=gm(-Ac)-AEJA|2	3871412	0.000387731	2	18.9185	0.3033	0.3033
	3729	14.4348	3;2	1675.7	1675.7	-1.3876	gm(-Ac)-AEJG=gm(-Ac)-AEJ (Anh)|2	7557195	gm(-Ac)-AEJG=gm(-Ac)-AEJ (Anh)|2	7557195		gm(-Ac)-AEJK=gm(-Ac)-AEJA|2	3289090	0.00032941	2	10.9461	-0.6404	0.6404
	2146	7.7425	1;2;3	921.381	921.382	-0.9651	gm-AEJA (Anh)|1	7202475	gm-AEJA (Anh)|1	7202475		gm(-Ac)-AEJN=gm(-Ac)-AEJA|2	1467856	0.000147009	2	11.6242	-1.0194	1.0194
	3819	14.9535	3	1618.68	1618.68	0.0197	gm(-Ac)-AEJ=gm(-Ac)-AEJ (Anh)|2	7119416	gm(-Ac)-AEJ=gm(-Ac)-AEJ (Anh)|2	7119416		gm(-Ac)-AEJD=gm(-Ac)-AEJA|2	1424904	0.000142707	2	12.5037	-1.315	1.315
	1209	4.9878	2;3	965.417	965.419	-1.7279	gm(-Ac)-AEJH|1	6822906	gm(-Ac)-AEJH|1	6822906		gm(-Ac)-AEJG=gm(-Ac)-AEJA (Anh)|2	1285977	0.000128794	2	15.3822	-2.2566	2.2566
	2991	10.8581	3;2	1752.75	1752.75	-0.6133	gm(-Ac)-AEJN=gm(-Ac)-AEJ|2	6616834	gm(-Ac)-AEJN=gm(-Ac)-AEJ|2	6616834		gm(-Ac)-AEJF=gm(-Ac)-AEJ (Anh)|2	1265698	0.000126763	2	25.8681	-1.0765	1.0765
	4874	20.794	2;3	2613.11	2613.12	-1.9051	gm-AEJA=gm(-Ac)-AEJA=gm(-Ac)-AEJ (Anh)|3	5878987	gm-AEJA=gm(-Ac)-AEJA=gm(-Ac)-AEJ (Anh)|3	5878987		gm(-Ac)-AEJAA=gm(-Ac)-AEJA|2	962661	9.64127e-05	2	14.4813	-0.0961	0.0961
	1969	7.4518	1;2	915.39	915.392	-1.7737	gm(-Ac)-AEJS|1	5842922	gm(-Ac)-AEJS|1	5842922		gm(-Ac)-AEJV=gm(-Ac)-AEJ (Anh)|2	925718	9.27127e-05	2	20.992	-1.2132	1.2132
	2943	10.6929	2	970.433	970.434	-1.4242	gm(-Ac)-AEJAA|1	5827430	gm(-Ac)-AEJAA|1	5827430		gm(-Ac)-AEJI=gm(-Ac)-AEJ (Anh)|2	317379	3.17862e-05	2	23.323	-0.5546	0.5546
	4422	18.0525	2;3	1680.72	1680.72	0.2704	gm-AEJ=gm(-Ac)-AEJ|2	5816588	gm-AEJ=gm(-Ac)-AEJ|2	5816588		gm(-Ac)-AEJA=gm(-Ac)-AEJ=gm(-Ac)-AEJ|3, gm(-Ac)-AEJ=gm(-Ac)-AEJ=gm(-Ac)-AEJA|3	326293824	0.0326791	3	15.3645	-1.7565	1.7565
	3918	15.3869	4;3	2542.06	2542.08	-7.7623	gm-AEJA=gm(-Ac)-AEJ=gm(-Ac)-AEJ (Anh)|3	5755530	gm-AEJA=gm(-Ac)-AEJ=gm(-Ac)-AEJ (Anh)|3	5755530		gm(-Ac)-AEJA=gm(-Ac)-AEJA=gm(-Ac)-AEJ|3, gm(-Ac)-AEJA=gm(-Ac)-AEJ=gm(-Ac)-AEJA|3	179514082	0.0179787	3	15.9659	-1.2336	1.2336
	956	4.2954	2;3	1000.44	1000.44	-1.2615	gm(-Ac)-AEJAT|1	5601909	gm(-Ac)-AEJAT|1	5601909		gm(-Ac)-AEJG=gm(-Ac)-AEJ=gm(-Ac)-AEJ|3	68738314	0.0068843	3	14.1108	-0.3725	0.3725
	4509	18.5981	2;3	1808.82	1808.82	0.3627	gm(-Ac)-AEJV=gm(-Ac)-AEJA|2	5352884	gm(-Ac)-AEJV=gm(-Ac)-AEJA|2	5352884		gm-AEJA=gm(-Ac)-AEJ=gm(-Ac)-AEJ|3	57677486	0.00577653	3	16.1891	-0.4369	0.4369
	3645	13.9678	3;2	1675.7	1675.7	-1.1691	gm(-Ac)-AEJG=gm(-Ac)-AEJ (Anh)|2	5221682	gm(-Ac)-AEJG=gm(-Ac)-AEJ (Anh)|2	5221682		gm(-Ac)-AEJ=gm(-Ac)-AEJ=gm(-Ac)-AEJ|3	41407516	0.00414706	3	14.4536	-0.7736	0.7736
	3896	15.2073	4;3	2648.16	2648.15	0.9997	gm(-Ac)-AEJG=gm(-Ac)-AEJA=gm(-Ac)-AEJA|3	5078941	gm(-Ac)-AEJG=gm(-Ac)-AEJA=gm(-Ac)-AEJA|3	5078941		gm-AEJA=gm(-Ac)-AEJA=gm(-Ac)-AEJ|3, gm-AEJA=gm(-Ac)-AEJ=gm(-Ac)-AEJA|3	40880117	0.00409424	3	16.783	-0.4132	0.4132
	2069	7.5267	2;1	957.402	957.403	-1.2924	gm(-Ac)-AEJE|1	4897672	gm(-Ac)-AEJE|1	4897672		gm(-Ac)-AEJA=gm(-Ac)-AEJA=gm(-Ac)-AEJA|3	33586552	0.00336377	3	16.5735	0.3243	0.3243
	3721	14.3251	2	927.428	927.428	-0.7226	gm(-Ac)-AEJV|1	4779167	gm(-Ac)-AEJV|1	4779167		gm(-Ac)-AEJG=gm(-Ac)-AEJA=gm(-Ac)-AEJ|3, gm(-Ac)-AEJG=gm(-Ac)-AEJ=gm(-Ac)-AEJA|3	32444223	0.00324936	3	14.6959	-0.2639	0.2639
	3962	15.6953	3;2;4	2562.11	2562.11	1.0639	gm-AEJA=gm(-Ac)-AEJ=gm(-Ac)-AEJ|3	4680857	gm-AEJA=gm(-Ac)-AEJ=gm(-Ac)-AEJ|3	4680857		gm-AEJA=gm(-Ac)-AEJ=gm(-Ac)-AEJ (Anh)|3	29343526	0.00293882	3	20.3456	-1.3224	1.3224
	4399	18.3882	3;4	2571.11	2571.11	0.8757	gm(-Ac)-AEJA=gm(-Ac)-AEJA=gm(-Ac)-AEJ (Anh)|3	4585653	gm(-Ac)-AEJA=gm(-Ac)-AEJA=gm(-Ac)-AEJ (Anh)|3	4585653		gm(-Ac)-AEJA=gm(-Ac)-AEJ=gm(-Ac)-AEJ (Anh)|3	15020193	0.00150431	3	17.6733	-0.275	0.275
	5079	21.79	3;2	1822.83	1822.83	-0.8867	gm(-Ac)-AEJI=gm(-Ac)-AEJA|2	4310872	gm(-Ac)-AEJI=gm(-Ac)-AEJA|2	4310872		gm-AEJA=gm(-Ac)-AEJA=gm(-Ac)-AEJA|3	11160953	0.00111779	3	17.3159	0.0526	0.0526
	3204	11.7241	3;2	1753.74	1753.74	-0.8168	gm(-Ac)-AEJD=gm(-Ac)-AEJ|2	4237675	gm(-Ac)-AEJD=gm(-Ac)-AEJ|2	4237675		gm-AEJA=gm(-Ac)-AEJA=gm(-Ac)-AEJ (Anh)|3	10636146	0.00106523	3	20.794	-1.9051	1.9051
	5182	22.1982	2;1	975.428	975.428	-0.9373	gm(-Ac)-AEJF|1	4214220	gm(-Ac)-AEJF|1	4214220		gm(-Ac)-AEJF=gm(-Ac)-AEJ=gm(-Ac)-AEJ|3	8576373	0.000858943	3	23.0158	-1.3096	1.3096
	3946	15.4655	4;3	2591.13	2591.13	-0.6683	gm(-Ac)-AEJA=gm(-Ac)-AEJA=gm(-Ac)-AEJ|3	4186592	gm(-Ac)-AEJA=gm(-Ac)-AEJA=gm(-Ac)-AEJ|3, gm(-Ac)-AEJA=gm(-Ac)-AEJ=gm(-Ac)-AEJA|3	4186592		gm(-Ac)-AEJ=gm(-Ac)-AEJ=gm(-Ac)-AEJ (Anh)|3	8064683	0.000807696	3	16.7202	-0.2457	0.2457
	3946	15.4655	4;3	2591.13	2591.13	-0.6683	gm(-Ac)-AEJA=gm(-Ac)-AEJ=gm(-Ac)-AEJA|3	4186592				gm(-Ac)-AEJG=gm(-Ac)-AEJA=gm(-Ac)-AEJA|3	6377238	0.000638695	3	15.2073	0.9997	0.9997
	4050	16.231	4;3	2486.05	2486.05	-0.1482	gm(-Ac)-AEJG=gm(-Ac)-AEJ=gm(-Ac)-AEJ (Anh)|3	3908014	gm(-Ac)-AEJG=gm(-Ac)-AEJ=gm(-Ac)-AEJ (Anh)|3	3908014		gm(-Ac)-AEJA=gm(-Ac)-AEJA=gm(-Ac)-AEJ (Anh)|3	5730661	0.000573939	3	18.3882	0.8757	0.8757
	3314	12.2218	3;2	1725.74	1725.74	-1.9462	gm(-Ac)-AEJS=gm(-Ac)-AEJ|2	3902696	gm(-Ac)-AEJS=gm(-Ac)-AEJ|2	3902696		gm(-Ac)-AEJF=gm(-Ac)-AEJ=gm(-Ac)-AEJA|3	5382780	0.000539098	3	23.4201	-0.2103	0.2103
	4232	17.0232	3;2	2431.05	2431.05	1.3519	gm(-Ac)-AEJ=gm(-Ac)-AEJ=gm(-Ac)-AEJ (-H2O)|3	3887867	gm(-Ac)-AEJ=gm(-Ac)-AEJ=gm(-Ac)-AEJ (-H2O)|3	3887867		gm(-Ac)-AEJG=gm(-Ac)-AEJ=gm(-Ac)-AEJ (Anh)|3	5234455	0.000524242	3	16.231	-0.1482	0.1482
	1801	6.7868	2	943.386	943.387	-0.5204	gm(-Ac)-AEJD|1	3839374	gm(-Ac)-AEJD|1	3839374		gm(-Ac)-AEJ=gm(-Ac)-AEJ=gm(-Ac)-AEJ (-H2O)|3	3887867	0.000389379	3	17.0232	1.3519	1.3519
	3028	11.121	4;2;3	1856.8	1856.82	-9.5151	gm(-Ac)-AEJF=gm(-Ac)-AEJA|2	3778082	gm(-Ac)-AEJF=gm(-Ac)-AEJA|2	3778082		gm(-Ac)-AEJA=gm(-Ac)-AEJA=gm(-Ac)-AEJA (Anh)|3	1298150	0.000130013	3	19.0017	0.2635	0.2635
	5369	23.4201	4;3;2	2667.16	2667.16	-0.2103	gm(-Ac)-AEJF=gm(-Ac)-AEJ=gm(-Ac)-AEJA|3	3776662	gm(-Ac)-AEJF=gm(-Ac)-AEJ=gm(-Ac)-AEJA|3	3776662		gm(-Ac)-AEJG=gm(-Ac)-AEJ=gm(-Ac)-AEJA (Anh)|3	970016	9.71493e-05	3	16.9593	-0.4268	0.4268
	4020	15.9696	4;3;5	2613.1	2613.12	-6.1845	gm-AEJA=gm(-Ac)-AEJA=gm(-Ac)-AEJ (Anh)|3	3766118	gm-AEJA=gm(-Ac)-AEJA=gm(-Ac)-AEJ (Anh)|3	3766118		gm(-Ac)-AEJA=gm(-Ac)-AEJ=gm(-Ac)-AEJ (-H2O)|3	616521	6.1746e-05	3	16.8275	2.6434	2.6434
	3620	13.8156	3;4;2	1802.75	1802.77	-9.9997	gm-AEJA=gm(-Ac)-AEJA (Anh)|2	3760705	gm-AEJA=gm(-Ac)-AEJA (Anh)|2	3760705		gm-AEJA=gm(-Ac)-AEJA=gm(-Ac)-AEJA (Anh)|3	596954	5.97863e-05	3	16.8225	-6.3812	6.3812
	3145	11.4078	4;3	1709.75	1709.75	-0.5207	gm(-Ac)-AEJA=gm(-Ac)-AEJ|2	3731058	gm(-Ac)-AEJA=gm(-Ac)-AEJ|2	3731058		gm(-Ac)-AEJF=gm(-Ac)-AEJ=gm(-Ac)-AEJ (Anh)|3	561664	5.62519e-05	3	25.7126	-1.0445	1.0445
	5128	21.945	2;1	1017.44	1017.44	-1.7187	gm-AEJF|1	3660949	gm-AEJF|1	3660949
	4154	16.7202	3;4	2429.03	2429.03	-0.2457	gm(-Ac)-AEJ=gm(-Ac)-AEJ=gm(-Ac)-AEJ (Anh)|3	3495821	gm(-Ac)-AEJ=gm(-Ac)-AEJ=gm(-Ac)-AEJ (Anh)|3	3495821			9984797359	1
	4557	18.9185	2;3	1872.81	1872.81	0.3033	gm(-Ac)-AEJY=gm(-Ac)-AEJA|2	3458632	gm(-Ac)-AEJY=gm(-Ac)-AEJA|2	3458632
	1204	5.3824	2;3;1	899.395	899.397	-2.1146	gm(-Ac)-AEJA|1	3375882	gm(-Ac)-AEJA|1	3375882
	3759	14.5167	3;2;4	1802.75	1802.77	-9.4744	gm-AEJA=gm(-Ac)-AEJA (Anh)|2	3311926	gm-AEJA=gm(-Ac)-AEJA (Anh)|2	3311926
	3299	12.0819	3;2	1796.78	1796.78	-1.0827	gm(-Ac)-AEJS=gm(-Ac)-AEJA|2	3254743	gm(-Ac)-AEJS=gm(-Ac)-AEJA|2	3254743
	3465	12.8226	3;2	1725.74	1725.74	-3.2194	gm(-Ac)-AEJS=gm(-Ac)-AEJ|2	3247720	gm(-Ac)-AEJS=gm(-Ac)-AEJ|2	3247720
	5555	24.3529	2;1	1046.46	1046.47	-1.448	gm(-Ac)-AEJAF|1	3204842	gm(-Ac)-AEJAF|1	3204842
	3353	12.3527	3	1709.74	1709.75	-2.02	gm(-Ac)-AEJA=gm(-Ac)-AEJ|2	3154761	gm(-Ac)-AEJA=gm(-Ac)-AEJ|2	3154761
	2297	8.5325	2	956.418	956.419	-0.92	gm(-Ac)-AEJQ|1	3017037	gm(-Ac)-AEJQ|1, gm(-Ac)-AEJAG|1	3017037
	2297	8.5325	2	956.418	956.419	-0.92	gm(-Ac)-AEJAG|1	3017037
	2556	9.3131	2	956.418	956.419	-0.3456	gm(-Ac)-AEJQ|1	2955719	gm(-Ac)-AEJQ|1, gm(-Ac)-AEJAG|1	2955719
	2556	9.3131	2	956.418	956.419	-0.3456	gm(-Ac)-AEJAG|1	2955719
	4067	16.1683	2;3	1760.76	1760.76	-0.7685	gm(-Ac)-AEJA=gm(-Ac)-AEJA (Anh)|2	2896857	gm(-Ac)-AEJA=gm(-Ac)-AEJA (Anh)|2	2896857
	3003	10.9461	3;4;2	1837.84	1837.84	-0.6404	gm(-Ac)-AEJK=gm(-Ac)-AEJA|2	2765934	gm(-Ac)-AEJK=gm(-Ac)-AEJA|2	2765934
	3371	12.4714	3;2	1780.78	1780.78	-1.4543	gm(-Ac)-AEJAA=gm(-Ac)-AEJ|2	2630033	gm(-Ac)-AEJAA=gm(-Ac)-AEJ|2, gm(-Ac)-AEJA=gm(-Ac)-AEJA|2	2630033
	3371	12.4714	3;2	1780.78	1780.78	-1.4543	gm(-Ac)-AEJA=gm(-Ac)-AEJA|2	2630033
	3276	11.9936	1	636.248	636.249	-1.9639	gm(-Ac)-AE (Anh)|1	2467800	gm(-Ac)-AE (Anh)|1	2467800
	3113	11.3331	2	879.37	879.371	-0.8953	gm(-Ac)-AEJA (Anh)|1	2427362	gm(-Ac)-AEJA (Anh)|1	2427362
	1829	6.8176	2	915.391	915.392	-1.0403	gm(-Ac)-AEJS|1	2393344	gm(-Ac)-AEJS|1	2393344
	2308	8.523	2;1	927.391	927.392	-0.8056	gm-AEJG|1	2383301	gm-AEJG|1	2383301
	2024	7.4042	2	970.434	970.434	-0.7953	gm(-Ac)-AEJAA|1	2362527	gm(-Ac)-AEJAA|1	2362527
	1655	6.4098	2	1007.43	1007.43	-1.2724	gm-AEJH|1	2343514	gm-AEJH|1	2343514
	4086	16.2742	2	1691.74	1691.74	0.4078	gm(-Ac)-AEJA=gm(-Ac)-AEJ (-H2O)|2	2340472	gm(-Ac)-AEJA=gm(-Ac)-AEJ (-H2O)|2	2340472
	4168	16.6796	1;2	921.381	921.382	-0.6195	gm-AEJA (Anh)|1	2185606	gm-AEJA (Anh)|1	2185606
	4912	20.8142	2	1046.46	1046.47	-2.1479	gm(-Ac)-AEJAF|1	2148242	gm(-Ac)-AEJAF|1	2148242
	3609	13.6334	3;2	1675.7	1675.7	-0.6227	gm(-Ac)-AEJG=gm(-Ac)-AEJ (Anh)|2	2107096	gm(-Ac)-AEJG=gm(-Ac)-AEJ (Anh)|2	2107096
	2204	8.2728	2	885.381	885.381	-0.7536	gm(-Ac)-AEJG|1	2077267	gm(-Ac)-AEJG|1	2077267
	2138	7.6925	2	956.417	956.419	-2.1963	gm(-Ac)-AEJQ|1	2053136	gm(-Ac)-AEJQ|1, gm(-Ac)-AEJAG|1	2053136
	2138	7.6925	2	956.417	956.419	-2.1963	gm(-Ac)-AEJAG|1	2053136
	1552	6.0329	2	956.416	956.419	-2.5154	gm(-Ac)-AEJQ|1	1857662	gm(-Ac)-AEJQ|1, gm(-Ac)-AEJAG|1	1857662
	1552	6.0329	2	956.416	956.419	-2.5154	gm(-Ac)-AEJAG|1	1857662
	1911	7.0667	2	970.433	970.434	-1.4242	gm(-Ac)-AEJAA|1	1829714	gm(-Ac)-AEJAA|1	1829714
	2328	8.5641	1;2	808.333	808.334	-1.1366	gm(-Ac)-AEJ (Anh)|1	1805617	gm(-Ac)-AEJ (Anh)|1	1805617
	5628	24.7388	3;2	1856.81	1856.82	-0.6328	gm(-Ac)-AEJF=gm(-Ac)-AEJA|2	1801830	gm(-Ac)-AEJF=gm(-Ac)-AEJA|2	1801830
	2013	7.3235	2	956.418	956.419	-1.1752	gm(-Ac)-AEJQ|1	1794055	gm(-Ac)-AEJQ|1, gm(-Ac)-AEJAG|1	1794055
	2013	7.3235	2	956.418	956.419	-1.1752	gm(-Ac)-AEJAG|1	1794055
	2196	8.1784	2	957.401	957.403	-1.8661	gm(-Ac)-AEJE|1	1751019	gm(-Ac)-AEJE|1	1751019
	4517	18.6044	3	1737.78	1737.78	0.3019	gm(-Ac)-AEJV=gm(-Ac)-AEJ|2	1722035	gm(-Ac)-AEJV=gm(-Ac)-AEJ|2	1722035
	2565	9.3611	2	865.355	865.355	-0.3999	gm(-Ac)-AEJG (Anh)|1	1668270	gm(-Ac)-AEJG (Anh)|1	1668270
	3494	13.111	3	1725.74	1725.74	-3.6438	gm(-Ac)-AEJS=gm(-Ac)-AEJ|2	1663551	gm(-Ac)-AEJS=gm(-Ac)-AEJ|2	1663551
	1376	5.4975	2	998.463	998.466	-2.19	gm-AEJK|1	1658595	gm-AEJK|1, gm(-Ac)-AEJAV|1	1658595
	1376	5.4975	2	998.463	998.466	-2.19	gm(-Ac)-AEJAV|1	1658595
	4646	19.3536	2	1012.48	1012.48	-1.0281	gm(-Ac)-AEJAI|1	1644696	gm(-Ac)-AEJAI|1	1644696
	5463	24.0086	2;3	1856.81	1856.82	-1.0273	gm(-Ac)-AEJF=gm(-Ac)-AEJA|2	1635699	gm(-Ac)-AEJF=gm(-Ac)-AEJA|2	1635699
	4291	17.4058	2	1680.72	1680.72	0.8515	gm-AEJ=gm(-Ac)-AEJ|2	1626390	gm-AEJ=gm(-Ac)-AEJ|2	1626390
	3846	14.9601	4;3	2429.03	2429.03	0.1563	gm(-Ac)-AEJ=gm(-Ac)-AEJ=gm(-Ac)-AEJ (Anh)|3	1585659	gm(-Ac)-AEJ=gm(-Ac)-AEJ=gm(-Ac)-AEJ (Anh)|3	1585659
	3160	11.6242	3	1823.79	1823.79	-1.0194	gm(-Ac)-AEJN=gm(-Ac)-AEJA|2	1467856	gm(-Ac)-AEJN=gm(-Ac)-AEJA|2	1467856
	4229	17.1009	4	2429.03	2429.03	-0.459	gm(-Ac)-AEJ=gm(-Ac)-AEJ=gm(-Ac)-AEJ (Anh)|3	1457414	gm(-Ac)-AEJ=gm(-Ac)-AEJ=gm(-Ac)-AEJ (Anh)|3	1457414
	3398	12.5037	3	1824.77	1824.77	-1.315	gm(-Ac)-AEJD=gm(-Ac)-AEJA|2	1424904	gm(-Ac)-AEJD=gm(-Ac)-AEJA|2	1424904
	4173	16.7405	4;3	2486.05	2486.05	-0.2583	gm(-Ac)-AEJG=gm(-Ac)-AEJ=gm(-Ac)-AEJ (Anh)|3	1326441	gm(-Ac)-AEJG=gm(-Ac)-AEJ=gm(-Ac)-AEJ (Anh)|3	1326441
	4175	16.7428	4;3	2591.13	2591.13	0.3681	gm(-Ac)-AEJA=gm(-Ac)-AEJA=gm(-Ac)-AEJ|3	1317186	gm(-Ac)-AEJA=gm(-Ac)-AEJA=gm(-Ac)-AEJ|3, gm(-Ac)-AEJA=gm(-Ac)-AEJ=gm(-Ac)-AEJA|3	1317186
	4175	16.7428	4;3	2591.13	2591.13	0.3681	gm(-Ac)-AEJA=gm(-Ac)-AEJ=gm(-Ac)-AEJA|3	1317186
	3955	15.4948	4;3	2648.15	2648.15	-1.213	gm(-Ac)-AEJG=gm(-Ac)-AEJA=gm(-Ac)-AEJA|3	1298297	gm(-Ac)-AEJG=gm(-Ac)-AEJA=gm(-Ac)-AEJA|3	1298297
	3943	15.3822	3	1746.74	1746.74	-2.2566	gm(-Ac)-AEJG=gm(-Ac)-AEJA (Anh)|2	1285977	gm(-Ac)-AEJG=gm(-Ac)-AEJA (Anh)|2	1285977
	3582	13.541	4	2667.15	2667.16	-6.2517	gm(-Ac)-AEJF=gm(-Ac)-AEJ=gm(-Ac)-AEJA|3	1281893	gm(-Ac)-AEJF=gm(-Ac)-AEJ=gm(-Ac)-AEJA|3	1281893
	1950	7.1711	2;3	1027.49	1027.49	-1.3449	gm(-Ac)-AEJAK|1	1281148	gm(-Ac)-AEJAK|1	1281148
	4079	16.2198	3	2633.14	2633.14	0.2822	gm-AEJA=gm(-Ac)-AEJA=gm(-Ac)-AEJ|3	1272809	gm-AEJA=gm(-Ac)-AEJA=gm(-Ac)-AEJ|3, gm-AEJA=gm(-Ac)-AEJ=gm(-Ac)-AEJA|3	1272809
	4079	16.2198	3	2633.14	2633.14	0.2822	gm-AEJA=gm(-Ac)-AEJ=gm(-Ac)-AEJA|3	1272809
	3403	12.5285	3	1796.78	1796.78	-0.2675	gm(-Ac)-AEJS=gm(-Ac)-AEJA|2	1255341	gm(-Ac)-AEJS=gm(-Ac)-AEJA|2	1255341
	3036	11.0197	3;2	1808.81	1808.82	-0.2447	gm(-Ac)-AEJV=gm(-Ac)-AEJA|2	1214456	gm(-Ac)-AEJV=gm(-Ac)-AEJA|2	1214456
	5620	25.8681	3;2	1765.75	1765.75	-1.0765	gm(-Ac)-AEJF=gm(-Ac)-AEJ (Anh)|2	1198333	gm(-Ac)-AEJF=gm(-Ac)-AEJ (Anh)|2	1198333
	1750	6.5619	2	929.407	929.408	-1.1709	gm(-Ac)-AEJT|1	1193298	gm(-Ac)-AEJT|1	1193298
	4496	18.5095	3;2	1751.76	1751.76	0.9046	gm-AEJA=gm(-Ac)-AEJ|2	1163227	gm-AEJA=gm(-Ac)-AEJ|2, gm-AEJ=gm(-Ac)-AEJA|2	1163227
	4496	18.5095	3;2	1751.76	1751.76	0.9046	gm-AEJ=gm(-Ac)-AEJA|2	1163227
	4325	17.5407	4	2429.03	2429.03	0.3573	gm(-Ac)-AEJ=gm(-Ac)-AEJ=gm(-Ac)-AEJ (Anh)|3	1159338	gm(-Ac)-AEJ=gm(-Ac)-AEJ=gm(-Ac)-AEJ (Anh)|3	1159338
	2815	10.2058	2;1	1012.44	1012.45	-0.7424	gm-AEJAA|1	1152631	gm-AEJAA|1	1152631
	4323	17.6216	4;3	2571.11	2571.11	-0.4537	gm(-Ac)-AEJA=gm(-Ac)-AEJA=gm(-Ac)-AEJ (Anh)|3	1145008	gm(-Ac)-AEJA=gm(-Ac)-AEJA=gm(-Ac)-AEJ (Anh)|3	1145008
	2083	7.5203	2	899.396	899.397	-1.1645	gm(-Ac)-AEJA|1	1143016	gm(-Ac)-AEJA|1	1143016
	2750	10.0386	2;1	927.392	927.392	0.1158	gm-AEJG|1	1134066	gm-AEJG|1	1134066
	4511	19.0017	4;3	2642.14	2642.14	0.2635	gm(-Ac)-AEJA=gm(-Ac)-AEJA=gm(-Ac)-AEJA (Anh)|3	1133683	gm(-Ac)-AEJA=gm(-Ac)-AEJA=gm(-Ac)-AEJA (Anh)|3	1133683
	1598	6.055	2	929.406	929.408	-1.4993	gm(-Ac)-AEJT|1	1079348	gm(-Ac)-AEJT|1	1079348
	3417	12.5767	2;1	927.39	927.392	-2.056	gm-AEJG|1	994587	gm-AEJG|1	994587
	3687	14.0963	3	1618.68	1618.68	-0.4328	gm(-Ac)-AEJ=gm(-Ac)-AEJ (Anh)|2	973391	gm(-Ac)-AEJ=gm(-Ac)-AEJ (Anh)|2	973391
	4163	16.9593	4;3	2557.09	2557.09	-0.4268	gm(-Ac)-AEJG=gm(-Ac)-AEJ=gm(-Ac)-AEJA (Anh)|3	970016	gm(-Ac)-AEJG=gm(-Ac)-AEJ=gm(-Ac)-AEJA (Anh)|3	970016
	3760	14.4813	3	1851.82	1851.82	-0.0961	gm(-Ac)-AEJAA=gm(-Ac)-AEJA|2	962661	gm(-Ac)-AEJAA=gm(-Ac)-AEJA|2	962661
	4061	16.1115	2;3	1751.76	1751.76	-0.3498	gm-AEJA=gm(-Ac)-AEJ|2	960800	gm-AEJA=gm(-Ac)-AEJ|2, gm-AEJ=gm(-Ac)-AEJA|2	960800
	4061	16.1115	2;3	1751.76	1751.76	-0.3498	gm-AEJ=gm(-Ac)-AEJA|2	960800
	2116	7.6604	2	879.369	879.371	-2.1446	gm(-Ac)-AEJA (Anh)|1	949418	gm(-Ac)-AEJA (Anh)|1	949418
	4264	17.197	2	1062.46	1062.46	-0.1669	gm(-Ac)-AEJAY|1	929973	gm(-Ac)-AEJAY|1	929973
	2977	10.7799	3;4	1766.8	1766.8	-0.3655	gm(-Ac)-AEJK=gm(-Ac)-AEJ|2	913894	gm(-Ac)-AEJK=gm(-Ac)-AEJ|2	913894
	825	3.871	2	885.38	885.381	-1.0982	gm(-Ac)-AEJG|1	911797	gm(-Ac)-AEJG|1	911797
	3359	12.2678	2	927.428	927.428	-0.9858	gm(-Ac)-AEJV|1	863494	gm(-Ac)-AEJV|1	863494
	2749	9.9645	3	1695.73	1695.73	1.8948	gm(-Ac)-AEJG=gm(-Ac)-AEJ|2	860130	gm(-Ac)-AEJG=gm(-Ac)-AEJ|2	860130
	4564	18.7757	2	1731.73	1731.73	-0.5208	gm-AEJA=gm(-Ac)-AEJ (Anh)|2	857220	gm-AEJA=gm(-Ac)-AEJ (Anh)|2	857220
	1538	5.9438	2	998.465	998.466	-1.0285	gm-AEJK|1	815420	gm-AEJK|1, gm(-Ac)-AEJAV|1	815420
	1538	5.9438	2	998.465	998.466	-1.0285	gm(-Ac)-AEJAV|1	815420
	5247	22.6261	2;3	1856.81	1856.82	-2.3092	gm(-Ac)-AEJF=gm(-Ac)-AEJA|2	815232	gm(-Ac)-AEJF=gm(-Ac)-AEJA|2	815232
	1637	6.2833	1	656.275	656.275	-0.0682	gm(-Ac)-AE|1	786592	gm(-Ac)-AE|1	786592
	2603	9.4295	1;2	828.36	828.36	-0.7599	gm(-Ac)-AEJ|1	731561	gm(-Ac)-AEJ|1	731561
	3213	11.7452	4;3	1856.8	1856.82	-9.9096	gm(-Ac)-AEJF=gm(-Ac)-AEJA|2	728843	gm(-Ac)-AEJF=gm(-Ac)-AEJA|2	728843
	4458	18.2494	3	1689.72	1689.72	-1.6372	gm(-Ac)-AEJA=gm(-Ac)-AEJ (Anh)|2	717524	gm(-Ac)-AEJA=gm(-Ac)-AEJ (Anh)|2	717524
	3414	12.5487	3	1689.72	1689.72	-1.3121	gm(-Ac)-AEJA=gm(-Ac)-AEJ (Anh)|2	706308	gm(-Ac)-AEJA=gm(-Ac)-AEJ (Anh)|2	706308
	4856	20.4842	2;3	1802.77	1802.77	-0.4274	gm-AEJA=gm(-Ac)-AEJA (Anh)|2	687164	gm-AEJA=gm(-Ac)-AEJA (Anh)|2	687164
	4974	21.1723	3;2	1822.83	1822.83	-0.3844	gm(-Ac)-AEJI=gm(-Ac)-AEJA|2	669199	gm(-Ac)-AEJI=gm(-Ac)-AEJA|2	669199
	4276	17.2374	4	2662.17	2662.17	0.5994	gm(-Ac)-AEJA=gm(-Ac)-AEJA=gm(-Ac)-AEJA|3	665578	gm(-Ac)-AEJA=gm(-Ac)-AEJA=gm(-Ac)-AEJA|3	665578
	3048	11.0559	3	1766.77	1766.77	-0.5473	gm(-Ac)-AEJG=gm(-Ac)-AEJA|2	654170	gm(-Ac)-AEJG=gm(-Ac)-AEJA|2	654170
	3127	11.3435	3	1752.75	1752.75	-1.0312	gm(-Ac)-AEJN=gm(-Ac)-AEJ|2	639571	gm(-Ac)-AEJN=gm(-Ac)-AEJ|2	639571
	4749	19.9512	3;2	1802.77	1802.77	-0.3597	gm-AEJA=gm(-Ac)-AEJA (Anh)|2	630148	gm-AEJA=gm(-Ac)-AEJA (Anh)|2	630148
	1724	6.523	2	899.396	899.397	-1.3002	gm(-Ac)-AEJA|1	622351	gm(-Ac)-AEJA|1	622351
	4196	16.8275	3	2502.09	2502.09	2.6434	gm(-Ac)-AEJA=gm(-Ac)-AEJ=gm(-Ac)-AEJ (-H2O)|3	616521	gm(-Ac)-AEJA=gm(-Ac)-AEJ=gm(-Ac)-AEJ (-H2O)|3	616521
	4130	16.4222	2	1062.46	1062.46	-0.2818	gm(-Ac)-AEJAY|1	595482	gm(-Ac)-AEJAY|1	595482
	3524	13.2233	3	1780.78	1780.78	-0.6494	gm(-Ac)-AEJAA=gm(-Ac)-AEJ|2	575297	gm(-Ac)-AEJAA=gm(-Ac)-AEJ|2, gm(-Ac)-AEJA=gm(-Ac)-AEJA|2	575297
	3524	13.2233	3	1780.78	1780.78	-0.6494	gm(-Ac)-AEJA=gm(-Ac)-AEJA|2	575297
	1401	5.6769	2	956.418	956.419	-1.1114	gm(-Ac)-AEJQ|1	552190	gm(-Ac)-AEJQ|1, gm(-Ac)-AEJAG|1	552190
	1401	5.6769	2	956.418	956.419	-1.1114	gm(-Ac)-AEJAG|1	552190
	4821	20.2528	2	1012.48	1012.48	-0.787	gm(-Ac)-AEJAI|1	531991	gm(-Ac)-AEJAI|1	531991
	3850	14.8861	4	2542.07	2542.08	-5.4574	gm-AEJA=gm(-Ac)-AEJ=gm(-Ac)-AEJ (Anh)|3	510274	gm-AEJA=gm(-Ac)-AEJ=gm(-Ac)-AEJ (Anh)|3	510274
	4565	18.9618	2	975.427	975.428	-1.4379	gm(-Ac)-AEJF|1	504667	gm(-Ac)-AEJF|1	504667
	5760	25.7126	3;4	2576.1	2576.1	-1.0445	gm(-Ac)-AEJF=gm(-Ac)-AEJ=gm(-Ac)-AEJ (Anh)|3	502131	gm(-Ac)-AEJF=gm(-Ac)-AEJ=gm(-Ac)-AEJ (Anh)|3	502131
	4630	19.27	2	983.454	983.455	-1.0079	gm-AEJI|1	500004	gm-AEJI|1	500004
	3047	10.9935	3	1695.73	1695.73	-0.5887	gm(-Ac)-AEJG=gm(-Ac)-AEJ|2	496718	gm(-Ac)-AEJG=gm(-Ac)-AEJ|2	496718
	2976	10.6982	3	1695.73	1695.73	-2.8563	gm(-Ac)-AEJG=gm(-Ac)-AEJ|2	493772	gm(-Ac)-AEJG=gm(-Ac)-AEJ|2	493772
	707	3.422	2	828.359	828.36	-1.3494	gm(-Ac)-AEJ|1	491096	gm(-Ac)-AEJ|1	491096
	3231	11.7612	4	1837.84	1837.84	-1.7696	gm(-Ac)-AEJK=gm(-Ac)-AEJA|2	487881	gm(-Ac)-AEJK=gm(-Ac)-AEJA|2	487881
	2760	10.0237	1	656.276	656.275	1.6989	gm(-Ac)-AE|1	481991	gm(-Ac)-AE|1	481991
	2124	7.6235	2;1	828.359	828.36	-1.202	gm(-Ac)-AEJ|1	477854	gm(-Ac)-AEJ|1	477854
	2114	7.5691	2	1027.49	1027.49	-1.3449	gm(-Ac)-AEJAK|1	469444	gm(-Ac)-AEJAK|1	469444
	4320	17.4352	3	2633.14	2633.14	-0.2045	gm-AEJA=gm(-Ac)-AEJA=gm(-Ac)-AEJ|3	455424	gm-AEJA=gm(-Ac)-AEJA=gm(-Ac)-AEJ|3, gm-AEJA=gm(-Ac)-AEJ=gm(-Ac)-AEJA|3	455424
	4320	17.4352	3	2633.14	2633.14	-0.2045	gm-AEJA=gm(-Ac)-AEJ=gm(-Ac)-AEJA|3	455424
	4950	20.992	3	1717.75	1717.75	-1.2132	gm(-Ac)-AEJV=gm(-Ac)-AEJ (Anh)|2	447995	gm(-Ac)-AEJV=gm(-Ac)-AEJ (Anh)|2	447995
	1952	7.1085	2	899.397	899.397	-0.3502	gm(-Ac)-AEJA|1	436650	gm(-Ac)-AEJA|1	436650
	4579	18.8504	3;2	1751.76	1751.76	1.3227	gm-AEJA=gm(-Ac)-AEJ|2	436533	gm-AEJA=gm(-Ac)-AEJ|2, gm-AEJ=gm(-Ac)-AEJA|2	436533
	4579	18.8504	3;2	1751.76	1751.76	1.3227	gm-AEJ=gm(-Ac)-AEJA|2	436533
	4568	18.8154	3	2613.12	2613.12	1.7386	gm-AEJA=gm(-Ac)-AEJA=gm(-Ac)-AEJ (Anh)|3	434448	gm-AEJA=gm(-Ac)-AEJA=gm(-Ac)-AEJ (Anh)|3	434448
	2892	10.3828	2	970.433	970.434	-1.1098	gm(-Ac)-AEJAA|1	424167	gm(-Ac)-AEJAA|1	424167
	1756	6.6734	2	828.36	828.36	-0.7599	gm(-Ac)-AEJ|1	422705	gm(-Ac)-AEJ|1	422705
	5308	22.932	2	1046.46	1046.47	-1.448	gm(-Ac)-AEJAF|1	415580	gm(-Ac)-AEJAF|1	415580
	4678	19.4964	3	1872.81	1872.81	-0.6911	gm(-Ac)-AEJY=gm(-Ac)-AEJA|2	412780	gm(-Ac)-AEJY=gm(-Ac)-AEJA|2	412780
	4497	18.4633	2	991.423	991.423	-0.3337	gm(-Ac)-AEJY|1	397961	gm(-Ac)-AEJY|1	397961
	2067	7.4522	2	942.401	942.403	-1.696	gm(-Ac)-AEJN|1	388703	gm(-Ac)-AEJN|1	388703
	4652	19.3374	3	1808.82	1808.82	-0.0422	gm(-Ac)-AEJV=gm(-Ac)-AEJA|2	384794	gm(-Ac)-AEJV=gm(-Ac)-AEJA|2	384794
	4192	16.8225	4	2684.14	2684.15	-6.3812	gm-AEJA=gm(-Ac)-AEJA=gm(-Ac)-AEJA (Anh)|3	371035	gm-AEJA=gm(-Ac)-AEJA=gm(-Ac)-AEJA (Anh)|3	371035
	4097	16.2898	4	2429.03	2429.03	-1.6529	gm(-Ac)-AEJ=gm(-Ac)-AEJ=gm(-Ac)-AEJ (Anh)|3	366451	gm(-Ac)-AEJ=gm(-Ac)-AEJ=gm(-Ac)-AEJ (Anh)|3	366451
	4884	20.5534	2	941.442	941.444	-1.6577	gm(-Ac)-AEJI|1	366302	gm(-Ac)-AEJI|1	366302
	4785	20.0901	3;2	1822.83	1822.83	2.1269	gm(-Ac)-AEJI=gm(-Ac)-AEJA|2	361928	gm(-Ac)-AEJI=gm(-Ac)-AEJA|2	361928
	5580	24.47	3	2506.1	2506.08	5.965	gm(-Ac)-AEJG=gm(-Ac)-AEJ=gm(-Ac)-AEJ|3	359418	gm(-Ac)-AEJG=gm(-Ac)-AEJ=gm(-Ac)-AEJ|3	359418
	4521	18.5203	3	2613.12	2613.12	2.5094	gm-AEJA=gm(-Ac)-AEJA=gm(-Ac)-AEJ (Anh)|3	334693	gm-AEJA=gm(-Ac)-AEJA=gm(-Ac)-AEJ (Anh)|3	334693
	5535	24.2661	3;2	1695.75	1695.73	8.3815	gm(-Ac)-AEJG=gm(-Ac)-AEJ|2	320974	gm(-Ac)-AEJG=gm(-Ac)-AEJ|2	320974
	4530	18.5444	2	998.465	998.466	-0.1727	gm-AEJK|1	310609	gm-AEJK|1, gm(-Ac)-AEJAV|1	310609
	4530	18.5444	2	998.465	998.466	-0.1727	gm(-Ac)-AEJAV|1	310609
	5022	21.3449	2	1046.46	1046.47	-0.6314	gm(-Ac)-AEJAF|1	298669	gm(-Ac)-AEJAF|1	298669
	4831	20.3507	3	1808.81	1808.82	-1.1557	gm(-Ac)-AEJV=gm(-Ac)-AEJA|2	296013	gm(-Ac)-AEJV=gm(-Ac)-AEJA|2	296013
	4537	18.6447	4;3	2500.07	2500.07	-0.275	gm(-Ac)-AEJA=gm(-Ac)-AEJ=gm(-Ac)-AEJ (Anh)|3	287900	gm(-Ac)-AEJA=gm(-Ac)-AEJ=gm(-Ac)-AEJ (Anh)|3	287900
	5043	21.4762	3	1717.75	1717.75	-0.8934	gm(-Ac)-AEJV=gm(-Ac)-AEJ (Anh)|2	278179	gm(-Ac)-AEJV=gm(-Ac)-AEJ (Anh)|2	278179
	2365	8.7002	4;3	1780.78	1780.78	-0.5707	gm(-Ac)-AEJAA=gm(-Ac)-AEJ|2	271851	gm(-Ac)-AEJAA=gm(-Ac)-AEJ|2, gm(-Ac)-AEJA=gm(-Ac)-AEJA|2	271851
	2365	8.7002	4;3	1780.78	1780.78	-0.5707	gm(-Ac)-AEJA=gm(-Ac)-AEJA|2	271851
	1040	4.4172	2	870.369	870.371	-1.9624	gm-AEJ|1	258078	gm-AEJ|1	258078
	4765	19.8975	3	1808.81	1808.82	-0.3459	gm(-Ac)-AEJV=gm(-Ac)-AEJA|2	255720	gm(-Ac)-AEJV=gm(-Ac)-AEJA|2	255720
	2923	10.5367	2	899.398	899.397	0.3963	gm(-Ac)-AEJA|1	253713	gm(-Ac)-AEJA|1	253713
	4860	20.3663	3	1801.77	1801.77	-1.5869	gm(-Ac)-AEJY=gm(-Ac)-AEJ|2	250876	gm(-Ac)-AEJY=gm(-Ac)-AEJ|2	250876
	5164	22.0112	2	1046.46	1046.47	-1.6813	gm(-Ac)-AEJAF|1	246090	gm(-Ac)-AEJAF|1	246090
	4689	19.4044	3	2562.11	2562.11	1.0762	gm-AEJA=gm(-Ac)-AEJ=gm(-Ac)-AEJ|3	239496	gm-AEJA=gm(-Ac)-AEJ=gm(-Ac)-AEJ|3	239496
	4637	19.1822	3	2613.12	2613.12	0.127	gm-AEJA=gm(-Ac)-AEJA=gm(-Ac)-AEJ (Anh)|3	221900	gm-AEJA=gm(-Ac)-AEJA=gm(-Ac)-AEJ (Anh)|3	221900
	5143	21.8669	2	1012.48	1012.48	-1.872	gm(-Ac)-AEJAI|1	217590	gm(-Ac)-AEJAI|1	217590
	5622	24.6284	4;3	2667.16	2667.16	-0.5765	gm(-Ac)-AEJF=gm(-Ac)-AEJ=gm(-Ac)-AEJA|3	213440	gm(-Ac)-AEJF=gm(-Ac)-AEJ=gm(-Ac)-AEJA|3	213440
	4729	19.703	3	2562.11	2562.11	2.9221	gm-AEJA=gm(-Ac)-AEJ=gm(-Ac)-AEJ|3	209817	gm-AEJA=gm(-Ac)-AEJ=gm(-Ac)-AEJ|3	209817
	1589	6.0273	2	942.399	942.403	-3.7685	gm(-Ac)-AEJN|1	209236	gm(-Ac)-AEJN|1	209236
	1154	4.7477	2	885.38	885.381	-1.2361	gm(-Ac)-AEJG|1	208481	gm(-Ac)-AEJG|1	208481
	1332	5.2482	2	885.379	885.381	-3.3732	gm(-Ac)-AEJG|1	205752	gm(-Ac)-AEJG|1	205752
	4885	20.5047	2	991.423	991.423	-0.9494	gm(-Ac)-AEJY|1	205373	gm(-Ac)-AEJY|1	205373
	4656	19.2953	2	941.443	941.444	-0.6852	gm(-Ac)-AEJI|1	203187	gm(-Ac)-AEJI|1	203187
	1686	6.4269	2	956.454	956.455	-1.35	gm(-Ac)-AEJK|1	201840	gm(-Ac)-AEJK|1	201840
	904	3.9445	2	998.47	998.466	4.5342	gm-AEJK|1	201089	gm-AEJK|1, gm(-Ac)-AEJAV|1	201089
	904	3.9445	2	998.47	998.466	4.5342	gm(-Ac)-AEJAV|1	201089
	4786	19.9884	3	1717.75	1717.75	-0.2538	gm(-Ac)-AEJV=gm(-Ac)-AEJ (Anh)|2	199544	gm(-Ac)-AEJV=gm(-Ac)-AEJ (Anh)|2	199544
	2071	7.4644	2	965.418	965.419	-1.3486	gm(-Ac)-AEJH|1	188342	gm(-Ac)-AEJH|1	188342
	2283	8.3138	2	927.428	927.428	-1.1174	gm(-Ac)-AEJV|1	168554	gm(-Ac)-AEJV|1	168554
	1681	6.405	2	828.36	828.36	-0.5389	gm(-Ac)-AEJ|1	166451	gm(-Ac)-AEJ|1	166451
	4721	19.6793	4	2642.14	2642.14	-0.291	gm(-Ac)-AEJA=gm(-Ac)-AEJA=gm(-Ac)-AEJA (Anh)|3	164467	gm(-Ac)-AEJA=gm(-Ac)-AEJA=gm(-Ac)-AEJA (Anh)|3	164467
	1551	5.974	2	865.354	865.355	-1.9517	gm(-Ac)-AEJG (Anh)|1	164188	gm(-Ac)-AEJG (Anh)|1	164188
	5270	22.6998	3	1822.83	1822.83	-3.0133	gm(-Ac)-AEJI=gm(-Ac)-AEJA|2	150771	gm(-Ac)-AEJI=gm(-Ac)-AEJA|2	150771
	6267	29.019	3;2	1766.79	1766.8	-8.2419	gm(-Ac)-AEJK=gm(-Ac)-AEJ|2	148445	gm(-Ac)-AEJK=gm(-Ac)-AEJ|2	148445
	5126	21.8607	3	1801.77	1801.77	-0.7739	gm(-Ac)-AEJY=gm(-Ac)-AEJ|2	142566	gm(-Ac)-AEJY=gm(-Ac)-AEJ|2	142566
	1783	6.6205	2	865.354	865.355	-1.5285	gm(-Ac)-AEJG (Anh)|1	141529	gm(-Ac)-AEJG (Anh)|1	141529
	5510	24.0699	2	1088.47	1088.48	-1.4857	gm-AEJAF|1	132967	gm-AEJAF|1	132967
	4987	21.2012	3	2684.16	2684.15	1.0594	gm-AEJA=gm(-Ac)-AEJA=gm(-Ac)-AEJA (Anh)|3	124429	gm-AEJA=gm(-Ac)-AEJA=gm(-Ac)-AEJA (Anh)|3	124429
	5065	21.4839	2	975.427	975.428	-1.5004	gm(-Ac)-AEJF|1	121141	gm(-Ac)-AEJF|1	121141
	5370	23.323	3	1731.77	1731.77	-0.5546	gm(-Ac)-AEJI=gm(-Ac)-AEJ (Anh)|2	112026	gm(-Ac)-AEJI=gm(-Ac)-AEJ (Anh)|2	112026
	5546	24.3946	3	1731.77	1731.77	-0.9775	gm(-Ac)-AEJI=gm(-Ac)-AEJ (Anh)|2	111029	gm(-Ac)-AEJI=gm(-Ac)-AEJ (Anh)|2	111029
	5326	22.9326	4	2667.16	2667.16	-0.5765	gm(-Ac)-AEJF=gm(-Ac)-AEJ=gm(-Ac)-AEJA|3	110785	gm(-Ac)-AEJF=gm(-Ac)-AEJ=gm(-Ac)-AEJA|3	110785
	5056	21.4488	3	2684.16	2684.15	0.1044	gm-AEJA=gm(-Ac)-AEJA=gm(-Ac)-AEJA (Anh)|3	101490	gm-AEJA=gm(-Ac)-AEJA=gm(-Ac)-AEJA (Anh)|3	101490
	5723	25.1847	3	1731.77	1731.77	-0.766	gm(-Ac)-AEJI=gm(-Ac)-AEJ (Anh)|2	94324	gm(-Ac)-AEJI=gm(-Ac)-AEJ (Anh)|2	94324
	1791	6.6356	2	956.453	956.455	-1.6053	gm(-Ac)-AEJK|1	92955	gm(-Ac)-AEJK|1	92955
	4769	19.8956	3	2633.15	2633.14	1.8816	gm-AEJA=gm(-Ac)-AEJA=gm(-Ac)-AEJ|3	83584	gm-AEJA=gm(-Ac)-AEJA=gm(-Ac)-AEJ|3, gm-AEJA=gm(-Ac)-AEJ=gm(-Ac)-AEJA|3	83584
	4769	19.8956	3	2633.15	2633.14	1.8816	gm-AEJA=gm(-Ac)-AEJ=gm(-Ac)-AEJA|3	83584
	5140	21.8217	2	1088.47	1088.48	-2.1586	gm-AEJAF|1	82192	gm-AEJAF|1	82192
	6019	27.0699	3	1765.75	1765.75	-0.7654	gm(-Ac)-AEJF=gm(-Ac)-AEJ (Anh)|2	67365	gm(-Ac)-AEJF=gm(-Ac)-AEJ (Anh)|2	67365
	5647	24.7961	4;3	2576.1	2576.1	-0.1915	gm(-Ac)-AEJF=gm(-Ac)-AEJ=gm(-Ac)-AEJ (Anh)|3	59533	gm(-Ac)-AEJF=gm(-Ac)-AEJ=gm(-Ac)-AEJ (Anh)|3	59533
	5730	25.1876	2;3	1695.74	1695.73	8.0312	gm(-Ac)-AEJG=gm(-Ac)-AEJ|2	39350	gm(-Ac)-AEJG=gm(-Ac)-AEJ|2	39350
	6360	29.6576	3	1837.83	1837.84	-7.707	gm(-Ac)-AEJK=gm(-Ac)-AEJA|2	35275	gm(-Ac)-AEJK=gm(-Ac)-AEJA|2	35275
	5857	25.9694	3;2	1695.75	1695.73	9.9652	gm(-Ac)-AEJG=gm(-Ac)-AEJ|2	27973	gm(-Ac)-AEJG=gm(-Ac)-AEJ|2	27973
	6142	28.0083	4	2577.14	2577.12	7.978	gm(-Ac)-AEJG=gm(-Ac)-AEJA=gm(-Ac)-AEJ|3	20199	gm(-Ac)-AEJG=gm(-Ac)-AEJA=gm(-Ac)-AEJ|3, gm(-Ac)-AEJG=gm(-Ac)-AEJ=gm(-Ac)-AEJA|3	20199
	6142	28.0083	4	2577.14	2577.12	7.978	gm(-Ac)-AEJG=gm(-Ac)-AEJ=gm(-Ac)-AEJA|3	20199
	3367	12.9283	4;2;3	1789.71				330897984
	1968	7.3068	2;1	979.361				324532768
	2483	9.9509	3;2;1	1271.56				316449024
	1208	5.364	1;2	667.29				133172768
	2103	7.63	1;2	898.412				90694688
	3467	13.5672	2;3	1548.68				89550136
	2661	9.9184	2;3;1	1110.49				84701552
	3054	11.1842	2;3	1775.7				82002784
	2908	10.599	1;2	913.412				79432216
	3502	13.3741	2;3;4	2145.91				77466656
	2953	11.0199	3;2	1342.6				77417304
	2061	7.6878	1;2	738.327				73670032
	2616	9.6048	2;3;1	1335.56				72837880
	2178	8.2258	2;3;1	1257.54				71194944
	2159	8.4086	2;1	738.327				67162224
	1354	5.4894	2;1;3	965.346				66689584
	3573	13.619	2;3	1860.75				60509680
	3460	12.9216	3	3419.49				59111080
	1438	6.0999	2;1	724.312				55039492
	1018	4.4899	2;1	827.374				54890608
	2180	8.2466	2;1;3	1071.48				54703920
	1979	7.3101	3;2;1	1017.31				53223160
	2232	8.7663	3;2;1	1200.52				52207880
	3900	15.3758	4;3;2	2600.06				50683480
	3588	13.8119	2;1	1343.58				49172196
	2164	8.0378	2;3;1	937.342				49150560
	1083	4.6751	2;1	908.325				46758284
	3480	13.2166	3;2	1831.72				46596560
	1321	5.408	3;2;1	866.305				45599412
	1584	6.1709	2;3;1	923.326				44350628
	1467	5.8774	1;2	554.242				39959760
	2615	9.599	2	1174.5				39514836
	3163	11.6761	3;2	1718.67				39057656
	4015	15.9428	3;4;2	2359.03				37102520
	2241	8.855	3;2;1	979.353				36830092
	3373	12.8299	2;3	1697.74				36320964
	1472	5.9057	1;2	655.29				36252568
	864	4.0292	2;1	520.187				35299140
	2096	7.6659	2;3;1	1257.54				35255740
	2145	7.7488	3;2;1	937.342				35002648
	1959	7.2256	1;2	855.37				32125736
	2236	8.7161	2;3	1039.45				31554462
	3423	12.9421	2;3;4	1747.69				31320112
	3389	12.6944	3;4;2	1827.66				30789166
	2670	9.7932	4;2;3	1309.51				30735672
	3133	11.4879	3;4;2	1733.67				29479706
	1619	6.3399	1;2	527.232				28835572
	2045	7.4959	2;3;1	1071.48				27757462
	1378	5.5874	1;2	804.348				27319266
	849	3.9213	1	274				27285548
	2771	10.1658	2;1	1092.44				26841362
	1855	6.9501	2;1	991.389				26841004
	3862	15.1564	3;2	1723.76				25385242
	3696	14.2636	2;1	673.339				25220952
	4011	15.9728	3;4;2	2671.1				24679034
	2102	7.6315	2;1;3	1060.46				24490650
	1030	5.4819	1	161.068				24201240
	2619	9.5577	4;3;2	1771.73				23723526
	2183	8.1427	2	1096.48				23454936
	3251	11.9658	4;3;2	1676.65				23227704
	3466	12.922	4	5129.23				22986086
	3848	15.3671	3;5;4	2558.04				22809494
	4775	20.5376	3;2	1347.59				22324272
	3665	14.1139	2;4;3	2145.91				22266188
	2928	10.6741	2;3	1637.72				21881700
	503	3.111	1;2	456.195				21866226
	3275	12.0691	3;4;2	2131.9				21865094
	3681	14.1413	4;2;3	2216.95				21753506
	3334	12.3068	3;2	1737.74				21647232
	2407	8.8624	1	203.079				21260596
	3333	12.3918	4;2;3	1870.81				21219426
	3691	14.4453	4;3;2	1860.75				20746408
	3483	13.6998	3;4;2	2081.91				20454302
	3141	11.7224	2;3	1534.66				20046896
	2182	8.1818	2;3	1321.55				19951356
	884	4.011	1	498.205				19896984
	4412	18.1369	3;2	1660.69				19626376
	972	4.4255	2;3;1	857.385				19564250
	3600	13.6916	3;2	1406.6				19393044
	3264	12.1462	2;3	1477.64				18800928
	2097	7.6359	2;1	776.274				18797526
	1888	6.9994	1;2	887.396				18561586
	2399	8.8571	3;1;2	963.388				18258678
	2025	7.45	2;1	887.396				18133124
	2922	10.7882	3;2;4	1667.73				17974374
	6707	32.3647	1	184.107				17953232
	4888	20.7003	3;2;1	1013.37				17882740
	4135	16.6154	4;3;5	3330.45				17844584
	4044	16.1332	3;4;2	2216.95				17755172
	1731	6.5493	1;2	887.396				17511574
	1419	5.8824	2	823.391				17435692
	3940	15.8753	3;2;4	2642.07				17358308
	404	2.273	1	245.087				16951838
	2875	10.7171	4;3;2	1707.73				16941226
	2172	8.3663	1	161.069				16744686
	3597	13.6597	2;1	850.344				16640819
	3736	14.4334	2;1	1109.54				16610672
	3450	12.8952	5;4;3	2582.08				16597105
	2569	9.4669	2;3	1351.53				16500665
	3904	15.349	4;3;5	2956.26				16308972
	3639	13.9862	3;2	1831.72				16076530
	1447	5.885	3;2;1	984.459				15970002
	4012	15.801	4	2670.09				15967691
	2946	10.9118	2;3;1	1313.57				15940303
	992	4.6875	2;1	795.385				15849291
	2201	8.2551	2;1	887.396				15635517
	4111	16.4869	2;3;4	2430.07				15614246
	2070	7.6109	2;3	1264.53				15569369
	2166	7.9706	3	3597.58				15289034
	3434	12.718	3;2	1779.8				15282149
	4774	20.0947	1;2	1055.39				15266755
	3495	13.199	2;3	1912.82				15188881
	2101	7.6459	1	161.069				15137927
	4216	17.069	4;3;5	3401.48				15109032
	3280	12.2388	2;3	1681.75				15007007
	3457	13.2363	2;3;4	1586.62				14545668
	3448	12.8094	3	3499.45				14399575
	3695	14.3389	2;3	1619.72				14165315
	4045	16.6005	3;2	2153.93				13930996
	3149	11.4709	3	3391.46				13877851
	3065	11.1805	3;2;4	1813.64				13837826
	2150	7.7657	2	2698.18				13808815
	3641	14.2662	2;3	1902.76				13736793
	3755	14.522	3;4;2	1818.73				13727322
	1867	7.4731	2;1	885.417				13671767
	1490	5.9014	1;2	693.237				13635526
	2173	8.1024	2;1	869.385				13512213
	3769	14.6876	2	1343.58				13493279
	1364	5.494	2;3	1003.29				13319230
	1732	6.5929	2	1057.46				13207507
	2752	10.9225	3;2;4	1643.73				13204379
	369	2.055	1	945.654				13100473
	368	2.0626	1	857.685				13068578
	3470	12.8993	3;2	1679.73				13014415
	4013	15.969	4;3;5;2	2629.08				12815933
	2079	7.6447	2	1096.48				12715814
	3627	13.7932	3;2	3490.53				12615206
	3580	13.5829	3;4;2	1827.66				12591482
	3484	13.2114	2;3;4	1869.67				12563119
	2185	8.1907	2	1160.48				12545578
	2131	7.7429	2;1	1021.37				12528595
	2050	7.4886	2	910.412				12410656
	1096	4.6809	2;3;1	946.272				12312973
	2543	9.3984	2;3	1142.52				12306129
	2141	7.7326	2	694.221				12202225
	1100	4.7877	1	207.147				11887428
	2869	10.4428	3;2;4	1309.51				11852684
	3616	13.8172	4;3;2	1747.69				11582805
	3250	11.903	3;2	1697.74				11544127
	1323	5.2951	2;1	892.363				11543684
	3618	13.8211	4;3;2	1818.73				11529718
	3829	15.0864	2;3	1707.73				11424308
	1985	7.3061	3;2	1001.33				11275580
	3330	12.279	2;1	967.47				11270731
	2149	7.7587	2	1920.77				11139538
	1643	6.5446	2	823.391				11136142
	3042	11.1312	2;3	1747.7				10969366
	3316	12.4377	2	1272.54				10960810
	2090	7.604	2	1103.46				10941928
	2375	8.9709	3;2	1328.58				10935300
	3158	11.6562	3;2	1817.7				10840070
	3651	14.0196	3;2;4	2586.05				10835376
	2160	7.9608	2	2698.19				10802832
	4074	16.4902	3;2;4	2713.11				10595368
	3477	12.9087	1	1710.41				10579747
	2884	10.4895	2;3	1405.62				10552175
	371	2.0484	1	1033.62				10510101
	2630	9.6884	1	161.069				10504496
	3355	12.465	2;3;4	2074.88				10427797
	2820	10.4522	3;4;2	1775.77				10411240
	3265	12.0627	3;2	1846.73				10316409
	5219	22.5141	2;3	1865.74				10292956
	3396	12.5095	2;3	1708.76				10178536
	1537	6.0019	2;1	898.412				10082022
	3821	14.8731	2	1414.62				10069924
	3266	12.0693	2	1329.57				10037539
	1879	6.9966	1;2	724.312				9798391
	2250	8.4482	4;3;2	1238.47				9725679
	3445	12.753	1;2	900.379				9715983
	1585	6.0893	2;1	871.401				9707215
	3440	12.7287	3	3579.42				9640281
	3622	14.3064	4;3;2	2152.95				9598699
	358	2.1854	1	700.736				9516148
	3490	13.1391	1;2	798.348				9442507
	3218	11.8353	2;3	1775.7				9413021
	2652	9.5783	1	436.169				9389663
	2181	8.1496	2;3;4	1295.49				9376786
	3844	15.0034	3;2	1299.59				9313937
	3474	12.922	1	1710.08				9260156
	2958	10.8991	2;1	897.382				9235641
	4798	20.2033	2;3	1987.97				9111570
	3493	13.173	3;2	1808.78				9109622
	863	3.9201	1	339.986				9055397
	1594	6.1608	3;2;1	907.361				9038587
	3816	14.8224	3;2;4	2548.09				9037024
	2638	9.5136	1;2	872.338				8969556
	3258	11.9504	3	3277.41				8953343
	3576	13.5784	5;4;3	2582.08				8948269
	3544	13.7352	3;2	1768.78				8855637
	1352	5.4044	2;1;3	850.327				8844275
	2997	11.228	3;2	1683.73				8799589
	1708	6.5453	3;2	984.46				8721035
	363	2.0431	1	876.673				8674949
	5232	22.519	2;3;4	1823.72				8652096
	365	2.0602	1	1121.59				8645988
	3240	11.9239	3;2	1708.76				8613622
	2632	9.6051	2;4;3	2207.9				8609368
	3790	14.7131	2;4;3	2216.95				8570353
	727	3.917	1	258.022				8499041
	1805	6.9923	1;2;3	965.338				8481893
	865	4.0048	1	295.126				8481595
	3309	12.2096	3;2	1801.74				8447730
	3485	13.2328	3;2;4	2225.88				8359249
	1024	4.4463	2;1	666.306				8265958
	3331	12.2778	1	764.391				8257195
	3247	11.8999	2;1	842.374				8227869
	1390	5.5989	2;3	989.427				8204014
	377	2.2011	1	744.721				8118786
	495	3.3054	1	191.152				7994284
	3327	12.2365	3;2	1869.68				7985676
	2098	7.665	2	720.317				7985572
	2998	10.9649	2;3;4	1794.81				7962420
	1819	6.8445	2;1	736.241				7959411
	3463	12.9638	2;3;4	1731.71				7896378
	2000	7.293	1	495.205				7867954
	3189	11.7117	4;5;3	2568.07				7867345
	3418	12.6915	4;2;3	1811.68				7855374
	1076	4.6141	2;3;1	937.351				7842210
	3136	11.4293	3;4;2	1717.7				7762693
	3222	12.0232	2;3	1760.68				7696410
	3761	14.5283	3;2	2345.01				7663016
	359	2.1812	1	788.705				7638717
	3351	12.3744	3;2;4	1804.71				7638499
	3164	11.6687	4;3;2	1756.62				7636015
	3429	12.6747	5;3;4	3018.25				7608000
	4056	16.1839	4;3;5;2	2600.05				7535374
	893	4.0195	2;1	536.152				7530448
	1516	5.9341	2;1	884.396				7520579
	364	2.0385	1	964.642				7465978
	1021	4.4425	2;3;1	865.321				7405284
	2967	10.7935	2;3	1181.53				7397088
	3919	15.3961	3;4	2619.13				7338500
	3685	14.3014	2;3	1679.73				7205140
	2157	7.7636	1	899.897				7196749
	1612	6.1379	3	3541.52				7190653
	4001	15.8675	4;5;3	3027.3				7189287
	1873	6.9313	1;2	934.374				7153999
	4339	17.7595	4;3	3443.49				7131141
	3638	14.1747	3;4;2	2225.88				7130135
	3579	13.5909	2;4;3	1898.7				7127175
	360	2.1559	1	920.658				7117007
	2163	7.9704	1	899.897				7113107
	2346	8.6738	2;1	736.232				7103312
	4799	20.2269	3;2	1411.6				7095222
	3415	12.6386	3;2	1665.72				7006323
	1820	6.8435	1;2	774.188				6987382
	3203	12.1852	4;2;3	2067.89				6973737
	2162	7.9874	2	1836.74				6972743
	871	3.9174	1	392.026				6938440
	3548	13.415	2;3	1779.8				6914038
	394	2.2653	1	612.767				6808424
	379	2.2229	1	656.752				6806394
	1613	6.2222	1	667.29				6798933
	2575	9.4361	1	478.18				6782326
	3211	11.7921	2	1377.58				6780831
	3785	14.6329	3;2;4	1789.7				6770614
	2986	10.7741	2;3;4	1380.54				6717986
	1373	5.4184	2	1793.7				6707090
	3624	13.8335	3;4	2215.96				6702192
	3629	13.8002	3	3419.49				6693104
	4117	16.4979	2;3	1710.73				6687513
	4022	15.8998	2	1222.51				6680675
	3496	13.1696	2	1007.39				6668563
	3523	13.4209	2;3	1679.73				6667288
	3657	13.9805	3;2	1912.82				6653950
	3854	15.2136	3;4	2508.1				6619449
	372	2.0628	1	1209.56				6605955
	2237	8.3476	2;3;4	1757.72				6596000
	3313	12.2025	3	1663.74				6577474
	3259	11.9352	2;3	1554.68				6552644
	378	2.2152	1	832.689				6497748
	3877	15.4182	4;3	2723.17				6491817
	3290	12.1083	3;2	1285.58				6490436
	2874	10.4844	5;3;2;4	2143.9				6470045
	1218	4.9931	2;1	705.237				6463118
	2111	7.6308	3;2	936.358				6442393
	2289	8.5559	2;1	1102.48				6440214
	3674	14.1065	4;3;5	2544.03				6417725
	4199	16.8372	3;2	2430.06				6405640
	4152	16.7008	4;3;5	3410.41				6404599
	2577	9.5594	2;3	1373.51				6330991
	3422	12.7332	2;3	1628.64				6325340
	2678	9.786	3;2	1293.53				6322883
	3885	15.1582	3;2;4	2491.07				6282071
	1483	5.866	1;2	497.221				6260163
	2918	10.5945	2;3	951.359				6248382
	3510	13.2141	3;4;2	1870.81				6244418
	3475	12.9204	5	6838.97				6243224
	3458	12.8311	4	5209.2				6235611
	2092	7.5842	1	591.224				6233252
	4169	16.7697	4;3;5	2671.09				6202722
	5054	21.6085	3;2	2130.04				6150819
	3090	11.2246	2;3;4	1707.73				6136108
	3903	15.3692	3;4	2638.01				6118379
	1604	6.2082	2;3	1046.45				6113525
	3788	14.7116	4;3;5	2681.16				6047081
	3514	13.2545	3;2;4	1941.85				6040966
	3784	14.6399	3;2	1576.67				6032446
	5148	22.0222	1;2	826.38				6031181
	1634	7.0934	2	853.391				5995435
	3763	14.4939	3;2	1793.77				5986870
	3822	14.8815	3;2	2287.99				5977071
	3058	11.1237	2;1	727.312				5971159
	361	2.0459	1	1096.59				5968547
	3285	12.1397	4;3;2	1881.83				5960085
	4290	17.5233	5;4	3471.52				5954705
	3343	12.2752	2;3;1	989.452				5944310
	4615	19.3855	3;2	2471.04				5938861
	4214	17.1137	4;3	3480.45				5936138
	3723	14.3883	3;4;2	2529.02				5896473
	2334	8.6343	3;2	1142.52				5814246
	1426	5.7013	1;2	873.381				5805303
	1444	5.7962	2;1	762.259				5795004
	900	4.034	1	526.247				5794730
	3107	11.3371	2	913.412				5794179
	3694	14.2179	3;2	2187.93				5774854
	3539	13.3726	4;3;2	2183.86				5774423
	3621	14.0823	2;3	1586.62				5755197
	2388	8.7993	2;1	926.407				5743609
	4294	17.4209	4;5;3	3472.52				5739560
	3154	11.5271	3;2	1681.75				5726258
	3346	12.3262	3;2	1534.66				5704004
	1621	6.3337	2	1031.44				5677161
	3137	11.7232	3;2	1626.71				5627462
	3221	11.8251	2	1253.55				5613796
	370	2.0267	1	1008.63				5567865
	3310	12.1379	3;2;4	1733.68				5563899
	1107	5.0213	2;1	804.349				5561963
	3626	13.7733	3	3561.56				5556576
	4248	17.2265	2;3	2224.97				5518578
	2932	10.5922	1	216.097				5504725
	3238	11.9549	4;3;2	1660.67				5501382
	4029	15.9864	3	1794.8				5474209
	2337	8.6625	2	1096.48				5444007
	4167	16.7199	4;3;2	2216.95				5386736
	2091	7.5851	1	569.242				5375174
	2225	8.2613	1;2	810.348				5353544
	362	2.0333	1	1052.61				5279379
	2011	7.2299	1	979.863				5277431
	3630	13.8089	3	3532.54				5272544
	395	2.2586	1	876.673				5258025
	374	2.0533	1	1140.58				5229085
	2924	10.6034	2	1142.52				5213261
	3593	13.5991	2	1737.74				5170098
	355	1.8163	1	413.876				5145073
	3592	13.6117	4;5;3	2653.12				5138244
	1489	5.9317	2;1	1007.36				5118304
	4261	17.1876	5;4	3400.48				5099368
	3302	12.476	3;4;2	2010.87				5069219
	1593	6.1483	2	1808.71				5053374
	2714	9.9845	2;3	1393.54				5050564
	3716	14.2438	1;2	695.322				5047164
	3135	11.6054	3;2	1572.61				5036290
	2571	9.3696	2;4;3	1389.47				5002792
	3837	14.8398	1	260.123				4995957
	1975	7.2588	2	943.422				4953900
	4207	17.2569	4;3	3372.46				4953225
	3469	12.8623	3	1881.83				4926653
	4573	19.1649	4;3;2	1769.68				4907600
	3472	12.9234	3	3457.43				4883474
	3847	14.985	3;2	1984.85				4864778
	3430	12.6341	3;2	1605.7				4812182
	3344	12.2852	2;3	1392.59				4796489
	2220	8.2619	2	853.39				4771557
	1658	7.0877	1;2	810.349				4760597
	3963	15.72	2;3	2438.99				4736921
	1894	6.9919	1	203.079				4729543
	2139	7.7258	2;3	1059.32				4722623
	4235	17.1832	3;4	3169.38				4719323
	2576	9.4352	1	500.162				4709579
	3841	15.0589	3;2	2187.93				4700170
	4028	16.0037	3;2	1723.76				4650332
	4176	16.8035	4;3	2287.99				4640096
	3311	12.2668	3;2	1841.79				4596051
	3812	14.8328	5;4;3;6	3392.43				4586820
	3453	12.7742	4;3;2	2202.93				4584543
	3922	15.3526	2	2520.59				4535598
	1882	7.0461	2;3;1	949.374				4533737
	2755	10.0974	3;2	1528.61				4523170
	3795	14.7352	2;4;3	1844.77				4516227
	375	2.0604	1	1184.56				4508164
	2572	9.4453	3;4;2	1693.71				4508063
	2597	9.6609	3;4;2	1636.69				4489211
	1166	4.8833	2;3	1057.46				4447062
	2142	7.7313	1	818.293				4397825
	2154	7.7561	2	1836.74				4392912
	3655	13.9746	3;4;5	2518.08				4369335
	3174	11.6547	4;3;2	1738.77				4340945
	1716	6.7074	3;1;2	972.33				4340781
	1992	7.3149	1	533.232				4339086
	3739	14.4889	3;2	2628.06				4339062
	373	2.0589	1	1228.55				4326194
	1327	5.2863	1	731.295				4289290
	2853	10.4141	1	161.069				4280495
	2584	9.7224	3;2;4	1572.69				4268844
	2409	8.8756	1	598.269				4268477
	2452	9.2926	2;3;4	1629.71				4264887
	3239	12.066	3;2	1515.58				4245424
	2442	8.9633	2;3	1415.53				4244212
	571	3.0227	2;3	1053.43				4237196
	3915	15.3528	2;3	1864.8				4229417
	3775	14.6263	3;2	2123.92				4217244
	2706	9.9066	2;1	993.378				4216520
	3096	11.2124	2	1174.5				4210007
	3459	12.8316	3	1663.74				4200594
	875	3.9164	1	406.991				4188352
	3949	15.5518	4;5;3	3316.43				4183552
	2051	7.3685	1	979.863				4166423
	3139	11.4805	1;2	869.385				4165430
	3947	15.5899	2	1414.62				4162261
	2693	9.826	1;2	838.379				4130600
	382	2.2421	1	568.783				4121451
	3606	13.6477	1	647.264				4112526
	5149	22.0219	1;2;3	864.327				4107326
	2174	8.0112	2;3	1280.49				4106153
	3745	14.428	4;5;3	2487				4071733
	3356	12.2958	4;3	1775.69				4071512
	2772	10.945	3;2	1482.66				4067839
	3768	14.5787	4;3	2657.08				4050650
	1957	7.2103	2;1	694.301				4046453
	396	2.2429	1	964.642				4036896
	3652	14.1191	2;3	1940.71				4031863
	4295	17.5442	3;2	1717.72				4031594
	1491	5.8747	1;2	576.224				3984669
	1591	6.1408	1	885.881				3975424
	4027	15.9381	3;4	2396.97				3968713
	4428	18.1848	4;3	3514.53				3964129
	3153	11.5617	2;3	1708.76				3955884
	4419	18.1175	3;2;4	1698.64				3940951
	3718	14.2606	3;2	711.286				3940264
	2644	9.5338	2	971.417				3936355
	1595	6.0989	2	853.389				3917243
	5233	22.4921	1	348.175				3911404
	2176	8.1046	2	1370.54				3904868
	3750	14.4232	3;2	1131.53				3898803
	3826	14.8505	2;3	1992.86				3885781
	4305	17.5185	2	1021.41				3881715
	3704	14.2473	2;3	1920.84				3859777
	2620	9.4526	1	436.169				3855935
	3871	15.1427	4;5;3	2589.12				3832116
	1543	5.9521	1	235.178				3819005
	1089	4.6079	2;1	873.38				3817178
	1542	5.9232	1	494.221				3807428
	3537	13.5324	3;2	2161.88				3789638
	4563	18.8333	1	304.15				3789127
	1826	7.2838	1;2	871.401				3787746
	3272	12.055	4;5;3	2511.04				3784137
	3654	13.9978	3;2	1869.67				3763135
	4103	16.5864	5;4;6;3	3399.47				3757170
	3412	12.6322	3;2	1777.71				3756696
	2104	7.6387	3;2;1	760.297				3749433
	3492	13.1172	2	1127.51				3742034
	3608	13.6389	2	888.291				3723688
	3669	14.0187	1;2	1038.51				3714766
	2118	7.6444	3;2;4	1295.49				3713937
	3125	11.6418	2;3;4	1714.76				3713570
	3082	11.1854	3;4;2	1797.66				3708899
	1608	6.1372	2	2656.14				3708507
	4800	20.2035	3;2	2025.91				3698539
	3607	13.6532	2;1	858.37				3686058
	3195	11.71	2	1384.61				3681836
	2536	9.2571	1;2	683.286				3680780
	3208	11.7632	2;3	1898.81				3679112
	1366	5.4256	2	814.379				3661150
	4327	17.6067	3;2	1817.74				3641479
	124	0.2001	1	158.962				3636241
	4832	20.4105	3;2;5;4	2580.02				3635800
	4329	17.5916	3;4	3240.42				3634201
	4823	20.672	3;4	3352.42				3630278
	3692	14.1776	5;4;3	2942.25				3627449
	1222	5.0955	2;3;1	988.282				3621372
	2177	7.9517	4	6295.78				3620638
	2158	7.7626	2	2455.07				3614189
	2821	10.6956	3;2	1614.7				3607093
	575	3.0388	2;1	786.348				3600751
	4014	15.9248	4;5;3	2709.04				3592642
	2324	8.6933	2;1	720.268				3590467
	3176	11.6602	2;3;4	1855.65				3568255
	619	3.1572	3;2	843.37				3554463
	2249	8.3473	2;3	1806.71				3543219
	4208	16.8825	4;5;3	3400.48				3542276
	3743	14.7415	4;3	2492.1				3534668
	3744	14.4131	2;3	1147.49				3523787
	1687	6.894	3;2;4	1337.58				3521489
	3787	14.637	2	1548.68				3521455
	4023	15.8732	3;2	1363.59				3518698
	4112	16.4599	4;5;3	2700.12				3516854
	1168	4.9844	2;1	816.359				3490000
	3500	13.228	3;2	1853.69				3477524
	424	2.4229	1	258.082				3475921
	3602	13.5461	5	2581.13				3473817
	4727	19.8279	4;2;3	1769.68				3470389
	2228	8.2791	2;1	897.38				3468685
	2192	8.2542	3;2	1109.43				3457320
	3957	15.7532	3	2258.96				3454103
	1749	6.8915	1	161.069				3447502
	1554	6.0033	1	628.279				3444811
	3659	14.0305	2	1590.69				3440121
	5511	24.0956	4;3;2	3008.46				3437596
	1986	7.3048	2	1032.27				3436583
	1889	7.002	2	913.375				3434901
	3519	13.2447	2	1423.55				3427837
	2167	7.9727	2	720.317				3423857
	366	2.0604	1	1316.52				3423508
	1709	6.5272	1	172.071				3419642
	3948	15.7714	4;3	2579.13				3418660
	2933	10.7019	3;4;2	1351.52				3411851
	3825	14.8777	3;4	2202.94				3408931
	3879	15.1537	3;4	2680.03				3399054
	3468	12.9426	2;3	1762.66				3396484
	2559	9.3254	2;1	766.323				3396239
	386	2.1957	1	620.765				3395068
	2153	7.7688	3;2	1700.7				3380544
	2927	10.7201	3	1546.66				3379547
	2099	7.6364	2;3	1337.51				3369774
	3540	13.3684	3	1984.84				3351250
	3709	14.2889	3;4;2	1898.7				3326031
	3911	15.416	4;3	3036.23				3316016
	3874	15.1344	3	2416.05				3308232
	2793	10.2364	3;2	1605.74				3304066
	1103	4.968	1	747.256				3303843
	3212	11.7937	3;2	1335.57				3298113
	3564	13.6536	4;3	2662.05				3297336
	488	2.835	1;2	617.263				3295393
	3155	11.4746	4	5087.18				3289511
	3381	12.4573	2	1163.48				3277060
	3479	13.1268	3;4;2	1950.78				3268135
	3073	11.2611	3;2	1637.72				3264385
	3591	13.577	4;2;3	1811.68				3263986
	4024	15.8962	3	1778.77				3262249
	2474	9.4793	2;3	1238.47				3256304
	2999	11.2177	2;3	1610.71				3254733
	1363	5.381	2	1694.66				3245207
	2639	9.5752	2;1	738.327				3241278
	4360	17.7754	1	678.259				3238129
	3838	14.8828	3	2600.06				3237901
	1227	5.2348	1;2	649.279				3235368
	413	2.2416	1	1008.63				3234086
	3799	14.6714	4;3;5	2615.06				3230235
	4184	16.8431	3;2	2604.12				3224360
	3538	13.3574	3;2	1570.64				3222521
	436	2.4791	1	243.071				3216973
	5088	21.8287	2;3;4	2221.94				3212843
	964	4.1391	1	630.211				3196990
	3349	12.2767	2	738.327				3184875
	2482	9.1795	2	1299.56				3180562
	2342	8.6417	2	981.45				3172185
	1503	5.9259	3;2;1	1045.3				3170045
	1620	6.282	2	855.37				3167581
	3143	11.4712	2;4;3	1778.77				3156738
	1868	6.9311	1	639.248				3153324
	208	1.623	1	194.96				3140173
	1177	4.9132	1;2	590.24				3137707
	3362	12.387	4;3	2144.93				3128890
	1389	5.5578	2	786.338				3124645
	3603	13.5943	3	1952.87				3121856
	1474	5.8495	1	513.252				3117035
	1223	5.094	1;2	950.336				3113731
	4283	17.3313	3;2	2675.16				3103036
	409	2.2766	1	752.718				3101199
	3345	12.2645	2;3	1005.42				3093629
	2107	7.6317	1;2	737.343				3091192
	1869	6.9237	1	295.126				3090938
	2002	7.302	1	818.293				3089371
	354	1.8278	1	435.87				3086668
	3142	11.4824	2;3	1748.64				3085628
	4489	18.7314	3;2	1313.61				3059725
	3411	12.6057	3;4	2131.9				3057761
	401	2.2484	1	1052.61				3057681
	2052	7.3838	1	161.069				3055011
	1597	6.1375	2	706.301				3051147
	1972	7.2636	2;3	1151.45				3045703
	608	3.0657	1	478.177				3045596
	3843	14.9766	3	2258.96				3040692
	339	1.8026	2;1	315.882				3038250
	1733	6.8087	2;3;1	925.343				3035485
	4038	15.9729	4;5;3	3387.46				3032045
	417	2.2325	1	1165.58				3030727
	4661	19.4249	3;2	2103.9				3021654
	2513	9.2817	2	1110.49				3019889
	3375	12.3836	1	591.895				3010873
	391	2.2775	1	576.78				3010086
	4099	16.5487	3;4	2742.14				2989874
	2479	9.1018	4;3;2	1851.7				2986440
	3464	13.0064	3;2	1752.78				2979966
	2168	7.9598	2	1920.77				2966671
	3631	13.7765	4	5271.31				2960926
	2001	7.2905	1	517.187				2953407
	3693	14.1815	5;3;4	2653.12				2952604
	3699	14.3692	3;2	1657.66				2951044
	1966	7.2124	2;1	798.348				2951039
	1515	5.8351	2	988.443				2946926
	4638	19.3456	4;3	2548.13				2945882
	3392	12.5316	2;3	1888.74				2932483
	3870	15.0804	2	1071.39				2932407
	3924	15.4076	3	2359.03				2928984
	3516	13.1174	3	3541.46				2919509
	2198	8.2782	3;2	1334.58				2915657
	3192	11.7151	4;3;2	1799.78				2905798
	1636	6.3538	2	565.179				2894725
	5421	23.632	2;3	1827.79				2888211
	3173	11.6446	4;3;2	1667.73				2887466
	1492	5.8716	2	592.189				2886298
	3882	15.1866	5;4;3	2752.2				2883778
	3547	13.5737	4;5;3	2518.08				2878125
	2698	9.8103	2	1182.51				2874142
	3625	13.8173	3	1381.53				2873172
	4122	16.415	4	2741.13				2870123
	609	3.1415	1	286.077				2869128
	3996	15.7733	4;5;3	3259.41				2868747
	860	3.9459	2;1	816.358				2858760
	3481	13.0518	2;1	968.452				2853769
	3416	12.682	4;3	1952.86				2852393
	5832	25.8475	1	392.202				2841444
	2612	9.5999	4;5;3	2644.07				2839499
	2521	9.2917	2	1242.53				2833351
	2844	10.3254	3;2	1377.58				2824114
	3927	15.3351	2	1110.53				2823186
	1066	4.5133	3;2	994.4				2823162
	861	3.9272	1	287.947				2809525
	4893	20.6979	3;2;1	997.395				2804231
	3497	13.3787	2;3	1628.64				2793035
	3689	14.153	3;4	2115.91				2793013
	4237	17.1792	4;3	2534.11				2791813
	6875	33.2745	1;2	524.28				2791416
	3471	12.8339	2	1737.74				2776304
	4035	15.9667	5;4	3386.46				2770629
	2197	8.2093	1	436.169				2764223
	3030	11.1614	3;2;4	1846.8				2763679
	4901	20.6948	1;2	814.358				2761809
	3928	15.4656	3	2082.89				2759185
	2187	8.4012	2	872.338				2758826
	3444	12.7003	2	1477.64				2750088
	3889	15.2214	4;3	2145.91				2739263
	2186	8.135	3;2	1074.44				2734756
	3527	13.3528	4;3	2010.87				2733683
	6593	31.3002	1;2	480.254				2733284
	3923	15.3919	3	2127.9				2726049
	3476	12.908	1	626.774				2718541
	3921	15.3472	4;3	5119.15				2701627
	3942	15.4663	3	2267.89				2700838
	3966	15.6513	4	2669.09				2694646
	3498	13.1039	4	2144.91				2689240
	6245	28.8681	1	436.228				2687373
	3138	11.4621	3	3429.4				2685393
	7330	36.8621	1	228.133				2678524
	2169	7.9892	2	1820.76				2675310
	3255	11.8839	2;1	856.354				2672736
	3995	15.7576	3;2	1029.37				2664545
	4880	20.6051	3;2;4	1385.54				2663943
	4230	17.118	1	549.217				2663917
	4383	17.8869	2	1293.55				2662207
	3881	15.1084	2	1109.54				2658833
	3614	13.8056	3;2;4	1731.71				2658424
	2622	9.6219	2;3	1259.56				2653564
	5230	22.5096	3;2;4	1807.74				2653110
	4735	20.2764	3;2	2622.04				2649017
	1991	7.2927	3;2	1996.67				2644638
	3584	13.661	3;4	2478.09				2644355
	2152	7.7715	2	2820.16				2643577
	3717	14.2555	2	655.328				2638562
	3084	11.1818	2;3	1694.75				2636846
	2130	7.6951	2	1151.45				2635974
	1036	4.4315	2	696.316				2631146
	3827	14.8895	3;2	1803.73				2630914
	1365	5.3713	2	2485.07				2629678
	2056	7.6281	2;3	1186.51				2622526
	2095	7.6251	2	1128.5				2620454
	2645	9.5866	2	1212.44				2608476
	3374	12.5011	5;6;4	3454.42				2606096
	4870	20.5409	2;1	963.427				2606046
	3623	13.8211	2;3;4	1773.73				2605119
	4284	17.4067	5;4;3	3027.3				2600264
	2376	8.7298	2	855.407				2598140
	427	2.3445	1	631.757				2596348
	393	2.2879	1	639.754				2591399
	3046	11.0741	2	1172.41				2590938
	4395	18.374	5;3;4	3310.42				2589956
	381	2.1757	1	708.734				2587976
	4025	15.9573	4;3	2794.21				2587656
	4330	17.6484	4;3	3523.46				2584608
	649	3.2194	1	442.215				2582062
	2878	10.4373	3;2	1200.52				2580057
	1974	7.1853	1	445.837				2574954
	5041	21.6407	1;2	814.359				2574946
	3997	15.8794	3;4	2680.02				2572220
	4544	18.9579	3;2	2528.07				2571812
	1502	5.8891	3;2	1022.41				2571281
	1844	6.9258	1;2;3	956.358				2567873
	3501	13.3043	4;5;3	3018.25				2562410
	3478	12.9009	3	1694.72				2559725
	3420	12.6776	3	1666.59				2558293
	3187	11.7351	3;2;4	1865.85				2551602
	2175	7.9719	3	3635.53				2543945
	3198	11.8477	3;2;4	2211.86				2542449
	2889	10.4414	3;4	2287.87				2539682
	5427	23.6181	3;2	1624.71				2536562
	7127	34.9591	1;2	568.306				2531963
	4473	23.1623	1	185.214				2530576
	4128	16.6372	2;3	2401.04				2530569
	4213	17.0278	2	1293.55				2522320
	4084	16.3144	5;4;3	3098.34				2522250
	3632	13.7913	4	5200.27				2520408
	3939	15.3759	4;3	5120.15				2519530
	4060	16.1289	4;3	2998.28				2518862
	5104	21.889	4;3	2562.14				2516123
	4368	17.7317	3;5	3472.52				2516007
	790	3.7274	1;2	907.342				2513078
	4903	20.8523	3;2	1831.76				2511156
	1981	7.3179	2;3	1055.26				2510333
	3914	15.3633	4;3	2573.01				2507517
	3166	11.5865	2	1557.6				2505814
	1870	6.9458	3;2	1029.34				2500734
	2913	10.5607	3;2	1415.53				2499074
	3425	12.7606	4;3	2662.05				2492205
	4010	15.7629	1	839.868				2475083
	1101	4.6797	2;3;1	930.292				2474503
	3994	15.7836	2	1705.71				2468739
	1309	5.2335	1	184.157				2465459
	400	2.2134	1	1096.6				2464282
	3262	11.9493	3;2	1691.62				2463739
	3452	12.7531	3;2	1625.71				2447730
	4780	20.0876	2;3	1093.34				2441922
	402	2.2764	1	683.738				2439341
	3932	15.3281	1	620.246				2436439
	3441	12.6943	4;3	3617.36				2428770
	4355	17.7584	3;4	1775.72				2422549
	388	2.1329	1	531.827				2407139
	3628	13.7249	3	3570.49				2406498
	3016	11.0234	3	1633.74				2405130
	2444	8.9669	2;4;3	1693.71				2402127
	2378	8.9368	2;3	1363.55				2398610
	4886	20.5952	2	1186.52				2395582
	3435	12.6941	2;3	1842.62				2388922
	3432	12.6502	2;3;4	1718.66				2378542
	3022	10.9758	2	1201.51				2377697
	1069	4.5199	2	777.374				2371365
	4189	17.0798	3	2784.15				2370819
	2035	7.481	3;2	1109.43				2364431
	4119	16.4863	4;3	2468.01				2363390
	3156	11.5996	2	1181.53				2362259
	2338	8.6365	2;3;4	1295.49				2362246
	2296	8.4833	3;4;2	2193.89				2358704
	4917	31.9223	1	158.076				2355713
	3554	13.4531	2;3	1726.72				2355115
	3613	13.6801	2	1245.53				2345807
	1623	6.2463	3;2	1114.52				2343120
	387	2.1389	1	707.765				2337258
	2517	9.247	3;4;2	1653.72				2335929
	380	2.1869	1	796.702				2331617
	3358	12.3164	1;2	856.354				2323998
	389	2.1318	1	619.796				2321954
	3865	15.0718	3	2139.92				2321741
	3063	11.1014	2	1170.51				2318393
	3737	14.3839	2;3	1363.6				2318175
	3332	12.2186	3;2	1907.62				2316715
	2361	9.2634	3;2	1225.55				2316034
	2879	10.4424	3;2	1293.53				2313338
	3756	14.444	4;3	2215.97				2305430
	4321	17.4801	5;4	3400.48				2304598
	3640	13.8045	4	5242.29				2296372
	2194	8.0409	2	952.307				2291222
	3456	12.7598	4	5289.17				2290558
	4913	21.0377	2;3	1418.63				2290095
	3482	13.0379	5	2581.07				2288736
	2845	10.3741	2;3	1422.57				2286039
	3916	15.3837	4;3	1860.74				2280604
	3101	11.2652	2	1201.51				2276181
	603	3.09	1	519.203				2270963
	4250	17.1578	3;2	2472.08				2262761
	3586	13.5904	3;4;2	1882.72				2261563
	1374	5.482	2	1064.42				2255353
	2191	8.3209	2	910.413				2253201
	6876	33.2723	1	519.324				2250549
	4417	18.176	3;2	979.39				2250298
	2891	10.5589	1;2	752.344				2245367
	3863	15.0878	3	2699.09				2242490
	838	3.9206	1	324.009				2237283
	3635	13.8193	3	1657.66				2233663
	3569	13.4433	3;4	2605.16				2230019
	3801	14.7102	2	908.317				2226105
	3758	14.4901	5;3;4	2885.23				2223290
	876	3.9143	1	306.975				2222933
	3568	13.4817	4;3	2448.07				2219155
	4036	15.9422	3	2690.16				2213011
	2327	8.5037	4	2192.95				2211042
	626	3.1286	2	872.337				2203715
	1967	7.2364	2;3	893.316				2202706
	2537	9.2598	2	1172.41				2201362
	3901	15.2429	5;4	3463.47				2199577
	2676	9.7073	3;2	1328.58				2194481
	3912	15.3573	4;3	2622.03				2192928
	2842	10.3056	3;2	1717.69				2189678
	2987	10.7545	1	435.185				2189228
	1416	5.7001	2;1	934.375				2188238
	3805	14.7042	4	2507.09				2185542
	348	1.8143	1	333.91				2177832
	1625	6.3108	2;3	1764.7				2177365
	3511	13.1642	3;4;2	1846.72				2173956
	1948	7.2746	3;2	1401.59				2172561
	410	2.2963	1	771.707				2169995
	2959	10.8003	3;4	1874.78				2165527
	3757	14.4328	1	906.465				2160538
	891	3.9851	1	546.183				2154319
	3797	14.8765	3	2571.04				2153667
	3365	12.344	4;3	1788.71				2152511
	415	2.316	1	595.769				2151953
	2744	10.0157	3;2;4	1846.77				2146577
	3267	11.9558	2	1149.5				2141674
	3886	15.131	3;2	1729.68				2141240
	414	2.3509	1	597.779				2136973
	383	2.1217	1	883.703				2136287
	3550	13.4131	4;3;5	3098.22				2136119
	4244	17.1955	3;4	3452.42				2134312
	3364	12.4063	3;4	2138.93				2133541
	1993	7.2833	3	2976.03				2133472
	5060	21.5873	3;2;4	2167.99				2132850
	2763	10.1022	3;2	1683.73				2132258
	3252	11.8748	2	880.321				2132193
	1450	5.7769	2	706.301				2129745
	1674	6.4405	2;1	935.336				2126467
	1455	5.8035	3;2	1328.53				2125946
	2882	10.4286	2;1	713.333				2121624
	3486	13.0596	2	1400.6				2120432
	2623	9.5484	3;2	1610.67				2118012
	1098	4.8583	1	655.29				2116598
	2854	10.4188	2	1039.45				2114464
	2960	10.7441	2;3	1305.55				2113538
	3194	11.6547	1;2	929.37				2112125
	6495	34.658	1	185.214				2106797
	2734	10.1902	3;2	1855.73				2105296
	3578	13.5841	2;3	1873.73				2105278
	2956	10.7394	3	1506.67				2103362
	3536	13.2965	3;2	1608.7				2097116
	2263	8.435	2;3	1140.43				2096410
	2705	9.8661	3;2	1341.61				2085308
	4121	17.0389	5;4	3479.44				2083190
	877	3.923	1	276.033				2081595
	3168	11.5643	5;4;3	3004.23				2081263
	411	2.2376	1	1140.58				2076556
	3390	12.4738	3;2	1735.69				2071484
	2591	9.3909	3;4;2	1432.63				2071475
	2229	8.2628	2	925.343				2066832
	2938	10.6637	4;3;2	1675.67				2064454
	1291	5.2005	2	1066.38				2063885
	3766	14.5151	4;3	2287				2062809
	2819	10.1557	2	872.339				2055025
	1010	4.3537	2	901.375				2054490
	3643	13.9834	3;4	2010.87				2051640
	392	2.2975	1	773.717				2051196
	4385	17.9125	3;2	2746.19				2048315
	561	3.0411	1	602.216				2047574
	6594	31.2975	1	475.298				2046904
	3820	15.1704	3	2194.96				2045876
	3103	11.2686	2;4;3	1799.78				2045314
	4049	16.0045	3	2548.09				2045066
	3935	15.4757	4;3	2490.08				2030911
	3315	12.0802	4	2072.89				2027749
	2613	9.5441	4;5	3080.24				2025044
	3566	13.4395	2	914.396				2024708
	852	3.9146	1	376.049				2024610
	7335	36.4279	1;2	612.332				2023660
	3340	12.3232	3	1950.78				2021517
	1371	5.485	2;3	987.314				2019067
	3000	10.9227	3;4	2143.9				2018602
	4063	16.2421	3	2510.03				2013509
	4226	17.0756	2	1608.7				2010788
	1956	7.3313	2	780.338				2009905
	1261	5.0861	2;3	1045.38				2005949
	3079	11.1164	2	765.258				2004072
	3778	14.5777	5;4;6	3828.6				2002453
	2075	7.5684	2	607.189				1996630
	2438	8.8974	1;2	998.366				1996322
	4078	16.2213	5	3329.44				1995920
	7128	34.957	1	563.35				1990143
	3428	12.6869	2	1329.57				1988801
	4306	17.5052	4	3551.48				1988282
	1402	5.6361	2;1	798.348				1987798
	2781	10.0494	3	1308.51				1981121
	2188	8.1584	3;2	1279.51				1976270
	3747	14.5342	3;2	1737.74				1973616
	2347	8.6479	1	626.265				1970785
	3509	13.1405	2;3	1940.71				1970490
	3936	15.3639	3	5040.19				1962738
	3320	12.1685	2;3	1798.63				1959018
	4844	20.4606	1;2	1097.4				1958667
	1852	6.8949	1	436.169				1958295
	397	2.288	1	861.685				1950716
	1803	6.9411	3;2	1199.54				1949551
	3679	14.0844	4;3	2528.05				1944506
	2418	8.8529	1	185.069				1942872
	406	2.2812	1	859.675				1938429
	3118	11.3477	2	1182.51				1932760
	4268	17.2674	4;3	2287.99				1932165
	3165	11.5918	4;3	2079.89				1930609
	4065	16.128	3;2	1548.68				1928994
	2469	9.063	2;3	1391.6				1927720
	3604	13.5715	3	1549.68				1926805
	3150	11.4518	2	1253.55				1926589
	4262	17.2189	4;3;5	2742.13				1923051
	2179	8.0821	3;4	2136.86				1921943
	4080	16.4621	4;3	2751.06				1921612
	3653	13.9151	3	2267.89				1916616
	4068	16.1712	4	2584.08				1914227
	3767	14.5091	2;1	907.364				1912965
	1603	6.1411	2	1792.73				1908798
	4905	20.861	2;3	1988.95				1908642
	4138	16.5917	5;3;4	3368.39				1893471
	3074	11.1545	3;2	1626.71				1892430
	405	2.2984	1	685.748				1891716
	3317	12.0447	2	1033.95				1890500
	1746	6.6124	3;2	1186.51				1889892
	574	2.9999	1	436.168				1889472
	2151	7.7562	2	1820.76				1886478
	3296	11.9672	3	3315.36				1886387
	7042	34.4744	1;2	608.301				1885668
	3439	12.7703	4;3	2138.93				1883553
	2262	8.4493	3;2	1222.49				1882600
	3944	15.425	2;3	1576.67				1880098
	4351	17.67	6;5;4	4210.83				1877342
	3637	13.8385	3	1984.84				1874251
	367	2.0481	1	972.64				1872622
	4072	16.1759	5;3	3330.44				1872472
	3878	15.3504	3;4	2563.13				1872123
	1091	4.8685	2	896.396				1867452
	593	4.5398	1	203.079				1867110
	5222	22.4661	3;4;2	1903.69				1865331
	3378	12.4643	2;3	1911.69				1864749
	3321	12.1213	3;2	1777.71				1864319
	4016	15.9018	4	3107.27				1863084
	2828	10.1676	1	436.169				1862885
	3268	11.9473	1	626.774				1860607
	3503	13.1779	3	1881.83				1858531
	3577	13.4983	3	1970.83				1858457
	2288	8.4846	2	1322.5				1857743
	787	3.7425	2;3	942.438				1856888
	3181	11.6747	2;3	1740.64				1854519
	3791	14.6891	3	1381.53				1853967
	4926	20.9799	3;4;2	1789.74				1853042
	2430	8.9122	2	1014.33				1850538
	3134	11.3766	2	1157.52				1849329
	1193	4.868	1	317.158				1847782
	3225	11.8009	2;3	1349.58				1847719
	1827	6.8708	2	1088.46				1844951
	1602	6.085	1	642.258				1842681
	4212	17.0318	3;4;5	3439.43				1841261
	2266	8.3831	2	1091.46				1839659
	4032	15.9565	3	1370.63				1838276
	384	2.128	1	795.734				1836086
	2905	10.4802	1	555.911				1832251
	1654	6.3041	1	203.079				1831999
	3786	14.611	4;3;2	1773.73				1828691
	1497	5.9036	1;2	677.259				1827325
	4127	16.5824	3;4	2191.88				1825872
	2550	9.3271	2	804.27				1825753
	949	4.2702	2	839.375				1825441
	3690	14.303	3;2	1750.76				1825369
	3227	11.8226	3;4;2	1813.64				1824515
	4046	16.0208	4	2561.11				1819053
	3575	13.4801	1	650.956				1818447
	1646	6.4759	1	778.251				1813087
	3341	12.2696	3;4;2	1714.76				1812297
	2696	10.0189	3;4;2	1700.75				1812113
	4671	19.4688	4;3	2612.12				1810296
	3350	12.2685	2;3	1759.68				1808132
	3633	13.8489	1	766.358				1806836
	1624	6.2535	2	953.453				1804797
	3120	11.3233	1	599.926				1804606
	3105	11.1605	2	1110.49				1802593
	3451	12.7074	3;2	1759.7				1800070
	4146	16.6162	4;3	3069.32				1797558
	4047	16.0303	3;2	1739.72				1795409
	7344	36.4264	1	607.377				1791658
	919	4.096	3;2	1036.42				1791066
	403	2.2888	1	815.69				1786244
	1792	6.7417	3;2;4	1229.55				1781906
	4147	16.6032	3;4	2590.13				1781084
	3594	13.6194	3	2267.89				1780461
	1540	5.9902	2;1	892.363				1779055
	3297	12.0715	3	1747.7				1776047
	3241	11.8332	2	1157.52				1773362
	3664	14.0257	4;3	2623.99				1771861
	2617	9.5642	3;2	1733.69				1770776
	2419	8.8662	2	1103.46				1768161
	826	3.9432	1	205.983				1767469
	398	2.2606	1	949.653				1766516
	2653	9.5686	1	275.1				1764431
	3708	14.2639	4;3	2549.12				1764337
	1535	5.9325	1	203.079				1762366
	4211	17.0859	5;4	3470.51				1762304
	3656	13.9729	3	1952.87				1760556
	3855	14.9545	4;3;5	2956.27				1759689
	3751	14.4066	2	1163.48				1759349
	1370	5.4304	2	1831.65				1757740
	2640	9.5646	1;2	597.237				1757679
	3517	13.1464	2	836.295				1755573
	3397	12.5125	4;3	2214.93				1748931
	7241	35.9668	1;2	652.327				1747806
	3146	11.3433	2	1110.49				1746057
	5692	25.0627	2;3;4	3150.54				1737316
	2894	10.493	2	1170.51				1733252
	3294	12.0648	3;4	2169.84				1730389
	3473	12.8736	3	3441.46				1726692
	2896	10.4435	2	872.338				1726095
	3324	12.1934	2;3	1817.71				1724830
	3798	14.6788	5;4	3013.29				1724385
	2498	9.1972	2	883.366				1724331
	3950	15.4791	3	1363.59				1724120
	1391	5.5591	2;3	953.337				1723902
	3449	12.7091	4	5369.13				1723847
	4118	16.4522	4;3	2670.1				1723269
	2156	7.751	2	1958.72				1722175
	20	1.0397	1	235.933				1721233
	3793	14.6216	1	868.871				1720793
	3670	14.0448	3	1983.86				1720723
	1730	6.5462	3;2	1022.41				1717511
	2947	10.6477	2;3	1855.66				1712589
	3234	11.8504	2;3	1798.63				1709814
	598	3.0562	2	866.314				1708496
	3323	12.2149	1;2	913.375				1703403
	2202	8.2358	2;3	1129.49				1703189
	4055	16.1082	4;3	3036.23				1702636
	3585	13.5784	3	1693.71				1699218
	4409	18.1254	2;3	1881.74				1691639
	1522	5.9021	2	805.381				1689898
	3186	11.6622	4;3	1881.83				1686757
	3872	15.4166	4;5;3	2892.26				1683409
	1353	5.3311	2	839.374				1677289
	2679	9.729	2;3	1354.6				1676692
	2699	9.7774	3	2581.07				1675786
	2519	9.2405	2	1113.49				1675575
	4017	15.8409	3	1750.77				1667764
	2974	10.7731	2;3	1364.57				1667622
	3835	14.9167	4;3	2225.88				1667326
	1631	6.5963	2;3;4	1328.62				1666075
	4085	16.3727	4;3	2684.08				1665427
	5243	22.5785	2	963.427				1664231
	3776	14.8261	4;3	2223.98				1663317
	432	2.3948	1	603.767				1662085
	2864	10.4277	5;4;3	2580.07				1661164
	3549	13.3922	5;4	3089.29				1659854
	2631	9.5444	1	711.269				1658527
	3698	14.3526	5;4;3	2589.12				1654444
	3282	12.066	3	1608.7				1654190
	4317	17.4309	3	2501.08				1651599
	3934	15.4896	3	2722.04				1651118
	2311	8.5217	2;3	965.338				1648886
	4802	20.2237	2	1250.53				1643618
	3301	12.0521	2	1457.54				1643003
	4267	17.4951	6;5;4	4209.82				1642072
	4938	21.1051	3;4	3423.47				1638770
	2624	9.5461	2;3;4	1809.68				1638450
	2147	7.7108	1;2	678.243				1636582
	4253	17.204	4;3	2296.92				1635212
	4165	16.7121	3;4	2655.11				1632067
	4039	15.9917	3	1707.73				1631750
	3461	12.7965	3;4	1884.79				1631220
	3368	12.4076	4;3	2639.1				1629559
	3257	11.8782	3	1665.72				1629032
	1818	6.8029	2;3	1129.49				1627934
	3287	12.015	3	1818.74				1627788
	2023	7.3747	2;3	1263.54				1624711
	3712	14.2405	1	584.291				1624532
	4303	17.4302	1;2	812.366				1618164
	2782	10.1155	3;2;4	1964.78				1617092
	3206	11.726	4	2015.89				1616164
	3773	14.5723	2	1385.59				1611676
	2329	8.5084	1	647.265				1611660
	2794	10.1593	2;3	1130.39				1611500
	4454	18.278	4;3;2	1839.72				1610604
	1488	5.8658	3;2	1293.55				1607455
	3491	13.0662	3;2	1777.71				1606961
	4052	16.0496	2	1652.73				1606406
	3167	11.5574	1;2	895.366				1604459
	2381	8.7304	2	1167.51				1598898
	6792	32.761	1;2	564.275				1598191
	3545	13.3429	2	1189.51				1597717
	4209	16.9608	3	2387.02				1597647
	1622	6.2339	1;2	892.353				1593766
	4415	17.9537	1	185.214				1590679
	3875	15.0949	2	1576.67				1589961
	3151	11.4597	2	1171.5				1584892
	3071	11.2045	3;4	2103.9				1584576
	3684	14.1286	4;3	2254.9				1583433
	3647	14.0041	4;3	2296.92				1581752
	3813	14.7976	2	1648.73				1581143
	4150	16.7312	2;3	1794.8				1579086
	3977	15.928	4;5	2963.3				1577021
	3462	12.7766	3	2211.86				1574732
	4908	20.8331	5;4;3	2658.11				1574129
	2570	9.3203	2	748.312				1573786
	4369	17.7626	2	1736.26				1573085
	3304	12.1594	1	600.754				1573047
	6242	28.8699	1	431.272				1572566
	3339	12.1943	3	1754.77				1572119
	1629	6.2659	2	762.259				1571285
	1961	7.1841	1	655.29				1569580
	3081	11.178	4;3	2214.93				1565454
	3634	13.8491	4;3	1941.85				1564518
	1987	7.2714	2	972.33				1560929
	3888	15.1902	3;2	1793.77				1560536
	2723	9.9695	3;2	1431.48				1557431
	3646	13.9347	3	1920.84				1552176
	2972	10.7493	3;4	1867.81				1551694
	3447	12.6735	3	1285.57				1550852
	4945	21.0344	2;3	2584.09				1549572
	3307	12.1265	2	1171.5				1546508
	2684	9.7193	1	1272.06				1546461
	2579	9.3831	2;3	1457.54				1546133
	4030	15.9154	4;3	2061.88				1541476
	4273	17.2734	5;4	4140.8				1541332
	1647	6.3504	1;2	549.214				1541240
	3191	11.6367	2;3	1777.71				1540375
	3487	13.0253	3	1872.77				1539539
	4337	17.7548	4;3	2538.02				1537645
	3701	14.2828	3	2123.92				1537449
	5284	22.9591	2;3	1907.75				1535024
	2047	7.3843	1	596.253				1533299
	3851	14.9224	4	2599.06				1532858
	3740	14.3874	4;3	2662.05				1531248
	3814	14.8028	3	1940.71				1527817
	2695	9.7971	3	2543.12				1526234
	2434	8.8997	2;1	976.385				1525839
	3292	12.0771	3;4	1884.68				1524567
	1614	6.1276	2	1071.36				1523490
	4358	17.7281	2	1740.66				1521201
	1615	6.1375	2	1823.67				1518846
	3303	12.0927	3	1367.51				1514605
	2539	9.4057	3	1507.65				1513431
	3044	11.0679	3;2;4	1681.67				1512332
	3295	12.0474	3;4	2073.89				1512280
	3354	12.2876	3;2	1718.67				1503166
	3361	12.3959	4;3	1908.76				1501829
	1369	5.3654	3	3313.43				1500901
	3999	15.7744	3;4	2296.92				1500405
	2360	8.6059	2	1294.53				1498770
	4370	17.7929	3	1724.75				1498172
	3675	14.0365	1	835.427				1497923
	1817	6.7965	2	968.418				1497768
	2702	9.8587	3;2	1148.44				1491696
	2137	7.6588	1	368.672				1491222
	2690	9.7651	2;3	1324.47				1490454
	2903	10.4761	3;2	1626.71				1489832
	3329	12.2846	4;3	2154.84				1489334
	3965	15.5726	4;5	3026.32				1489134
	4040	15.9799	3;2	1427.59				1487555
	3438	12.6877	1	664.783				1483802
	3328	12.1732	4;3	1778.77				1483403
	467	2.4937	1	669.754				1483006
	3219	11.7332	1	449.86				1482121
	3535	13.2616	2	1272.54				1481940
	2170	7.9588	2	1851.71				1481125
	4801	20.2007	3;2	2009.94				1479500
	1659	6.4771	2;1	816.198				1478297
	3400	12.5209	3;4	2201.95				1475443
	3488	13.0439	3	1753.66				1475125
	3027	11.1256	3;2;4	1763.69				1471590
	3159	11.5353	3	1867.81				1470393
	3880	15.092	3;4	1761.71				1470183
	2413	8.8639	2;3	1017.3				1469707
	2031	7.4011	1	618.235				1468819
	4197	17.0099	4	2518.08				1467694
	3446	12.6622	3	3470.43				1467511
	3433	12.6643	3;4	2081.91				1465168
	1559	5.9893	2	936.359				1464735
	1626	6.2858	2	961.274				1463195
	4322	17.4848	4;3	3480.45				1462889
	1191	4.9066	1	568.258				1462049
	650	3.2189	3;2	923.335				1459020
	4779	20.0556	2	974.444				1458938
	1572	6.0702	2	1111.4				1458446
	3489	13.035	2;3	1717.73				1458005
	1358	5.3572	1	720.202				1457406
	2415	8.8573	2	776.274				1457228
	4057	16.1249	4;3	2254.9				1455479
	2834	10.2762	2;3;4	1787.7				1454396
	399	2.1727	1	884.671				1453343
	3772	14.5603	4;3	2652.14				1451359
	4116	16.4937	3	1748.68				1449143
	4003	15.848	4	3114.18				1448492
	3521	13.2464	3;2	1992.79				1446820
	4227	17.0687	3;2	1781.77				1443941
	866	3.927	1	239.971				1443892
	2674	9.7954	3;2	1347.45				1443601
	586	3.102	3;2	1489.6				1443468
	3824	14.8095	2;1	969.438				1443447
	2925	10.5548	3	1747.7				1443305
	2401	8.8539	2	760.297				1442825
	3806	14.6945	1	885.85				1442330
	3678	14.0927	4;3	2183.86				1440626
	3982	15.6647	3	1984.85				1437816
	4316	17.5375	3;4	2173.95				1437446
	3964	15.5881	4	3396.39				1435203
	4304	17.4296	2	1293.55				1433851
	5334	23.126	3;4;2	1894.76				1433757
	3338	12.2463	5;6;4	3890.59				1433318
	2193	8.088	1	642.295				1431932
	3408	12.5528	3;2	1846.73				1431625
	2621	9.5048	2	1160.48				1429942
	927	4.2828	2	844.354				1429264
	418	2.3273	1	664.75				1428653
	3087	11.2216	2;3	1817.78				1426429
	3083	11.1679	3;2	1828.61				1426401
	2546	9.313	2	981.45				1421605
	2298	8.4823	1	448.165				1420117
	2549	9.2942	3;4	2129.88				1417953
	3937	15.3409	2	1263.56				1417573
	2531	9.2783	3	1308.5				1416554
	1754	6.6163	2	1025.44				1413146
	3818	14.8707	3	1452.57				1412972
	4148	16.672	4	3429.48				1407320
	3649	14.1141	3	2232.91				1405611
	3242	11.8068	2	899.888				1405328
	968	4.0918	1	173.984				1405014
	2370	9.1183	3;2	1443.65				1398526
	2126	7.6462	3;2;1	920.394				1396617
	3499	13.0943	2	1272.54				1394117
	3454	12.7648	4;3	2144.93				1392041
	4614	19.1578	3;2	1753.7				1389060
	3522	13.2593	3	2154.84				1386442
	2646	9.6568	3;4;2	1596.7				1384955
	385	2.1528	1	1009.65				1382947
	7437	37.2786	1;2	696.353				1380593
	2662	9.6175	2	1184.53				1379053
	4162	16.7475	3	2755.12				1379021
	3570	13.4795	4;5;3	2954.25				1379011
	769	3.6209	2	872.338				1377309
	3273	11.9333	4	4916.12				1376306
	2634	9.5869	3;4	2072.86				1376076
	3852	14.9584	3;4	2296.92				1374199
	2463	9.0164	3;2	1401.52				1373726
	2088	7.5929	2	1025.44				1373466
	1379	5.4984	3;2	1071.48				1373276
	3507	13.1721	2	1605.7				1370240
	1920	7.1314	4;2;3	1356.62				1369206
	4200	16.8958	1;2	812.366				1368491
	4384	17.8042	5;4	3239.4				1368072
	3161	11.5639	3;4	1380.54				1366269
	5138	21.9428	2;3	1055.38				1365411
	3976	15.6408	4;3	2751.07				1361902
	3413	12.5538	2	1317.55				1361545
	697	3.4275	1	436.169				1361493
	2902	10.5445	2	1393.54				1358982
	4460	18.3988	4;3	2580.04				1358574
	4331	17.6284	4	2605.15				1355103
	1662	6.2934	1	442.872				1353958
	4026	15.8684	4;3	2693.07				1352230
	3697	14.1826	3	1570.65				1351464
	3808	14.7723	2	1590.69				1349477
	3070	11.1778	4;3;2	1851.59				1348494
	1362	5.3022	2	904.252				1348033
	5168	22.1531	4;3;2	2157.94				1347239
	505	2.8849	1	161.069				1346417
	3401	12.5081	3	1676.66				1345293
	3409	12.4775	3	1310.49				1337996
	2307	8.4904	2	1344.5				1336213
	3599	13.616	2;3	1808.78				1332886
	3688	14.1205	3	2203.89				1330598
	1825	6.8482	3;2	1344.49				1329492
	2184	8.0798	2	2156.94				1329459
	4404	17.9388	4	3240.41				1329265
	2704	9.9019	1;2	784.333				1326786
	412	2.2894	1	551.784				1326681
	5021	21.4094	2;3	2059.01				1325251
	3990	15.6673	4;5	2589.12				1325010
	2420	8.8491	2	1920.76				1324703
	2970	10.7511	3;2	1813.74				1324515
	407	2.3022	1	727.721				1322676
	1495	5.8826	1	415.156				1321791
	3546	13.3652	3;4	2167.88				1317914
	3010	10.8684	2	1412.56				1315947
	4191	16.8328	4	2741.13				1315767
	1994	7.2874	2	1980.7				1313418
	1356	5.3214	2;1	857.385				1310752
	2654	9.7235	3;2	1241.55				1309908
	2814	10.263	2;1	886.366				1309505
	4677	19.5068	2	1147.51				1307715
	3828	14.8201	4;3	2586.04				1307699
	2330	8.569	2	1113.49				1303973
	2838	10.2491	2	1072.47				1300603
	3615	13.6768	1	849.841				1297605
	3560	13.3708	3	1735.69				1296949
	4002	15.7277	3	2055.88				1296582
	1917	7.0614	3	1308.51				1295841
	4186	16.8248	4;3	2795.2				1293397
	3291	12.0339	3	1765.78				1293028
	2823	10.168	1	443.183				1292288
	1743	6.5872	3;2	1095.41				1290201
	4258	17.1798	5;4	4139.8				1288740
	4279	17.5422	4;3	2580.03				1284798
	3245	11.8619	5;4	2947.21				1283658
	2848	10.3315	2	1242.53				1278158
	3387	12.4462	3	1752.79				1278083
	3508	13.1044	2	1670.65				1274723
	3809	14.7837	3	1715.75				1274410
	3572	13.5025	1	693.804				1274133
	4141	16.4628	5	3765.61				1273780
	2503	9.1449	4;2;3	1366.53				1271910
	1237	5.0036	1;2	634.209				1263267
	4372	17.8016	4;3	2964.28				1260686
	5526	24.2337	3;2	1898.82				1255621
	7525	37.7335	2;1	656.358				1253786
	460	2.5394	1	581.785				1251533
	1599	6.0625	2	961.273				1251355
	1260	5.0686	2;3	994.4				1250306
	1203	4.8774	1	436.169				1250287
	2356	8.7092	2	885.418				1248792
	4062	16.2592	3;4	2296.92				1247416
	3260	11.8714	1	574.75				1245974
	4037	16.0022	3	1727.67				1245077
	2718	9.9246	3;2	1893.71				1244679
	3008	10.8358	3	1723.69				1244667
	4436	18.0531	3;2	1718.67				1242089
	3020	10.9725	4;3	1924.87				1241069
	4713	19.6998	4;3	2619.17				1240842
	3931	15.2904	3	2590.13				1239551
	3770	14.5355	4;3	2519.1				1237161
	2685	9.7552	1	555.911				1236615
	3223	11.7816	3	1743.7				1235396
	1610	6.1351	2	810.347				1234846
	1864	6.9286	1;2	811.252				1234298
	3406	12.5828	4;5	3098.22				1233348
	2635	9.5934	3;2	1357.54				1232286
	3131	11.4826	3;2;4	1771.62				1231795
	6595	31.2957	1	503.329				1231256
	4185	16.8271	5;4;3	2700.12				1229518
	6877	33.2716	1	547.356				1229439
	3214	11.6929	2	1159.5				1228673
	3123	11.3727	2;3	1679.73				1228502
	4361	17.8294	5;4;3	3098.34				1227684
	4606	19.0855	4;2;3	1847.77				1227136
	4081	16.3657	3	2233.9				1226487
	2389	8.8907	1	436.169				1226390
	2860	10.2754	3	1308.51				1224098
	3289	11.9919	3	1813.74				1222257
	901	3.9903	1	333.073				1220770
	4375	17.78	2	716.206				1220724
	2039	7.4497	3;2	925.343				1220568
	3858	14.9705	3;2	1486.57				1220209
	5702	25.1225	2	1419.61				1219543
	2461	9.2806	3	1468.64				1218439
	5151	21.9319	1	203.079				1218052
	3115	11.2791	3	1649.72				1214823
	2557	9.2842	3;4	2287.87				1214782
	390	2.1864	1	799.712				1213422
	3672	14.0178	4;3	2454.07				1212202
	1697	6.5108	1;2	818.294				1211936
	2078	7.5095	2;3	923.364				1211863
	1367	5.3788	2	1678.69				1210256
	4971	21.1532	2	942.427				1208635
	2203	8.1541	2	906.33				1207931
	4580	18.881	3;2	1661.73				1206817
	5320	23.0047	4;3;5	2634.07				1206483
	3050	11.0833	2;3	1422.56				1202411
	4041	15.9809	2;3	1864.81				1202137
	3972	15.6088	3	2063.9				1199982
	3598	13.5706	2	1272.55				1199259
	2258	8.4029	2;3	1379.52				1199218
	3648	14.0067	4	2494.08				1199189
	3399	12.5099	4;3	2648.03				1198949
	408	2.2473	1	1037.62				1197191
	3102	11.3091	3;2	1351.52				1196210
	5239	22.4583	1	371.251				1195302
	1372	5.4926	2	1018.26				1194148
	2372	8.7176	3;2;4	1366.53				1191850
	3833	14.9019	4;3	2421.02				1189264
	1858	6.8941	2	1026.47				1188201
	4126	16.5678	2	1609.68				1187565
	3094	11.2321	3	1546.66				1183102
	1922	7.2269	3;2	1314.57				1182530
	2663	9.6392	2	1306.54				1178315
	5152	22.0185	1	737.332				1176924
	3426	12.6391	2	1831.72				1176920
	3147	11.4233	3;2	1739.64				1176475
	3347	12.3265	4	2568.07				1175865
	1104	4.6761	2	984.218				1175408
	2441	8.9259	1	478.179				1175078
	2563	9.3581	2	913.376				1174578
	4397	17.8624	3	2521.08				1174271
	2984	10.8299	3;2	1805.71				1172302
	3960	15.5971	4;5	3463.48				1168940
	3671	13.992	2;3	1628.64				1168773
	1536	5.9427	2	872.337				1168688
	4136	16.4738	4	2669.09				1167906
	4034	15.9491	2;3	1765.77				1167707
	3407	12.4813	4	3453.41				1166237
	3817	14.7914	2	1415.95				1165955
	3541	13.3209	2	1343.58				1165708
	4364	17.7616	1	700.242				1165058
	722	3.5302	2	1038.38				1164853
	376	2.0788	1	1021.63				1164647
	3929	15.4046	4	2595.99				1164494
	3897	15.1753	2	1639.69				1164103
	3752	14.4043	3;4	2471.03				1164071
	3636	13.7303	3	1762.66				1162896
	3610	13.5751	3	3579.42				1162481
	2817	10.2288	2	1363.56				1162138
	1215	4.9771	2;1	689.26				1161243
	3730	14.3606	4;3	2566.97				1160076
	1368	5.3849	2	1709.63				1158567
	3839	14.8327	2	1198.54				1157737
	2006	7.4851	1	436.169				1157379
	3543	13.3308	2;3	1739.75				1155693
	4423	18.0615	3;4	3594.5				1153936
	1689	6.4952	1;2	735.248				1153723
	1386	5.4301	1	435.149				1152488
	1297	5.1304	1	234.111				1152049
	4107	16.3822	4;5	3766.62				1151700
	3322	12.1392	3	2147.86				1150476
	346	1.8166	1	397.881				1150108
	3177	11.6525	3;2	1839.67				1149840
	2110	7.5819	2	978.378				1149432
	2210	8.209	2	968.417				1148735
	2121	7.6222	3	1335.57				1147121
	4006	15.7339	5;4	2660.18				1146997
	1971	7.2486	3;2	1780.66				1146483
	3002	10.9658	4;3	2211.94				1146382
	2990	10.7997	2;3	1476.66				1145530
	65	0.5419	1	199.965				1144788
	3419	12.609	3;4	2145.92				1143609
	2040	7.4601	2	967.363				1140955
	3719	14.2597	4	2558.05				1137658
	3278	12.0203	3	1787.69				1136818
	2171	7.9851	2	897.379				1136682
	7526	37.733	1;2	651.403				1135681
	3705	14.1915	4	2709.16				1134198
	3811	14.7572	1	856.391				1133770
	3061	11.1208	4;3	1785.65				1133669
	2046	7.3741	2	1026.47				1133475
	3762	14.4596	2;3	1831.71				1133210
	5318	23.0627	3;2	1936.78				1132228
	878	3.917	1	260.02				1131334
	3686	14.1321	2;3	1924.73				1131283
	2470	9.045	2;3	1334.58				1130471
	3658	13.9174	3	1762.66				1130239
	4203	16.8199	4	2867.22				1129845
	3553	13.3243	2	1549.11				1129186
	3998	15.7365	3	2187.93				1128560
	3504	13.1766	5;4	3534.39				1127513
	853	3.8882	1	280.017				1127499
	5188	22.291	4;3	2633.18				1126474
	1843	6.8362	2;1	758.21				1126470
	3983	15.5754	2;1	851.376				1125716
	2989	10.8164	4;2;3	1705.68				1125635
	2315	8.5439	2	1299.56				1122811
	3256	11.9149	4;3	1927.83				1122609
	1082	4.6735	2	961.236				1122111
	3969	15.5275	2	1343.58				1121705
	2143	7.7057	3	1837.68				1121168
	2454	8.9683	3;2	1453.48				1120714
	2027	7.4439	2;3;4	1408.62				1120358
	3925	15.429	3	1677.72				1119822
	473	3.493	1	186.001				1117970
	5067	21.5861	3;2	2152.02				1113390
	6246	28.865	1	459.304				1112023
	3953	15.5413	2;3	1647.71				1109938
	3049	11.0835	2	1159.5				1107256
	3129	11.4379	3	1617.7				1106620
	3589	13.4718	4	2119.86				1105933
	4088	16.2323	1	855.867				1105627
	5157	22.0203	2;1	848.348				1105085
	5837	25.8422	1	415.278				1104935
	2668	9.7717	3	1443.64				1104480
	3887	15.1443	2	1696.72				1104328
	3764	14.4666	4	2525.11				1103650
	2547	9.2402	2	721.233				1103119
	5484	23.957	4;3;2	2638.14				1102963
	3064	11.0618	1	560.557				1102767
	4187	16.81	5	3836.65				1100843
	2209	8.1971	2	1151.45				1100822
	3284	11.9747	3	1610.67				1100728
	2500	9.1479	2	1167.51				1100492
	592	3.1491	1	227.059				1099220
	3642	13.894	4	2536.08				1099096
	3676	14.0068	2	1060.49				1099091
	3055	11.0199	3;2	1798.64				1098616
	1262	5.0624	2	777.375				1097821
	2195	8.1614	2	913.375				1097214
	3506	13.1891	4;3	2133.91				1096715
	3780	14.6013	5;4	3025.29				1096409
	2459	8.978	2	872.339				1095202
	1997	7.3891	3	1844.67				1095125
	439	2.8711	1	183.069				1094888
	2089	7.5236	2	991.389				1094394
	3357	12.2381	2	934.379				1094221
	1097	4.609	2	975.298				1093816
	5229	22.5232	3;2;4	1861.67				1092588
	3269	11.9956	3	1685.73				1090305
	340	1.7967	1	178.983				1089343
	3571	13.4563	3	2303.83				1089091
	1014	4.3052	1	584.206				1087409
	5184	22.5876	3;2	1773.78				1086884
	4204	16.8644	3	2511.02				1085012
	2988	10.7508	2	1144.49				1084976
	3738	14.3469	1	693.971				1084762
	1382	5.5527	2	901.375				1084756
	895	4.0124	1	277.116				1082690
	4210	16.9093	3;4	2468				1082205
	3277	11.9412	3	1726.74				1080924
	3930	15.2937	5;4	2994.2				1080175
	3442	12.6763	3	1865.6				1079421
	4433	18.0492	4;6;5	4281.87				1079329
	4031	15.936	4;3	2381				1074192
	5906	26.3895	4;3;5	4028.96				1073888
	3989	15.7079	4	3106.27				1073495
	4377	17.8082	5;4	3543.56				1071805
	2625	9.573	2	937.343				1071588
	425	2.3199	1	903.657				1070415
	872	3.9164	1	354.951				1070252
	1045	4.4298	3;2;1	849.344				1069592
	745	3.5916	1	600.248				1069158
	3724	14.3056	3	2203.89				1068668
	580	3.0407	1	426.184				1068649
	2155	7.7148	2	2156.94				1067370
	2	0.4292	1	240.876				1067255
	4842	20.4142	3;4;2	2564.05				1066130
	4087	16.2586	1	861.861				1064666
	4824	20.2986	1;2	755.343				1063530
	3394	12.5091	3	1926.69				1063282
	3974	15.5196	1	830.028				1062297
	1475	5.7849	2	901.376				1061729
	2656	9.656	2;3	1377.58				1061394
	3973	15.6525	5;4	3385.45				1060479
	3910	15.2346	5;4	3392.44				1059292
	2669	9.7981	3	1411.62				1058968
	3725	14.3492	3;4	2047.87				1058906
	3075	11.1638	3	1652.57				1056451
	3293	12.044	6;5	4326.76				1056255
	3702	14.2447	3	2424.98				1056148
	1328	5.2516	2	1095.44				1053184
	1190	4.8119	5	849.604				1052797
	2895	10.5364	3;4;2	1851.7				1052432
	3298	12.0508	3	1970.82				1052173
	3279	12.0418	3	1961.8				1051971
	1909	7.0973	2	909.348				1049175
	7236	35.9604	1	647.372				1046921
	3281	11.949	2	1166.6				1045656
	3601	13.5765	3	1842.63				1045540
	3157	11.4703	4	5125.13				1044719
	3792	14.6452	3	1614.62				1043708
	1505	5.9245	3;2	1029.34				1042860
	3201	11.7962	3	1836.82				1038863
	1377	5.4573	1	965.847				1037660
	1359	5.3051	2	810.348				1035420
	6878	33.2692	1	502.298				1034686
	2897	10.4389	3	1238.47				1034166
	5838	25.8433	1	387.247				1033429
	4388	17.7718	5	3542.55				1031274
	981	4.3819	2	895.332				1030939
	3518	13.2017	3	1907.62				1029392
	1575	6.0165	3;2	1064.42				1028837
	1487	5.8474	1	519.203				1027066
	326	1.805	1	258.949				1026762
	3305	12.2017	3	1572.61				1026019
	2387	8.8315	3;2	1280.49				1024646
	2122	7.6309	2;1	649.28				1024403
	2205	8.1537	2	1359.5				1022927
	4195	16.8349	2	928.412				1021897
	3175	11.5374	2	955.421				1021471
	1684	6.5334	3;2	1176.51				1020217
	3436	12.6192	4	2504.06				1020014
	4829	20.3707	3;2	1427.56				1018562
	1501	5.8673	1	393.174				1016561
	902	4.0324	2;1	564.193				1016064
	4263	17.1726	1	571.199				1014135
	1189	4.7831	2	872.337				1014093
	3530	13.1352	4	2215.97				1013929
	3393	12.5869	2	872.337				1013329
	4297	17.4452	3	1755.66				1011957
	2900	10.4647	4;3	1813.71				1008387
	3037	11.0195	2	1047.44				1006577
	4114	16.4587	5;4	3457.5				1006156
	223	1.2299	1	157.954				1005426
	2605	9.4812	4;5;6	3516.41				1005226
	3920	15.2537	2	1502.63				1004717
	3906	15.3632	3	1769.68				1003202
	3249	11.8205	2	1170.52				1003142
	1561	5.9788	2	666.226				1002199
	3224	11.7818	3	1810.79				1001665
	4542	18.6864	3;2	1779.79				1001339
	1451	5.7666	2;1;3	746.281				1001321
	4053	16.0629	4	3155.36				1001124
	4732	19.8207	3	1753.7				999763
	4348	17.8889	6;5;4	4280.86				999341
	4042	16.0482	3	2481.01				998667
	4240	17.1056	4	3140.35				997980
	1779	6.8657	2;3	1038.47				996978
	2008	7.2943	3	2034.62				995927
	4075	16.2247	3	2338.93				995610
	3810	14.7331	2	1127.51				994482
	4651	19.4103	4;3	2508.99				993848
	4255	17.288	5;4	3924.53				991463
	3981	15.6747	3	2210.95				990932
	2881	10.4319	3;2	1347.45				989763
	3650	13.9723	2;3	1853.69				989304
	3172	11.6246	3	1553.69				988118
	4452	18.1948	2	1717.71				987874
	4899	20.7094	3;2	1051.32				987043
	3710	14.1723	4	2582.09				985811
	4109	16.437	3	1778.77				985704
	3713	14.2939	3	1882.72				985640
	1146	4.7401	2	773.203				985195
	4008	15.7435	3;4	2664.05				985122
	5839	25.8416	1	370.22				983471
	2552	9.3579	2	1190.46				983044
	3261	11.9494	4;3;2	1714.6				982655
	2112	7.6207	2;3	1098.41				981848
	3802	14.6978	3	2295.93				981140
	3383	12.4283	2	1576.67				980496
	5234	22.5154	3	1662.65				980204
	4484	18.9197	3;4;5	3381.46				979568
	2955	10.7136	4;3	2202.97				977978
	3956	15.4704	5	3357.46				977248
	5518	24.0684	3;2	2435.06				975887
	3668	13.9503	4	2119.85				973992
	1988	7.3085	2	1039.27				973716
	1736	6.5488	2	805.381				972871
	3753	14.4115	4	2733.09				971726
	6596	31.2951	1	458.272				971098
	6483	30.7223	1	520.249				971053
	1627	6.2997	3;2	981.331				970997
	5587	24.6017	4;3;2	3009.45				970894
	3551	13.2877	2	987.401				970511
	4495	18.5753	4;3	3585.57				968540
	4129	16.4667	4;3	2490.09				968204
	3596	13.6034	2;3	1821.81				968075
	3144	11.4033	2;3	1720.69				967602
	5125	22.0138	1	665.311				967272
	3555	13.3239	3	3380.4				966680
	3741	14.3434	4	2518.08				966083
	4354	17.7508	3	2296.01				965969
	3528	13.2396	4	2202.93				964228
	3116	11.3263	3;4	2143.9				963621
	3733	14.3	4	2190.89				963461
	2720	9.8642	1	481.215				963007
	4301	17.4096	5;4	3296.41				962627
	3369	12.3704	4;3	1738.77				962077
	2218	8.1939	2;1	724.312				961362
	2800	10.1918	2	890.307				961087
	4113	16.3335	4	2561.1				960977
	3926	15.3301	3	1902.75				960876
	3938	15.3447	3	2588.05				960424
	2809	10.1495	2	969.322				960413
	2666	9.6279	2	881.386				959251
	4390	17.8697	3	2534.08				959161
	4077	16.2624	4	3409.41				956973
	1253	5.1118	3;2	980.349				956170
	4054	16.0056	3	2793.07				956165
	2973	10.7464	3;4;2	1745.68				955650
	4748	19.9452	3;4	2683.16				955540
	4352	17.6656	3	2675.16				955256
	4021	15.8254	4	3339.37				954405
	3683	14.0711	2	1739.76				952589
	4124	16.4757	4	3301.42				952430
	5042	21.4939	2	852.306				951387
	4363	17.7493	4;5	3480.44				950363
	3196	11.623	3	3414.4				949170
	2350	8.6521	3;2	1270.58				948764
	422	2.3446	1	628.763				948530
	1504	5.915	2	676.21				947059
	5417	23.6331	3;4;2	1865.73				946599
	1234	4.9812	3;2	1003.36				945270
	3662	14.1282	3	1636.69				944804
	7134	34.9559	2;1	546.324				944552
	2199	8.2311	2;1	916.374				943506
	4611	19.0794	3	2491.07				943070
	490	2.9032	2;1	461.211				942246
	3796	14.633	3	2367.95				941812
	4421	18.1322	2;3	1682.66				941516
	4123	16.428	4	3458.5				941105
	3908	15.189	2	1242.54				940832
	3038	10.9922	1;2	829.344				940186
	5560	24.3505	2	955.459				940101
	2813	10.187	1	852.36				940079
	862	3.9427	1	187.931				939533
	3894	15.1802	3;4	2159.93				938577
	4457	18.2917	3	2032.86				938533
	4425	17.9907	1	857.705				937291
	3605	13.5844	3	1666.59				936906
	4694	19.5401	3	2411.02				932951
	3532	13.2223	3	1792.78				932879
	7133	34.955	1	591.382				932717
	3270	11.9411	2;3	1646.69				932703
	1683	6.4963	1	697.301				932649
	3033	11.014	2	1108.6				932602
	3205	11.6981	3;2	1556.63				931386
	2030	7.3402	2	1004.32				929377
	3552	13.3172	2	1722.73				928463
	3379	12.4073	3	1921.75				925037
	4782	20.1167	3;2	1784.89				924260
	3951	15.4447	4;3	2273.97				923954
	3933	15.3825	3	2528.07				923564
	3391	12.4635	3	1913.8				922867
	2686	9.7259	3;4	1752.79				922693
	1383	5.5065	2	1057.46				922536
	2885	10.4325	2	751.279				921292
	3080	11.2018	3	1308.51				921276
	7048	34.462	1	603.346				921096
[truncated: 6,423 more rows]

## Sheet: WT_2
Metadata	ID	RT (min)	Charge	Obs (Da)	Theo (Da)	Delta ppm	Inferred structure	Intensity	Inferred structure (consolidated)	Intensity (consolidated)		Structure	Intensity	Abundance	Oligomer	RT	Dppm	Abs(Dppm)
file : WT_2.ftrs	2008	7.895	2;1	899.395	899.397	-2.5218	gm(-Ac)-AEJA|1	2074958080	gm(-Ac)-AEJA|1	2074958080		gm(-Ac)-AEJA|1	2079813515	0.205111	1	7.895	-2.5218	2.5218
masses_file : DB_3.csv	3231	13.0991	2;3;1	1709.75	1709.75	-0.9491	gm(-Ac)-AEJA=gm(-Ac)-AEJ|2	1642063232	gm(-Ac)-AEJA=gm(-Ac)-AEJ|2	1642063232		gm(-Ac)-AEJ|1	1014843868	0.100084	1	5.3791	-3.6335	3.6335
rt_window : 0.5	1264	5.3791	2;1	828.357	828.36	-3.6335	gm(-Ac)-AEJ|1	1013085312	gm(-Ac)-AEJ|1	1013085312		gm(-Ac)-AEJG|1	891881955	0.0879571	1	6.1609	-2.5459	2.5459
modifications : []	1481	6.1609	1;2	885.379	885.381	-2.5459	gm(-Ac)-AEJG|1	890049920	gm(-Ac)-AEJG|1	890049920		gm(-Ac)-AE|1	296255011	0.0292166	1	7.7202	-2.1142	2.1142
ppm : 10	3065	11.98	2;3;1	1638.71	1638.71	-1.6291	gm(-Ac)-AEJ=gm(-Ac)-AEJ|2	717760192	gm(-Ac)-AEJ=gm(-Ac)-AEJ|2	717760192		gm(-Ac)-AEJF|1	114342676	0.0112764	1	20.721	-1.6882	1.6882
consolidation_ppm : 1	3428	13.8262	3;2	1780.78	1780.78	-1.2487	gm(-Ac)-AEJAA=gm(-Ac)-AEJ|2	638700736	gm(-Ac)-AEJAA=gm(-Ac)-AEJ|2, gm(-Ac)-AEJA=gm(-Ac)-AEJA|2	638700736		gm(-Ac)-AEJV|1	83273305	0.00821239	1	13.8238	-1.973	1.973
version : 1.0.3	3428	13.8262	3;2	1780.78	1780.78	-1.2487	gm(-Ac)-AEJA=gm(-Ac)-AEJA|2	638700736				gm-AEJA|1	43429668	0.00428302	1	8.8547	-1.545	1.545
	2984	11.534	2;3	1695.73	1695.73	-0.8047	gm(-Ac)-AEJG=gm(-Ac)-AEJ|2	464387040	gm(-Ac)-AEJG=gm(-Ac)-AEJ|2	464387040		gm(-Ac)-AEJK|1	38580184	0.00380477	1	4.5746	-2.5625	2.5625
	3642	15.3666	4;3;2	2520.09	2520.1	-1.5628	gm(-Ac)-AEJA=gm(-Ac)-AEJ=gm(-Ac)-AEJ|3	357290624	gm(-Ac)-AEJA=gm(-Ac)-AEJ=gm(-Ac)-AEJ|3, gm(-Ac)-AEJ=gm(-Ac)-AEJ=gm(-Ac)-AEJA|3	357290624		gm(-Ac)-AEJS|1	34334253	0.00338603	1	5.523	-2.3071	2.3071
	3642	15.3666	4;3;2	2520.09	2520.1	-1.5628	gm(-Ac)-AEJ=gm(-Ac)-AEJ=gm(-Ac)-AEJA|3	357290624				gm(-Ac)-AEJAA|1	24288088	0.00239528	1	9.6401	-1.4871	1.4871
	3545	14.5436	2;3	1780.78	1780.78	-1.1459	gm(-Ac)-AEJAA=gm(-Ac)-AEJ|2	289040864	gm(-Ac)-AEJAA=gm(-Ac)-AEJ|2, gm(-Ac)-AEJA=gm(-Ac)-AEJA|2	289040864		gm(-Ac)-AEJI|1	23619582	0.00232936	1	18.1678	-0.3611	0.3611
	3545	14.5436	2;3	1780.78	1780.78	-1.1459	gm(-Ac)-AEJA=gm(-Ac)-AEJA|2	289040864				gm(-Ac)-AEJN|1	23568506	0.00232432	1	5.0578	-1.696	1.696
	2003	7.7202	1	656.274	656.275	-2.1142	gm(-Ac)-AE|1	269243616	gm(-Ac)-AE|1	269243616		gm(-Ac)-AEJH|1	23422564	0.00230993	1	5.3898	-2.2969	2.2969
	3797	16.002	3;4;2	2591.13	2591.13	-0.951	gm(-Ac)-AEJA=gm(-Ac)-AEJA=gm(-Ac)-AEJ|3	190004912	gm(-Ac)-AEJA=gm(-Ac)-AEJA=gm(-Ac)-AEJ|3, gm(-Ac)-AEJA=gm(-Ac)-AEJ=gm(-Ac)-AEJA|3	190004912		gm(-Ac)-AEJAT|1	19578415	0.00193082	1	6.6414	-0.8954	0.8954
	3797	16.002	3;4;2	2591.13	2591.13	-0.951	gm(-Ac)-AEJA=gm(-Ac)-AEJ=gm(-Ac)-AEJA|3	190004912				gm-AEJ|1	16446630	0.00162196	1	6.1972	-2.5783	2.5783
	4471	20.721	2;1	975.427	975.428	-1.6882	gm(-Ac)-AEJF|1	113020840	gm(-Ac)-AEJF|1	113020840		gm-AEJA (Anh)|1	15714665	0.00154978	1	8.0416	-3.4824	3.4824
	3166	12.3809	2;3	1766.77	1766.77	-0.4436	gm(-Ac)-AEJG=gm(-Ac)-AEJA|2	88752112	gm(-Ac)-AEJG=gm(-Ac)-AEJA|2	88752112		gm(-Ac)-AEJQ|1, gm(-Ac)-AEJAG|1	10001323	0.000986327	1	9.3297	-0.0904	0.0904
	3370	13.7936	2;3	1751.75	1751.76	-1.8131	gm-AEJA=gm(-Ac)-AEJ|2	88654712	gm-AEJA=gm(-Ac)-AEJ|2, gm-AEJ=gm(-Ac)-AEJA|2	88654712		gm(-Ac)-AEJD|1	9014824	0.000889039	1	6.2685	-1.9437	1.9437
	3370	13.7936	2;3	1751.75	1751.76	-1.8131	gm-AEJ=gm(-Ac)-AEJA|2	88654712				gm-AEJG|1	8111188	0.000799923	1	6.9859	-1.5295	1.5295
	3547	14.4636	3;4;2	2449.06	2449.06	-0.6739	gm(-Ac)-AEJ=gm(-Ac)-AEJ=gm(-Ac)-AEJ|3	81797288	gm(-Ac)-AEJ=gm(-Ac)-AEJ=gm(-Ac)-AEJ|3	81797288		gm-AE|1	6396877	0.000630858	1	8.6679	-0.0352	0.0352
	3432	13.8238	1;2	927.427	927.428	-1.973	gm(-Ac)-AEJV|1	79231208	gm(-Ac)-AEJV|1	79231208		gm(-Ac)-AEJE|1	4960699	0.000489223	1	7.5099	-1.2286	1.2286
	3114	12.1557	3;2	1695.73	1695.73	-0.8047	gm(-Ac)-AEJG=gm(-Ac)-AEJ|2	55057192	gm(-Ac)-AEJG=gm(-Ac)-AEJ|2	55057192		gm(-Ac)-AE (Anh)|1	3422843	0.00033756	1	12.0054	-1.8679	1.8679
	4716	22.5534	3;2	1785.77	1785.78	-2.1671	gm(-Ac)-AEJF=gm(-Ac)-AEJ|2	53343548	gm(-Ac)-AEJF=gm(-Ac)-AEJ|2	53343548		gm-AEJK|1, gm(-Ac)-AEJAV|1	3284313	0.000323898	1	5.487	-2.8013	2.8013
	3479	14.1288	2;4;3	2506.08	2506.08	-0.3725	gm(-Ac)-AEJG=gm(-Ac)-AEJ=gm(-Ac)-AEJ|3	52408220	gm(-Ac)-AEJG=gm(-Ac)-AEJ=gm(-Ac)-AEJ|3	52408220		gm(-Ac)-AEJAF|1	3213916	0.000316955	1	24.3566	-0.9814	0.9814
	2212	8.8547	1;2	941.406	941.408	-1.545	gm-AEJA|1	43429668	gm-AEJA|1	43429668		gm(-Ac)-AEJA (Anh)|1	2962270	0.000292138	1	11.3603	0.354	0.354
	3601	14.7459	3;2	1822.79	1822.79	-0.6062	gm-AEJA=gm(-Ac)-AEJA|2	40379836	gm-AEJA=gm(-Ac)-AEJA|2	40379836		gm(-Ac)-AEJ (Anh)|1	2725170	0.000268755	1	8.5645	-0.2305	0.2305
	3879	16.5743	4;3;2	2662.17	2662.17	-0.0426	gm(-Ac)-AEJA=gm(-Ac)-AEJA=gm(-Ac)-AEJA|3	39923188	gm(-Ac)-AEJA=gm(-Ac)-AEJA=gm(-Ac)-AEJA|3	39923188		gm-AEJI|1	2682891	0.000264586	1	12.4778	-0.5735	0.5735
	3827	16.2271	3;2;4	2562.11	2562.11	-0.5084	gm-AEJA=gm(-Ac)-AEJ=gm(-Ac)-AEJ|3	39861732	gm-AEJA=gm(-Ac)-AEJ=gm(-Ac)-AEJ|3	39861732		gm(-Ac)-AEJT|1	2572664	0.000253715	1	6.554	-0.9739	0.9739
	958	4.5746	2;3;1	956.452	956.455	-2.5625	gm(-Ac)-AEJK|1	38385124	gm(-Ac)-AEJK|1	38385124		gm(-Ac)-AEJAI|1	2192928	0.000216266	1	19.3584	-0.6061	0.6061
	3908	16.7737	2;4;3	2633.14	2633.14	-0.135	gm-AEJA=gm(-Ac)-AEJA=gm(-Ac)-AEJ|3	31753566	gm-AEJA=gm(-Ac)-AEJA=gm(-Ac)-AEJ|3, gm-AEJA=gm(-Ac)-AEJ=gm(-Ac)-AEJA|3	31753566		gm(-Ac)-AEJAK|1	2047862	0.000201959	1	7.5485	-1.4637	1.4637
	3908	16.7737	2;4;3	2633.14	2633.14	-0.135	gm-AEJA=gm(-Ac)-AEJ=gm(-Ac)-AEJA|3	31753566				gm(-Ac)-AEJG (Anh)|1	1124508	0.000110899	1	9.3687	-0.541	0.541
	4081	17.7659	3	1737.78	1737.78	-0.4357	gm(-Ac)-AEJV=gm(-Ac)-AEJ|2	27567102	gm(-Ac)-AEJV=gm(-Ac)-AEJ|2	27567102		gm-AEJAA|1	964855	9.51537e-05	1	10.2071	-1.4658	1.4658
	2021	7.9982	1	656.274	656.275	-1.6492	gm(-Ac)-AE|1	26664132	gm(-Ac)-AE|1	26664132		gm-AEJH|1	881393	8.69227e-05	1	6.4047	-0.4242	0.4242
	3794	16.0231	2;3	1689.72	1689.72	-1.4205	gm(-Ac)-AEJA=gm(-Ac)-AEJ (Anh)|2	25840988	gm(-Ac)-AEJA=gm(-Ac)-AEJ (Anh)|2	25840988		gm-AEJF|1	694558	6.84971e-05	1	21.9442	-0.8788	0.8788
	4123	18.1678	2;1	941.444	941.444	-0.3611	gm(-Ac)-AEJI|1	23619582	gm(-Ac)-AEJI|1	23619582		gm-AEJAF|1	49111	4.84331e-06	1	24.0427	-0.7007	0.7007
	1145	5.3898	2;1;3	965.417	965.419	-2.2969	gm(-Ac)-AEJH|1	23422564	gm(-Ac)-AEJH|1	23422564		gm(-Ac)-AEJA=gm(-Ac)-AEJ|2	1644656029	0.162195	2	13.0991	-0.9491	0.9491
	1152	5.0578	2;1	942.401	942.403	-1.696	gm(-Ac)-AEJN|1	23420418	gm(-Ac)-AEJN|1	23420418		gm(-Ac)-AEJAA=gm(-Ac)-AEJ|2, gm(-Ac)-AEJA=gm(-Ac)-AEJA|2	931342932	0.0918487	2	13.8262	-1.2487	1.2487
	3594	14.7069	4;3;2	2577.12	2577.12	-0.0744	gm(-Ac)-AEJG=gm(-Ac)-AEJA=gm(-Ac)-AEJ|3	22641532	gm(-Ac)-AEJG=gm(-Ac)-AEJA=gm(-Ac)-AEJ|3, gm(-Ac)-AEJG=gm(-Ac)-AEJ=gm(-Ac)-AEJA|3	22641532		gm(-Ac)-AEJ=gm(-Ac)-AEJ|2	717760192	0.0707853	2	11.98	-1.6291	1.6291
	3594	14.7069	4;3;2	2577.12	2577.12	-0.0744	gm(-Ac)-AEJG=gm(-Ac)-AEJ=gm(-Ac)-AEJA|3	22641532				gm(-Ac)-AEJG=gm(-Ac)-AEJ|2	519547750	0.0512376	2	11.534	-0.8047	0.8047
	1287	5.523	2;1	915.39	915.392	-2.3071	gm(-Ac)-AEJS|1	22467890	gm(-Ac)-AEJS|1	22467890		gm-AEJA=gm(-Ac)-AEJ|2, gm-AEJ=gm(-Ac)-AEJA|2	110355626	0.0108832	2	13.7936	-1.8131	1.8131
	3589	14.6499	2;3	1751.76	1751.76	-0.8376	gm-AEJA=gm(-Ac)-AEJ|2	19865852	gm-AEJA=gm(-Ac)-AEJ|2, gm-AEJ=gm(-Ac)-AEJA|2	19865852		gm(-Ac)-AEJG=gm(-Ac)-AEJA|2	99825969	0.0098448	2	12.3809	-0.4436	0.4436
	3589	14.6499	2;3	1751.76	1751.76	-0.8376	gm-AEJ=gm(-Ac)-AEJA|2	19865852				gm(-Ac)-AEJF=gm(-Ac)-AEJ|2	53343548	0.00526072	2	22.5534	-2.1671	2.1671
	3225	12.6844	2;3	1680.72	1680.72	-1.2548	gm-AEJ=gm(-Ac)-AEJ|2	19584808	gm-AEJ=gm(-Ac)-AEJ|2	19584808		gm-AEJA=gm(-Ac)-AEJA|2	53113066	0.00523799	2	14.7459	-0.6062	0.6062
	3964	17.6554	4;2;3	2500.07	2500.07	-0.3726	gm(-Ac)-AEJA=gm(-Ac)-AEJ=gm(-Ac)-AEJ (Anh)|3	19423776	gm(-Ac)-AEJA=gm(-Ac)-AEJ=gm(-Ac)-AEJ (Anh)|3	19423776		gm(-Ac)-AEJA=gm(-Ac)-AEJ (Anh)|2	39511857	0.00389665	2	16.0231	-1.4205	1.4205
	2624	10.1897	4;3;2	1766.8	1766.8	-0.1582	gm(-Ac)-AEJK=gm(-Ac)-AEJ|2	16175008	gm(-Ac)-AEJK=gm(-Ac)-AEJ|2	16175008		gm(-Ac)-AEJV=gm(-Ac)-AEJ|2	28597179	0.00282024	2	17.7659	-0.4357	0.4357
	4380	20.3324	3;2	2542.08	2542.08	-0.9623	gm-AEJA=gm(-Ac)-AEJ=gm(-Ac)-AEJ (Anh)|3	15634984	gm-AEJA=gm(-Ac)-AEJ=gm(-Ac)-AEJ (Anh)|3	15634984		gm-AEJ=gm(-Ac)-AEJ|2	24277924	0.00239428	2	12.6844	-1.2548	1.2548
	2390	9.6401	2;1	970.433	970.434	-1.4871	gm(-Ac)-AEJAA|1	15626974	gm(-Ac)-AEJAA|1	15626974		gm(-Ac)-AEJS=gm(-Ac)-AEJ|2	21332737	0.00210383	2	11.3287	0.1759	0.1759
	2900	11.3287	3;2	1725.74	1725.74	0.1759	gm(-Ac)-AEJS=gm(-Ac)-AEJ|2	13820689	gm(-Ac)-AEJS=gm(-Ac)-AEJ|2	13820689		gm-AEJA=gm(-Ac)-AEJ (Anh)|2	20291042	0.0020011	2	19.1614	0.0431	0.0431
	4263	19.1614	3;2	1731.73	1731.73	0.0431	gm-AEJA=gm(-Ac)-AEJ (Anh)|2	12772889	gm-AEJA=gm(-Ac)-AEJ (Anh)|2	12772889		gm(-Ac)-AEJK=gm(-Ac)-AEJ|2	17664885	0.00174211	2	10.1897	-0.1582	0.1582
	3705	15.3818	3;2	1822.79	1822.79	-1.6034	gm-AEJA=gm(-Ac)-AEJA|2	12733230	gm-AEJA=gm(-Ac)-AEJA|2	12733230		gm(-Ac)-AEJA=gm(-Ac)-AEJ (-H2O)|2	14018084	0.00138246	2	15.144	-0.1695	0.1695
	1552	6.6414	1;2	1000.44	1000.44	-0.8954	gm(-Ac)-AEJAT|1	12694128	gm(-Ac)-AEJAT|1	12694128		gm(-Ac)-AEJA=gm(-Ac)-AEJA (Anh)|2	12414492	0.00122431	2	16.9908	0.2714	0.2714
	3709	15.3505	3;2	1689.72	1689.72	-1.9623	gm(-Ac)-AEJA=gm(-Ac)-AEJ (Anh)|2	11279963	gm(-Ac)-AEJA=gm(-Ac)-AEJ (Anh)|2	11279963		gm(-Ac)-AEJ=gm(-Ac)-AEJ (Anh)|2	12242592	0.00120736	2	14.9744	-0.4328	0.4328
	3268	12.8664	2;3	1766.77	1766.77	-1.6873	gm(-Ac)-AEJG=gm(-Ac)-AEJA|2	11073857	gm(-Ac)-AEJG=gm(-Ac)-AEJA|2	11073857		gm(-Ac)-AEJF=gm(-Ac)-AEJA|2	11695602	0.00115342	2	23.1372	-1.4217	1.4217
	3693	15.144	3;2	1691.74	1691.74	-0.1695	gm(-Ac)-AEJA=gm(-Ac)-AEJ (-H2O)|2	10904397	gm(-Ac)-AEJA=gm(-Ac)-AEJ (-H2O)|2	10904397		gm(-Ac)-AEJG=gm(-Ac)-AEJ (Anh)|2	11440332	0.00112824	2	14.4522	-1.6061	1.6061
	1509	6.1972	1;2	870.369	870.371	-2.5783	gm-AEJ|1	10302565	gm-AEJ|1	10302565		gm(-Ac)-AEJI=gm(-Ac)-AEJ|2	9728722	0.000959443	2	21.0109	-0.836	0.836
	3639	14.9744	3;2	1618.68	1618.68	-0.4328	gm(-Ac)-AEJ=gm(-Ac)-AEJ (Anh)|2	9940319	gm(-Ac)-AEJ=gm(-Ac)-AEJ (Anh)|2	9940319		gm(-Ac)-AEJN=gm(-Ac)-AEJ|2	8387300	0.000827153	2	10.8959	-0.4044	0.4044
	3998	17.2885	3;4;2	2704.18	2704.18	0.4589	gm-AEJA=gm(-Ac)-AEJA=gm(-Ac)-AEJA|3	9742678	gm-AEJA=gm(-Ac)-AEJA=gm(-Ac)-AEJA|3	9742678		gm(-Ac)-AEJV=gm(-Ac)-AEJA|2	6332699	0.000624529	2	18.5929	0.3627	0.3627
	4492	21.0109	2;3	1751.79	1751.79	-0.836	gm(-Ac)-AEJI=gm(-Ac)-AEJ|2	9728722	gm(-Ac)-AEJI=gm(-Ac)-AEJ|2	9728722		gm(-Ac)-AEJS=gm(-Ac)-AEJA|2	5797815	0.000571779	2	12.0939	-1.4904	1.4904
	3926	16.9908	3;2	1760.76	1760.76	0.2714	gm(-Ac)-AEJA=gm(-Ac)-AEJA (Anh)|2	9567499	gm(-Ac)-AEJA=gm(-Ac)-AEJA (Anh)|2	9567499		gm(-Ac)-AEJK=gm(-Ac)-AEJA|2	4951034	0.000488269	2	10.9819	-0.7068	0.7068
	2025	8.0416	2;3;1	921.378	921.382	-3.4824	gm-AEJA (Anh)|1	8135424	gm-AEJA (Anh)|1	8135424		gm-AEJA=gm(-Ac)-AEJA (Anh)|2	4632708	0.000456876	2	14.5362	-9.3729	9.3729
	4815	23.1372	2;3	1856.81	1856.82	-1.4217	gm(-Ac)-AEJF=gm(-Ac)-AEJA|2	7865901	gm(-Ac)-AEJF=gm(-Ac)-AEJA|2	7865901		gm(-Ac)-AEJI=gm(-Ac)-AEJA|2	2827785	0.000278875	2	21.8056	0.0174	0.0174
	1518	6.2685	2;1	943.385	943.387	-1.9437	gm(-Ac)-AEJD|1	7852044	gm(-Ac)-AEJD|1	7852044		gm(-Ac)-AEJD=gm(-Ac)-AEJ|2	2815083	0.000277623	2	11.7281	0.0185	0.0185
	2830	10.8959	3;2	1752.75	1752.75	-0.4044	gm(-Ac)-AEJN=gm(-Ac)-AEJ|2	7836838	gm(-Ac)-AEJN=gm(-Ac)-AEJ|2	7836838		gm(-Ac)-AEJN=gm(-Ac)-AEJA|2	2176250	0.000214621	2	11.6289	-1.1198	1.1198
	4364	19.8434	2;3	1731.73	1731.73	0.607	gm-AEJA=gm(-Ac)-AEJ (Anh)|2	7518153	gm-AEJA=gm(-Ac)-AEJ (Anh)|2	7518153		gm(-Ac)-AEJAA=gm(-Ac)-AEJA|2	2142287	0.000211272	2	14.5046	-1.1838	1.1838
	935	4.2826	2;3	1000.44	1000.44	-1.3835	gm(-Ac)-AEJAT|1	6884287	gm(-Ac)-AEJAT|1	6884287		gm(-Ac)-AEJD=gm(-Ac)-AEJA|2	840676	8.29072e-05	2	12.515	-1.1143	1.1143
	3717	15.4046	3;4;5;2	2542.06	2542.08	-8.4229	gm-AEJA=gm(-Ac)-AEJ=gm(-Ac)-AEJ (Anh)|3	6638977	gm-AEJA=gm(-Ac)-AEJ=gm(-Ac)-AEJ (Anh)|3	6638977		gm(-Ac)-AEJF=gm(-Ac)-AEJ (Anh)|2	728946	7.18884e-05	2	25.6846	-1.2839	1.2839
	3768	15.7302	4;3;2	2562.11	2562.11	1.2069	gm-AEJA=gm(-Ac)-AEJ=gm(-Ac)-AEJ|3	6535944	gm-AEJA=gm(-Ac)-AEJ=gm(-Ac)-AEJ|3	6535944		gm(-Ac)-AEJV=gm(-Ac)-AEJ (Anh)|2	528634	5.21337e-05	2	20.9736	-0.3604	0.3604
	2180	8.6679	1	698.286	698.286	-0.0352	gm-AE|1	6396877	gm-AE|1	6396877		gm(-Ac)-AEJY=gm(-Ac)-AEJ|2	419878	4.14082e-05	2	18.2679	0.344	0.344
	3609	14.7363	1;2	870.37	870.371	-0.6849	gm-AEJ|1	5839927	gm-AEJ|1	5839927		gm(-Ac)-AEJI=gm(-Ac)-AEJ (Anh)|2	191543	1.88899e-05	2	23.3327	-0.6603	0.6603
	4117	18.3428	3;4	2571.11	2571.11	0.8757	gm(-Ac)-AEJA=gm(-Ac)-AEJA=gm(-Ac)-AEJ (Anh)|3	5700075	gm(-Ac)-AEJA=gm(-Ac)-AEJA=gm(-Ac)-AEJ (Anh)|3	5700075		gm(-Ac)-AEJA=gm(-Ac)-AEJ=gm(-Ac)-AEJ|3, gm(-Ac)-AEJ=gm(-Ac)-AEJ=gm(-Ac)-AEJA|3	357290624	0.0352359	3	15.3666	-1.5628	1.5628
	2010	7.717	2;1;3	921.378	921.382	-4.1448	gm-AEJA (Anh)|1	5685639	gm-AEJA (Anh)|1	5685639		gm(-Ac)-AEJA=gm(-Ac)-AEJA=gm(-Ac)-AEJ|3, gm(-Ac)-AEJA=gm(-Ac)-AEJ=gm(-Ac)-AEJA|3	196062290	0.0193356	3	16.002	-0.951	0.951
	3902	16.7919	4;3;2	2429.03	2429.03	0.2568	gm(-Ac)-AEJ=gm(-Ac)-AEJ=gm(-Ac)-AEJ (Anh)|3	5580632	gm(-Ac)-AEJ=gm(-Ac)-AEJ=gm(-Ac)-AEJ (Anh)|3	5580632		gm(-Ac)-AEJ=gm(-Ac)-AEJ=gm(-Ac)-AEJ|3	81797288	0.00806682	3	14.4636	-0.6739	0.6739
	3978	16.9747	3	2431.05	2431.05	0.9753	gm(-Ac)-AEJ=gm(-Ac)-AEJ=gm(-Ac)-AEJ (-H2O)|3	5526511	gm(-Ac)-AEJ=gm(-Ac)-AEJ=gm(-Ac)-AEJ (-H2O)|3	5526511		gm(-Ac)-AEJG=gm(-Ac)-AEJ=gm(-Ac)-AEJ|3	52554079	0.00518287	3	14.1288	-0.3725	0.3725
	3556	14.4522	3;2	1675.7	1675.7	-1.6061	gm(-Ac)-AEJG=gm(-Ac)-AEJ (Anh)|2	5477561	gm(-Ac)-AEJG=gm(-Ac)-AEJ (Anh)|2	5477561		gm-AEJA=gm(-Ac)-AEJ=gm(-Ac)-AEJ|3	46397676	0.00457572	3	16.2271	-0.5084	0.5084
	2732	10.7209	2	970.434	970.434	-0.8582	gm(-Ac)-AEJAA|1	5459869	gm(-Ac)-AEJAA|1	5459869		gm(-Ac)-AEJA=gm(-Ac)-AEJA=gm(-Ac)-AEJA|3	40575018	0.00400149	3	16.5743	-0.0426	0.0426
	4795	23.0249	4;2;3	2596.12	2596.13	-1.2156	gm(-Ac)-AEJF=gm(-Ac)-AEJ=gm(-Ac)-AEJ|3	5095000	gm(-Ac)-AEJF=gm(-Ac)-AEJ=gm(-Ac)-AEJ|3	5095000		gm-AEJA=gm(-Ac)-AEJA=gm(-Ac)-AEJ|3, gm-AEJA=gm(-Ac)-AEJ=gm(-Ac)-AEJA|3	32253684	0.00318085	3	16.7737	-0.135	0.135
	1835	7.2423	2;1	915.391	915.392	-1.2403	gm(-Ac)-AEJS|1	4951151	gm(-Ac)-AEJS|1	4951151		gm-AEJA=gm(-Ac)-AEJ=gm(-Ac)-AEJ (Anh)|3	23443667	0.00231201	3	20.3324	-0.9623	0.9623
	4192	18.5929	2;3	1808.82	1808.82	0.3627	gm(-Ac)-AEJV=gm(-Ac)-AEJA|2	4877603	gm(-Ac)-AEJV=gm(-Ac)-AEJA|2	4877603		gm(-Ac)-AEJG=gm(-Ac)-AEJA=gm(-Ac)-AEJ|3, gm(-Ac)-AEJG=gm(-Ac)-AEJ=gm(-Ac)-AEJA|3	22661815	0.0022349	3	14.7069	-0.0744	0.0744
	1997	7.6468	2	915.39	915.392	-1.7737	gm(-Ac)-AEJS|1	4867371	gm(-Ac)-AEJS|1	4867371		gm(-Ac)-AEJA=gm(-Ac)-AEJ=gm(-Ac)-AEJ (Anh)|3	19943911	0.00196686	3	17.6554	-0.3726	0.3726
	3739	15.5057	4;3	2591.13	2591.13	-1.2451	gm(-Ac)-AEJA=gm(-Ac)-AEJA=gm(-Ac)-AEJ|3	4668630	gm(-Ac)-AEJA=gm(-Ac)-AEJA=gm(-Ac)-AEJ|3, gm(-Ac)-AEJA=gm(-Ac)-AEJ=gm(-Ac)-AEJA|3	4668630		gm-AEJA=gm(-Ac)-AEJA=gm(-Ac)-AEJA|3	9742678	0.00096082	3	17.2885	0.4589	0.4589
	3739	15.5057	4;3	2591.13	2591.13	-1.2451	gm(-Ac)-AEJA=gm(-Ac)-AEJ=gm(-Ac)-AEJA|3	4668630				gm(-Ac)-AEJ=gm(-Ac)-AEJ=gm(-Ac)-AEJ (Anh)|3	9267869	0.000913994	3	16.7919	0.2568	0.2568
	2844	10.9819	4;2;3	1837.84	1837.84	-0.7068	gm(-Ac)-AEJK=gm(-Ac)-AEJA|2	4444777	gm(-Ac)-AEJK=gm(-Ac)-AEJA|2	4444777		gm-AEJA=gm(-Ac)-AEJA=gm(-Ac)-AEJ (Anh)|3	8899341	0.00087765	3	20.7822	-1.1343	1.1343
	1775	6.9859	2;1	927.391	927.392	-1.5295	gm-AEJG|1	4443372	gm-AEJG|1	4443372		gm(-Ac)-AEJA=gm(-Ac)-AEJA=gm(-Ac)-AEJ (Anh)|3	7274217	0.000717381	3	18.3428	0.8757	0.8757
	3460	13.9748	3;2	1675.7	1675.7	-1.6061	gm(-Ac)-AEJG=gm(-Ac)-AEJ (Anh)|2	4385684	gm(-Ac)-AEJG=gm(-Ac)-AEJ (Anh)|2	4385684		gm(-Ac)-AEJ=gm(-Ac)-AEJ=gm(-Ac)-AEJ (-H2O)|3	5526511	0.000545023	3	16.9747	0.9753	0.9753
	1924	7.5099	2	957.402	957.403	-1.2286	gm(-Ac)-AEJE|1	4195026	gm(-Ac)-AEJE|1	4195026		gm(-Ac)-AEJF=gm(-Ac)-AEJ=gm(-Ac)-AEJ|3	5095000	0.000502467	3	23.0249	-1.2156	1.2156
	4458	20.7822	3;2	2613.11	2613.12	-1.1343	gm-AEJA=gm(-Ac)-AEJA=gm(-Ac)-AEJ (Anh)|3	4192740	gm-AEJA=gm(-Ac)-AEJA=gm(-Ac)-AEJ (Anh)|3	4192740		gm(-Ac)-AEJG=gm(-Ac)-AEJA=gm(-Ac)-AEJA|3	3955070	0.000390048	3	15.222	0.4465	0.4465
	3803	15.9876	4;3;5	2613.1	2613.12	-7.668	gm-AEJA=gm(-Ac)-AEJA=gm(-Ac)-AEJ (Anh)|3	4156769	gm-AEJA=gm(-Ac)-AEJA=gm(-Ac)-AEJ (Anh)|3	4156769		gm(-Ac)-AEJG=gm(-Ac)-AEJ=gm(-Ac)-AEJ (Anh)|3	3740141	0.000368851	3	16.2709	0.0482	0.0482
	4129	18.0465	2;3	1680.72	1680.72	0.9967	gm-AEJ=gm(-Ac)-AEJ|2	3643244	gm-AEJ=gm(-Ac)-AEJ|2	3643244		gm(-Ac)-AEJF=gm(-Ac)-AEJ=gm(-Ac)-AEJA|3	2690582	0.000265344	3	23.3962	-0.0272	0.0272
	3116	12.0939	3;2	1796.78	1796.78	-1.4904	gm(-Ac)-AEJS=gm(-Ac)-AEJA|2	3504002	gm(-Ac)-AEJS=gm(-Ac)-AEJA|2	3504002		gm(-Ac)-AEJA=gm(-Ac)-AEJA=gm(-Ac)-AEJA (Anh)|3	1452819	0.000143277	3	18.968	0.5407	0.5407
	3581	14.5362	2;4;3	1802.75	1802.77	-9.3729	gm-AEJA=gm(-Ac)-AEJA (Anh)|2	3484110	gm-AEJA=gm(-Ac)-AEJA (Anh)|2	3484110		gm(-Ac)-AEJG=gm(-Ac)-AEJ=gm(-Ac)-AEJA (Anh)|3	1287176	0.000126941	3	16.8227	0.2531	0.2531
	3103	12.0054	1	636.248	636.249	-1.8679	gm(-Ac)-AE (Anh)|1	3422843	gm(-Ac)-AE (Anh)|1	3422843		gm-AEJA=gm(-Ac)-AEJA=gm(-Ac)-AEJA (Anh)|3	1211173	0.000119445	3	16.3879	-4.653	4.653
	3175	12.4939	3;2;4	1780.78	1780.78	-0.4261	gm(-Ac)-AEJAA=gm(-Ac)-AEJ|2	3422329	gm(-Ac)-AEJAA=gm(-Ac)-AEJ|2, gm(-Ac)-AEJA=gm(-Ac)-AEJA|2	3422329		gm(-Ac)-AEJF=gm(-Ac)-AEJ=gm(-Ac)-AEJ (Anh)|3	211901	2.08976e-05	3	25.7292	-1.0445	1.0445
	3175	12.4939	3;2;4	1780.78	1780.78	-0.4261	gm(-Ac)-AEJA=gm(-Ac)-AEJA|2	3422329
	3532	14.3377	2	927.428	927.428	-0.7226	gm(-Ac)-AEJV|1	3243523	gm(-Ac)-AEJV|1	3243523
	1797	7.2956	2;1	970.433	970.434	-0.984	gm(-Ac)-AEJAA|1	3201245	gm(-Ac)-AEJAA|1	3201245
	3131	12.2469	3;2	1725.74	1725.74	-1.5218	gm(-Ac)-AEJS=gm(-Ac)-AEJ|2	3186404	gm(-Ac)-AEJS=gm(-Ac)-AEJ|2	3186404
	3701	15.222	4;3	2648.16	2648.15	0.4465	gm(-Ac)-AEJG=gm(-Ac)-AEJA=gm(-Ac)-AEJA|3	3103054	gm(-Ac)-AEJG=gm(-Ac)-AEJA=gm(-Ac)-AEJA|3	3103054
	3266	12.803	3;2	1725.74	1725.74	-2.5828	gm(-Ac)-AEJS=gm(-Ac)-AEJ|2	2937785	gm(-Ac)-AEJS=gm(-Ac)-AEJ|2	2937785
	1262	5.4277	2;3	899.395	899.397	-2.0467	gm(-Ac)-AEJA|1	2858769	gm(-Ac)-AEJA|1	2858769			10139964806	1
	3835	16.2709	4;3	2486.05	2486.05	0.0482	gm(-Ac)-AEJG=gm(-Ac)-AEJ=gm(-Ac)-AEJ (Anh)|3	2851146	gm(-Ac)-AEJG=gm(-Ac)-AEJ=gm(-Ac)-AEJ (Anh)|3	2851146
	2402	9.3297	2	956.419	956.419	-0.0904	gm(-Ac)-AEJQ|1	2848971	gm(-Ac)-AEJQ|1, gm(-Ac)-AEJAG|1	2848971
	2402	9.3297	2	956.419	956.419	-0.0904	gm(-Ac)-AEJAG|1	2848971
	3846	16.2104	2;3	1760.76	1760.76	-1.1845	gm(-Ac)-AEJA=gm(-Ac)-AEJA (Anh)|2	2846993	gm(-Ac)-AEJA=gm(-Ac)-AEJA (Anh)|2	2846993
	3042	11.7281	2;3	1753.74	1753.74	0.0185	gm(-Ac)-AEJD=gm(-Ac)-AEJ|2	2815083	gm(-Ac)-AEJD=gm(-Ac)-AEJ|2	2815083
	3196	12.4778	2	983.454	983.455	-0.5735	gm-AEJI|1	2682891	gm-AEJI|1	2682891
	2164	8.5645	2;1	808.334	808.334	-0.2305	gm(-Ac)-AEJ (Anh)|1	2619176	gm(-Ac)-AEJ (Anh)|1	2619176
	3191	12.4066	3	1709.74	1709.75	-1.5916	gm(-Ac)-AEJA=gm(-Ac)-AEJ|2	2440564	gm(-Ac)-AEJA=gm(-Ac)-AEJ|2	2440564
	2943	11.3603	2;1	879.371	879.371	0.354	gm(-Ac)-AEJA (Anh)|1	2352666	gm(-Ac)-AEJA (Anh)|1	2352666
	3503	14.1357	3	1618.68	1618.68	-0.4328	gm(-Ac)-AEJ=gm(-Ac)-AEJ (Anh)|2	2274718	gm(-Ac)-AEJ=gm(-Ac)-AEJ (Anh)|2	2274718
	2143	8.5163	2;1	927.391	927.392	-0.8056	gm-AEJG|1	2231648	gm-AEJG|1	2231648
	3011	11.6289	3;2	1823.79	1823.79	-1.1198	gm(-Ac)-AEJN=gm(-Ac)-AEJA|2	2176250	gm(-Ac)-AEJN=gm(-Ac)-AEJA|2	2176250
	1471	6.0449	2	956.417	956.419	-1.8134	gm(-Ac)-AEJQ|1	2115495	gm(-Ac)-AEJQ|1, gm(-Ac)-AEJAG|1	2115495
	1471	6.0449	2	956.417	956.419	-1.8134	gm(-Ac)-AEJAG|1	2115495
	4846	23.3962	4;3	2667.16	2667.16	-0.0272	gm(-Ac)-AEJF=gm(-Ac)-AEJ=gm(-Ac)-AEJA|3	2062104	gm(-Ac)-AEJF=gm(-Ac)-AEJ=gm(-Ac)-AEJA|3	2062104
	1704	6.8217	2	915.391	915.392	-0.6402	gm(-Ac)-AEJS|1	2047841	gm(-Ac)-AEJS|1	2047841
	4600	21.8056	3;2	1822.83	1822.83	0.0174	gm(-Ac)-AEJI=gm(-Ac)-AEJA|2	2036700	gm(-Ac)-AEJI=gm(-Ac)-AEJA|2	2036700
	3920	16.6851	1	921.381	921.382	-0.1558	gm-AEJA (Anh)|1	1893602	gm-AEJA (Anh)|1	1893602
	1286	5.487	2	998.463	998.466	-2.8013	gm-AEJK|1	1864642	gm-AEJK|1, gm(-Ac)-AEJAV|1	1864642
	1286	5.487	2	998.463	998.466	-2.8013	gm(-Ac)-AEJAV|1	1864642
	2885	11.1741	3;4;2	1856.8	1856.82	-9.1206	gm(-Ac)-AEJF=gm(-Ac)-AEJA|2	1785638	gm(-Ac)-AEJF=gm(-Ac)-AEJA|2	1785638
	2142	8.5521	2	956.418	956.419	-0.5371	gm(-Ac)-AEJQ|1	1764894	gm(-Ac)-AEJQ|1, gm(-Ac)-AEJAG|1	1764894
	2142	8.5521	2	956.418	956.419	-0.5371	gm(-Ac)-AEJAG|1	1764894
	3874	16.3225	2	1691.74	1691.74	1.0572	gm(-Ac)-AEJA=gm(-Ac)-AEJ (-H2O)|2	1733503	gm(-Ac)-AEJA=gm(-Ac)-AEJ (-H2O)|2	1733503
	4311	19.3584	2	1012.48	1012.48	-0.6061	gm(-Ac)-AEJAI|1	1652532	gm(-Ac)-AEJAI|1	1652532
	4994	24.3566	2;1	1046.46	1046.47	-0.9814	gm(-Ac)-AEJAF|1	1627888	gm(-Ac)-AEJAF|1	1627888
	4146	18.2426	3	1689.72	1689.72	-0.2285	gm(-Ac)-AEJA=gm(-Ac)-AEJ (Anh)|2	1620547	gm(-Ac)-AEJA=gm(-Ac)-AEJ (Anh)|2	1620547
	4045	17.4783	4	2429.03	2429.03	0.0558	gm(-Ac)-AEJ=gm(-Ac)-AEJ=gm(-Ac)-AEJ (Anh)|3	1601733	gm(-Ac)-AEJ=gm(-Ac)-AEJ=gm(-Ac)-AEJ (Anh)|3	1601733
	3400	13.6269	3	1675.7	1675.7	-0.8412	gm(-Ac)-AEJG=gm(-Ac)-AEJ (Anh)|2	1577087	gm(-Ac)-AEJG=gm(-Ac)-AEJ (Anh)|2	1577087
	4047	17.5959	3;4	2571.11	2571.11	0.306	gm(-Ac)-AEJA=gm(-Ac)-AEJA=gm(-Ac)-AEJ (Anh)|3	1574142	gm(-Ac)-AEJA=gm(-Ac)-AEJA=gm(-Ac)-AEJ (Anh)|3	1574142
	1642	6.554	2	929.407	929.408	-0.9739	gm(-Ac)-AEJT|1	1549850	gm(-Ac)-AEJT|1	1549850
	1882	7.311	2	956.418	956.419	-0.92	gm(-Ac)-AEJQ|1	1446875	gm(-Ac)-AEJQ|1, gm(-Ac)-AEJAG|1	1446875
	1882	7.311	2	956.418	956.419	-0.92	gm(-Ac)-AEJAG|1	1446875
	3576	14.5046	3	1851.82	1851.82	-1.1838	gm(-Ac)-AEJAA=gm(-Ac)-AEJA|2	1441404	gm(-Ac)-AEJAA=gm(-Ac)-AEJA|2	1441404
	3929	16.7401	4;3	2591.14	2591.13	1.0277	gm(-Ac)-AEJA=gm(-Ac)-AEJA=gm(-Ac)-AEJ|3	1388748	gm(-Ac)-AEJA=gm(-Ac)-AEJA=gm(-Ac)-AEJ|3, gm(-Ac)-AEJA=gm(-Ac)-AEJ=gm(-Ac)-AEJA|3	1388748
	3929	16.7401	4;3	2591.14	2591.13	1.0277	gm(-Ac)-AEJA=gm(-Ac)-AEJ=gm(-Ac)-AEJA|3	1388748
	3300	13.133	3	1725.74	1725.74	-2.3706	gm(-Ac)-AEJS=gm(-Ac)-AEJ|2	1387859	gm(-Ac)-AEJS=gm(-Ac)-AEJ|2	1387859
	2813	10.8671	3;4;2	1766.8	1766.8	-0.4692	gm(-Ac)-AEJK=gm(-Ac)-AEJ|2	1329789	gm(-Ac)-AEJK=gm(-Ac)-AEJ|2	1329789
	2001	7.66	2	956.417	956.419	-1.8772	gm(-Ac)-AEJQ|1	1324354	gm(-Ac)-AEJQ|1, gm(-Ac)-AEJAG|1	1324354
	2001	7.66	2	956.417	956.419	-1.8772	gm(-Ac)-AEJAG|1	1324354
	4681	22.2031	2	975.428	975.428	-0.6244	gm(-Ac)-AEJF|1	1321836	gm(-Ac)-AEJF|1	1321836
	3208	12.5401	3	1796.78	1796.78	-0.9808	gm(-Ac)-AEJS=gm(-Ac)-AEJA|2	1295107	gm(-Ac)-AEJS=gm(-Ac)-AEJA|2	1295107
	4185	18.968	4;3	2642.15	2642.14	0.5407	gm(-Ac)-AEJA=gm(-Ac)-AEJA=gm(-Ac)-AEJA (Anh)|3	1290085	gm(-Ac)-AEJA=gm(-Ac)-AEJA=gm(-Ac)-AEJA (Anh)|3	1290085
	2874	11.0715	3;2	1808.81	1808.82	-0.3459	gm(-Ac)-AEJV=gm(-Ac)-AEJA|2	1246548	gm(-Ac)-AEJV=gm(-Ac)-AEJA|2	1246548
	3658	14.9301	4;3	2542.06	2542.08	-6.3217	gm-AEJA=gm(-Ac)-AEJ=gm(-Ac)-AEJ (Anh)|3	1169706	gm-AEJA=gm(-Ac)-AEJ=gm(-Ac)-AEJ (Anh)|3	1169706
	1688	6.778	2	943.387	943.387	-0.4557	gm(-Ac)-AEJD|1	1162780	gm(-Ac)-AEJD|1	1162780
	2418	9.3687	2	865.355	865.355	-0.541	gm(-Ac)-AEJG (Anh)|1	1124508	gm(-Ac)-AEJG (Anh)|1	1124508
	3866	16.3879	4;3	2684.14	2684.15	-4.653	gm-AEJA=gm(-Ac)-AEJA=gm(-Ac)-AEJA (Anh)|3	1105079	gm-AEJA=gm(-Ac)-AEJA=gm(-Ac)-AEJA (Anh)|3	1105079
	4491	20.8232	2	1046.46	1046.47	-1.098	gm(-Ac)-AEJAF|1	1075403	gm(-Ac)-AEJAF|1	1075403
	3659	14.9067	4	2429.03	2429.03	0.5583	gm(-Ac)-AEJ=gm(-Ac)-AEJ=gm(-Ac)-AEJ (Anh)|3	1062523	gm(-Ac)-AEJ=gm(-Ac)-AEJ=gm(-Ac)-AEJ (Anh)|3	1062523
	4041	17.3914	2	1680.72	1680.72	2.5219	gm-AEJ=gm(-Ac)-AEJ|2	1049872	gm-AEJ=gm(-Ac)-AEJ|2	1049872
	4198	18.5954	3	1737.78	1737.78	0.0911	gm(-Ac)-AEJV=gm(-Ac)-AEJ|2	1030077	gm(-Ac)-AEJV=gm(-Ac)-AEJ|2	1030077
	3867	16.3077	4;3	2429.03	2429.03	-0.861	gm(-Ac)-AEJ=gm(-Ac)-AEJ=gm(-Ac)-AEJ (Anh)|3	1022981	gm(-Ac)-AEJ=gm(-Ac)-AEJ=gm(-Ac)-AEJ (Anh)|3	1022981
	1479	6.086	2	929.407	929.408	-1.2366	gm(-Ac)-AEJT|1	1022814	gm(-Ac)-AEJT|1	1022814
	1966	7.5485	2	1027.49	1027.49	-1.4637	gm(-Ac)-AEJAK|1	1017805	gm(-Ac)-AEJAK|1	1017805
	3397	13.5588	3	1796.78	1796.78	-1.4904	gm(-Ac)-AEJS=gm(-Ac)-AEJA|2	998706	gm(-Ac)-AEJS=gm(-Ac)-AEJA|2	998706
	2652	10.2071	2	1012.44	1012.45	-1.4658	gm-AEJAA|1	964855	gm-AEJAA|1	964855
	1831	7.1761	2;3	1027.49	1027.49	-1.9389	gm(-Ac)-AEJAK|1	929745	gm(-Ac)-AEJAK|1	929745
	3685	15.072	2	998.465	998.466	-0.6006	gm-AEJK|1	924647	gm-AEJK|1, gm(-Ac)-AEJAV|1	924647
	3685	15.072	2	998.465	998.466	-0.6006	gm(-Ac)-AEJAV|1	924647
	5057	24.734	3;2	1856.81	1856.82	-0.7314	gm(-Ac)-AEJF=gm(-Ac)-AEJA|2	902409	gm(-Ac)-AEJF=gm(-Ac)-AEJA|2	902409
	3930	16.7435	4;3	2486.05	2486.05	-0.6392	gm(-Ac)-AEJG=gm(-Ac)-AEJ=gm(-Ac)-AEJ (Anh)|3	888995	gm(-Ac)-AEJG=gm(-Ac)-AEJ=gm(-Ac)-AEJ (Anh)|3	888995
	1568	6.4047	2	1007.43	1007.43	-0.4242	gm-AEJH|1	881393	gm-AEJH|1	881393
	3482	14.0192	3	1691.73	1691.74	-1.404	gm(-Ac)-AEJA=gm(-Ac)-AEJ (-H2O)|2	860708	gm(-Ac)-AEJA=gm(-Ac)-AEJ (-H2O)|2	860708
	3753	15.525	4	2648.16	2648.15	0.2621	gm(-Ac)-AEJG=gm(-Ac)-AEJA=gm(-Ac)-AEJA|3	852016	gm(-Ac)-AEJG=gm(-Ac)-AEJA=gm(-Ac)-AEJA|3	852016
	3207	12.515	3	1824.77	1824.77	-1.1143	gm(-Ac)-AEJD=gm(-Ac)-AEJA|2	840676	gm(-Ac)-AEJD=gm(-Ac)-AEJA|2	840676
	4184	18.497	2;3	1751.76	1751.76	1.8105	gm-AEJA=gm(-Ac)-AEJ|2	823491	gm-AEJA=gm(-Ac)-AEJ|2, gm-AEJ=gm(-Ac)-AEJA|2	823491
	4184	18.497	2;3	1751.76	1751.76	1.8105	gm-AEJ=gm(-Ac)-AEJA|2	823491
	1724	6.8812	2	885.381	885.381	-0.1331	gm(-Ac)-AEJG|1	774760	gm(-Ac)-AEJG|1	774760
	3223	12.568	3	1689.72	1689.72	-0.3368	gm(-Ac)-AEJA=gm(-Ac)-AEJ (Anh)|2	770359	gm(-Ac)-AEJA=gm(-Ac)-AEJ (Anh)|2	770359
	2047	8.1498	2	957.402	957.403	-0.9736	gm(-Ac)-AEJE|1	765673	gm(-Ac)-AEJE|1	765673
	3839	16.1319	2;3	1751.76	1751.76	-0.1407	gm-AEJA=gm(-Ac)-AEJ|2	751879	gm-AEJA=gm(-Ac)-AEJ|2, gm-AEJ=gm(-Ac)-AEJA|2	751879
	3839	16.1319	2;3	1751.76	1751.76	-0.1407	gm-AEJ=gm(-Ac)-AEJA|2	751879
	3919	16.8227	4	2557.09	2557.09	0.2531	gm(-Ac)-AEJG=gm(-Ac)-AEJ=gm(-Ac)-AEJA (Anh)|3	726036	gm(-Ac)-AEJG=gm(-Ac)-AEJ=gm(-Ac)-AEJA (Anh)|3	726036
	3384	13.4296	3	1851.82	1851.82	1.5848	gm(-Ac)-AEJAA=gm(-Ac)-AEJA|2	700883	gm(-Ac)-AEJAA=gm(-Ac)-AEJA|2	700883
	4647	21.9442	1;2	1017.44	1017.44	-0.8788	gm-AEJF|1	694558	gm-AEJF|1	694558
	4531	21.162	3;2	1822.83	1822.83	-0.6857	gm(-Ac)-AEJI=gm(-Ac)-AEJA|2	686682	gm(-Ac)-AEJI=gm(-Ac)-AEJA|2	686682
	4026	17.2346	4	2662.17	2662.17	1.4248	gm(-Ac)-AEJA=gm(-Ac)-AEJA=gm(-Ac)-AEJA|3	651830	gm(-Ac)-AEJA=gm(-Ac)-AEJA=gm(-Ac)-AEJA|3	651830
	3169	12.2615	2	927.428	927.428	-0.0644	gm(-Ac)-AEJV|1	637941	gm(-Ac)-AEJV|1	637941
	1129	4.9089	2	899.396	899.397	-1.436	gm(-Ac)-AEJA|1	614062	gm(-Ac)-AEJA|1	614062
	2588	10.0256	2	927.393	927.392	0.5765	gm-AEJG|1	607880	gm-AEJG|1	607880
	2065	8.2777	2	885.381	885.381	-0.0642	gm(-Ac)-AEJG|1	603568	gm(-Ac)-AEJG|1	603568
	686	3.4152	2	828.359	828.36	-1.1283	gm(-Ac)-AEJ|1	599215	gm(-Ac)-AEJ|1	599215
	4390	19.9573	2;3	1802.77	1802.77	0.0466	gm-AEJA=gm(-Ac)-AEJA (Anh)|2	597453	gm-AEJA=gm(-Ac)-AEJA (Anh)|2	597453
	4020	17.2671	4	2557.09	2557.09	-0.1404	gm(-Ac)-AEJG=gm(-Ac)-AEJ=gm(-Ac)-AEJA (Anh)|3	561140	gm(-Ac)-AEJG=gm(-Ac)-AEJ=gm(-Ac)-AEJA (Anh)|3	561140
	4451	20.4808	2;3	1802.77	1802.77	-0.6305	gm-AEJA=gm(-Ac)-AEJA (Anh)|2	551145	gm-AEJA=gm(-Ac)-AEJA (Anh)|2	551145
	2958	11.3637	3	1752.75	1752.75	-0.6133	gm(-Ac)-AEJN=gm(-Ac)-AEJ|2	550462	gm(-Ac)-AEJN=gm(-Ac)-AEJ|2	550462
	4422	20.2541	2	1012.48	1012.48	-0.1841	gm(-Ac)-AEJAI|1	540396	gm(-Ac)-AEJAI|1	540396
	3427	13.6441	4	2667.15	2667.16	-5.3363	gm(-Ac)-AEJF=gm(-Ac)-AEJ=gm(-Ac)-AEJA|3	521174	gm(-Ac)-AEJF=gm(-Ac)-AEJ=gm(-Ac)-AEJA|3	521174
	4208	18.6447	4;3	2500.07	2500.07	0.2133	gm(-Ac)-AEJA=gm(-Ac)-AEJ=gm(-Ac)-AEJ (Anh)|3	520135	gm(-Ac)-AEJA=gm(-Ac)-AEJ=gm(-Ac)-AEJ (Anh)|3	520135
	3656	14.8719	3	1691.73	1691.74	-0.9711	gm(-Ac)-AEJA=gm(-Ac)-AEJ (-H2O)|2	519476	gm(-Ac)-AEJA=gm(-Ac)-AEJ (-H2O)|2	519476
	1325	5.6563	2	956.418	956.419	-1.1752	gm(-Ac)-AEJQ|1	500734	gm(-Ac)-AEJQ|1, gm(-Ac)-AEJAG|1	500734
	1325	5.6563	2	956.418	956.419	-1.1752	gm(-Ac)-AEJAG|1	500734
	4032	17.2903	3	2633.15	2633.14	3.5506	gm-AEJA=gm(-Ac)-AEJA=gm(-Ac)-AEJ|3	500118	gm-AEJA=gm(-Ac)-AEJA=gm(-Ac)-AEJ|3, gm-AEJA=gm(-Ac)-AEJ=gm(-Ac)-AEJA|3	500118
	4032	17.2903	3	2633.15	2633.14	3.5506	gm-AEJA=gm(-Ac)-AEJ=gm(-Ac)-AEJA|3	500118
	2517	9.6852	2	927.391	927.392	-1.4637	gm-AEJG|1	478218	gm-AEJG|1	478218
	3028	11.6655	3;4	1837.84	1837.84	-1.1718	gm(-Ac)-AEJK=gm(-Ac)-AEJA|2	470250	gm(-Ac)-AEJK=gm(-Ac)-AEJA|2	470250
	806	3.8547	2	885.38	885.381	-1.6497	gm(-Ac)-AEJG|1	453707	gm(-Ac)-AEJG|1	453707
	4737	22.6376	3	1856.81	1856.82	-1.3231	gm(-Ac)-AEJF=gm(-Ac)-AEJA|2	417864	gm(-Ac)-AEJF=gm(-Ac)-AEJA|2	417864
	1667	6.6656	2	828.36	828.36	-0.1705	gm(-Ac)-AEJ|1	410913	gm(-Ac)-AEJ|1	410913
	3060	11.7365	3;4	1856.8	1856.82	-8.8345	gm(-Ac)-AEJF=gm(-Ac)-AEJA|2	379509	gm(-Ac)-AEJF=gm(-Ac)-AEJA|2	379509
	1551	6.3312	2	828.359	828.36	-1.3494	gm(-Ac)-AEJ|1	375449	gm(-Ac)-AEJ|1	375449
	2442	9.4378	1;2	828.36	828.36	-0.6862	gm(-Ac)-AEJ|1	372979	gm(-Ac)-AEJ|1	372979
	1964	7.5028	2	899.396	899.397	-1.3002	gm(-Ac)-AEJA|1	372525	gm(-Ac)-AEJA|1	372525
	1634	6.5289	2	899.397	899.397	-0.6216	gm(-Ac)-AEJA|1	367950	gm(-Ac)-AEJA|1	367950
	1448	5.933	2	998.465	998.466	-0.2339	gm-AEJK|1	363971	gm-AEJK|1, gm(-Ac)-AEJAV|1	363971
	1448	5.933	2	998.465	998.466	-0.2339	gm(-Ac)-AEJAV|1	363971
	4154	18.2679	3	1801.77	1801.77	0.344	gm(-Ac)-AEJY=gm(-Ac)-AEJ|2	358843	gm(-Ac)-AEJY=gm(-Ac)-AEJ|2	358843
	2755	10.5248	2	899.397	899.397	-0.6895	gm(-Ac)-AEJA|1	347291	gm(-Ac)-AEJA|1	347291
	2609	10.0292	1	656.276	656.275	1.6059	gm(-Ac)-AE|1	347263	gm(-Ac)-AE|1	347263
	4924	24.01	3;2	1856.81	1856.82	-0.7314	gm(-Ac)-AEJF=gm(-Ac)-AEJA|2	344281	gm(-Ac)-AEJF=gm(-Ac)-AEJA|2	344281
	5163	25.6846	3;2	1765.75	1765.75	-1.2839	gm(-Ac)-AEJF=gm(-Ac)-AEJ (Anh)|2	339005	gm(-Ac)-AEJF=gm(-Ac)-AEJ (Anh)|2	339005
	4230	18.7878	3	2613.13	2613.12	3.8408	gm-AEJA=gm(-Ac)-AEJA=gm(-Ac)-AEJ (Anh)|3	338945	gm-AEJA=gm(-Ac)-AEJA=gm(-Ac)-AEJ (Anh)|3	338945
	4791	22.9512	2	1046.46	1046.47	-1.448	gm(-Ac)-AEJAF|1	318342	gm(-Ac)-AEJAF|1	318342
	1982	7.5568	2	879.369	879.371	-1.9364	gm(-Ac)-AEJA (Anh)|1	314753	gm(-Ac)-AEJA (Anh)|1	314753
	1002	4.4049	2	870.369	870.371	-2.313	gm-AEJ|1	304138	gm-AEJ|1	304138
	1850	7.1773	2	879.37	879.371	-1.6588	gm(-Ac)-AEJA (Anh)|1	294851	gm(-Ac)-AEJA (Anh)|1	294851
	2608	10.0461	2	899.397	899.397	0.057	gm(-Ac)-AEJA|1	294838	gm(-Ac)-AEJA|1	294838
	5260	26.5612	3;2	1765.75	1765.75	-0.9728	gm(-Ac)-AEJF=gm(-Ac)-AEJ (Anh)|2	260410	gm(-Ac)-AEJF=gm(-Ac)-AEJ (Anh)|2	260410
	4248	18.8396	2	1751.77	1751.76	4.5978	gm-AEJA=gm(-Ac)-AEJ|2	259692	gm-AEJA=gm(-Ac)-AEJ|2, gm-AEJ=gm(-Ac)-AEJA|2	259692
	4248	18.8396	2	1751.77	1751.76	4.5978	gm-AEJ=gm(-Ac)-AEJA|2	259692
	2960	11.2436	2	927.392	927.392	-0.2132	gm-AEJG|1	258604	gm-AEJG|1	258604
	4512	20.9736	3	1717.75	1717.75	-0.3604	gm(-Ac)-AEJV=gm(-Ac)-AEJ (Anh)|2	241176	gm(-Ac)-AEJV=gm(-Ac)-AEJ (Anh)|2	241176
	4305	19.2001	3	2613.12	2613.12	0.4073	gm-AEJA=gm(-Ac)-AEJA=gm(-Ac)-AEJ (Anh)|3	210887	gm-AEJA=gm(-Ac)-AEJA=gm(-Ac)-AEJ (Anh)|3	210887
	4320	19.3292	3	1808.81	1808.82	-0.3459	gm(-Ac)-AEJV=gm(-Ac)-AEJA|2	208548	gm(-Ac)-AEJV=gm(-Ac)-AEJA|2	208548
	1583	6.4633	2	956.454	956.455	-0.7119	gm(-Ac)-AEJK|1	195060	gm(-Ac)-AEJK|1	195060
	4572	21.3511	2	1046.47	1046.47	-0.5148	gm(-Ac)-AEJAF|1	192283	gm(-Ac)-AEJAF|1	192283
	2227	8.7156	4;3	1780.78	1780.78	-0.0908	gm(-Ac)-AEJAA=gm(-Ac)-AEJ|2	179003	gm(-Ac)-AEJAA=gm(-Ac)-AEJ|2, gm(-Ac)-AEJA=gm(-Ac)-AEJA|2	179003
	2227	8.7156	4;3	1780.78	1780.78	-0.0908	gm(-Ac)-AEJA=gm(-Ac)-AEJA|2	179003
	5152	25.7292	3;4	2576.1	2576.1	-1.0445	gm(-Ac)-AEJF=gm(-Ac)-AEJ=gm(-Ac)-AEJ (Anh)|3	173565	gm(-Ac)-AEJF=gm(-Ac)-AEJ=gm(-Ac)-AEJ (Anh)|3	173565
	4586	21.4607	3	1717.75	1717.75	-0.467	gm(-Ac)-AEJV=gm(-Ac)-AEJ (Anh)|2	167392	gm(-Ac)-AEJV=gm(-Ac)-AEJ (Anh)|2	167392
	4365	19.6995	4	2642.14	2642.14	-0.0138	gm(-Ac)-AEJA=gm(-Ac)-AEJA=gm(-Ac)-AEJA (Anh)|3	162734	gm(-Ac)-AEJA=gm(-Ac)-AEJA=gm(-Ac)-AEJA (Anh)|3	162734
	2111	8.2846	2	927.427	927.428	-1.9072	gm(-Ac)-AEJV|1	160633	gm(-Ac)-AEJV|1	160633
	5600	29.0238	3	1766.79	1766.8	-8.1383	gm(-Ac)-AEJK=gm(-Ac)-AEJ|2	160088	gm(-Ac)-AEJK=gm(-Ac)-AEJ|2	160088
	2147	8.3946	3;4	1709.75	1709.75	0.5425	gm(-Ac)-AEJA=gm(-Ac)-AEJ|2	152233	gm(-Ac)-AEJA=gm(-Ac)-AEJ|2	152233
	1489	6.013	2	942.402	942.403	-0.7245	gm(-Ac)-AEJN|1	148088	gm(-Ac)-AEJN|1	148088
	5018	24.468	3	2506.09	2506.08	5.6728	gm(-Ac)-AEJG=gm(-Ac)-AEJ=gm(-Ac)-AEJ|3	145859	gm(-Ac)-AEJG=gm(-Ac)-AEJ=gm(-Ac)-AEJ|3	145859
	866	3.957	2	998.472	998.466	6.6737	gm-AEJK|1	131053	gm-AEJK|1, gm(-Ac)-AEJAV|1	131053
	866	3.957	2	998.472	998.466	6.6737	gm(-Ac)-AEJAV|1	131053
	4400	20.0256	3	1717.75	1717.75	0.2791	gm(-Ac)-AEJV=gm(-Ac)-AEJ (Anh)|2	120066	gm(-Ac)-AEJV=gm(-Ac)-AEJ (Anh)|2	120066
	5037	24.6251	4;3	2667.16	2667.16	-0.0272	gm(-Ac)-AEJF=gm(-Ac)-AEJ=gm(-Ac)-AEJA|3	107304	gm(-Ac)-AEJF=gm(-Ac)-AEJ=gm(-Ac)-AEJA|3	107304
	5065	24.8175	3	1765.75	1765.75	-0.9728	gm(-Ac)-AEJF=gm(-Ac)-AEJ (Anh)|2	106169	gm(-Ac)-AEJF=gm(-Ac)-AEJ (Anh)|2	106169
	4539	21.3485	3	2684.15	2684.15	-1.3282	gm-AEJA=gm(-Ac)-AEJA=gm(-Ac)-AEJA (Anh)|3	106094	gm-AEJA=gm(-Ac)-AEJA=gm(-Ac)-AEJA (Anh)|3	106094
	1229	5.1191	2	808.333	808.334	-1.2876	gm(-Ac)-AEJ (Anh)|1	105994	gm(-Ac)-AEJ (Anh)|1	105994
	4759	22.697	3	1822.83	1822.83	-1.8912	gm(-Ac)-AEJI=gm(-Ac)-AEJA|2	104403	gm(-Ac)-AEJI=gm(-Ac)-AEJA|2	104403
	4983	24.2697	3;2	1695.75	1695.73	8.7414	gm(-Ac)-AEJG=gm(-Ac)-AEJ|2	103518	gm(-Ac)-AEJG=gm(-Ac)-AEJ|2	103518
	1397	5.7366	3;2	1027.49	1027.49	-1.3578	gm(-Ac)-AEJAK|1	100312	gm(-Ac)-AEJAK|1	100312
	2734	10.3801	2	927.393	927.392	0.3133	gm-AEJG|1	91466	gm-AEJG|1	91466
	4835	23.3327	3	1731.77	1731.77	-0.6603	gm(-Ac)-AEJI=gm(-Ac)-AEJ (Anh)|2	68199	gm(-Ac)-AEJI=gm(-Ac)-AEJ (Anh)|2	68199
	5129	25.1928	3	1731.77	1731.77	-1.2947	gm(-Ac)-AEJI=gm(-Ac)-AEJ (Anh)|2	62733	gm(-Ac)-AEJI=gm(-Ac)-AEJ (Anh)|2	62733
	4629	21.8648	3	1801.77	1801.77	-0.1642	gm(-Ac)-AEJY=gm(-Ac)-AEJ|2	61035	gm(-Ac)-AEJY=gm(-Ac)-AEJ|2	61035
	5004	24.3775	3	1731.76	1731.77	-1.4185	gm(-Ac)-AEJI=gm(-Ac)-AEJ (Anh)|2	60611	gm(-Ac)-AEJI=gm(-Ac)-AEJ (Anh)|2	60611
	4972	24.0427	2	1088.48	1088.48	-0.7007	gm-AEJAF|1	49111	gm-AEJAF|1	49111
	5070	24.7864	4;3	2576.1	2576.1	-0.9497	gm(-Ac)-AEJF=gm(-Ac)-AEJ=gm(-Ac)-AEJ (Anh)|3	38336	gm(-Ac)-AEJF=gm(-Ac)-AEJ=gm(-Ac)-AEJ (Anh)|3	38336
	5685	29.6559	3	1837.83	1837.84	-7.6244	gm(-Ac)-AEJK=gm(-Ac)-AEJA|2	36007	gm(-Ac)-AEJK=gm(-Ac)-AEJA|2	36007
	95	0.1419	10	1618.7	1618.68	9.766	gm(-Ac)-AEJ=gm(-Ac)-AEJ (Anh)|2	27555	gm(-Ac)-AEJ=gm(-Ac)-AEJ (Anh)|2	27555
	5363	27.0439	3	1765.75	1765.75	-1.2839	gm(-Ac)-AEJF=gm(-Ac)-AEJ (Anh)|2	23362	gm(-Ac)-AEJF=gm(-Ac)-AEJ (Anh)|2	23362
	5482	28.0503	4	2577.14	2577.12	9.02	gm(-Ac)-AEJG=gm(-Ac)-AEJA=gm(-Ac)-AEJ|3	20283	gm(-Ac)-AEJG=gm(-Ac)-AEJA=gm(-Ac)-AEJ|3, gm(-Ac)-AEJG=gm(-Ac)-AEJ=gm(-Ac)-AEJA|3	20283
	5482	28.0503	4	2577.14	2577.12	9.02	gm(-Ac)-AEJG=gm(-Ac)-AEJ=gm(-Ac)-AEJA|3	20283
	1143	5.3856	1;2	667.289				191810304
	1965	7.6057	1;2	898.412				183772304
	1869	7.2931	1;2	979.361				183405808
	3185	12.9374	2;3;4	1789.71				183312448
	2341	9.9275	3;2;1	1271.56				155487808
	1976	7.6791	2;1	738.327				77002008
	2018	8.3432	1;2	738.327				76600112
	3274	13.5665	2;3	1548.68				74448160
	2760	10.6266	2;1	913.412				68865200
	3269	12.9229	3	3419.49				62384944
	3322	13.3914	2;4;3	2145.91				61558812
	2036	8.2359	2;3;1	1071.48				53619276
	2800	11.0196	2;3	1342.6				53488228
	1265	5.3924	2;1;3	866.305				52577960
	2020	8.0435	3;2;1	937.342				50971996
	3289	13.2027	3;2	1831.72				50696968
	3620	15.6843	4;3;2;5	2669.08				50667160
	3345	13.7985	2	1343.58				47807152
	950	4.5851	1;2	827.374				47763364
	2508	9.8834	3;2	1110.49				44874512
	1480	6.1614	1;2	724.311				42608684
	1491	6.1705	3;2;1	923.327				42549264
	2458	9.6232	2;3	1335.57				40005456
	3006	11.6881	3;2;4	1718.67				39430916
	1879	7.2948	2;3;1	1017.31				39386060
	6003	32.3768	1	184.107				37356580
	2006	7.7137	2;1;3	937.342				35659400
	1324	5.8832	2	823.391				35609396
	1021	4.6615	2;1	908.325				35394164
	1391	5.899	1;2	655.29				34310740
	3222	12.94	2;3;4	1747.69				34190300
	835	5.7979	1	161.068				34004464
	3433	13.7281	2;3	1860.75				33209554
	3374	13.5086	3;4;2	1858.73				32797898
	3083	11.9662	4;3;2	1676.65				32530212
	2079	8.7628	3;2;1	1200.52				32254762
	1383	5.8884	2;3;1	984.459				31759128
	2115	8.8536	1;2;3	979.353				30777542
	944	4.576	1;2	795.384				30718350
	3802	15.9856	3;2;4	2359.03				30475872
	3710	15.3934	4;2;3	2600.06				29863112
	3214	12.5229	3;2	1708.75				27818370
	2985	11.5345	2;3;4	1733.68				27572316
	2651	10.9729	4;2;3	1775.7				27572184
	3643	15.2274	4;5;3;2	2589.12				27497792
	3242	12.7009	3;2	1779.8				27290966
	3190	12.647	2;3	1697.75				27236326
	798	3.9132	1	274				27092824
	3861	17.1902	5;4;3	3479.44				26583002
	3646	15.3547	5;4;3;2	2558.04				26065234
	3096	12.1391	2;3	1477.64				25523830
	3406	13.708	3;2	1406.6				25402356
	1911	7.4843	3;2;1	1071.48				25372772
	3276	12.9288	4	5129.23				25214828
	2629	10.1815	2;1	1092.44				23721576
	3500	14.1634	3;2;4	2216.95				23190652
	3893	16.6131	3;4;5	3330.45				22763940
	3669	15.179	2;3	1723.76				22717820
	2464	9.6191	2	1174.5				22550456
	1522	6.3349	2;1	527.232				22401586
	446	3.0273	1;2	456.195				22370410
	3255	12.8755	2;3;4	1778.77				21355524
	4122	18.1253	2;3	1660.69				21210620
	3192	12.6949	3;4;2	1827.66				21200104
	931	4.4212	3;2;1	857.385				20832522
	2510	9.7926	3;2;4	1309.51				20616544
	3081	11.9471	3	3277.41				20501096
	3695	15.8632	3;2;4	2642.07				20167866
	3323	13.3851	3;2	1697.74				20151008
	2034	8.2292	3;2	1257.54				19938650
	2028	7.9613	3	3597.58				19891636
	1967	7.6101	3;2;1	1060.46				19667618
	2022	7.9659	1	161.069				19310952
	2078	8.7354	2;3	1039.45				18964454
	1968	7.6476	3;2	1257.54				18804286
	3302	13.2074	2;3	1912.82				18669012
	3825	16.1763	4;3;2	2216.95				18420868
	2759	10.8072	4;3;2	1667.73				18356944
	3521	14.2853	1;2	673.339				18284694
	1398	5.8687	1	554.242				18101718
	2779	10.7256	2;3	1637.73				17953204
	345	2.0953	1	945.654				17718832
	1747	6.9442	1;2	991.389				17545902
	3459	14.2427	2;3	1902.76				17204772
	1296	5.591	2;1	804.348				16824546
	3140	12.4033	3;2;4	1870.81				16582004
	1896	7.5008	1;2	885.417				16577681
	2252	8.8555	1	203.079				16158742
	3965	17.0816	5;4;3	3400.48				16105151
	343	2.0933	1	857.686				15887313
	3571	14.5363	3;2;4	1818.73				15859171
	3969	16.9957	3;4	3401.48				15747296
	3431	13.8402	3;2;4	1818.73				15435408
	3851	16.5742	3;5;6;4	3399.47				15366270
	1774	6.9955	2;1	887.396				15343486
	3437	13.825	3;2	3490.53				15339719
	1908	7.4335	2;1	887.396				15335585
	1977	7.6205	2;1	776.274				15330540
	2247	8.8536	3;2;1	963.388				15124236
	3293	13.2111	3;2;4	1869.67				14986130
	1627	6.5404	1;2	887.396				14618145
	3883	16.4938	3;2	2430.06				14554688
	3798	15.9988	4;5;3;2	2629.08				14532704
	340	2.0446	1	1033.62				14275778
	3243	13.4	3;2;4	1586.62				14040649
	2019	7.9627	2	2698.19				14020505
	3452	13.9755	2;3	1831.72				13927549
	610	3.8349	1;2	520.187				13890010
	3352	13.4342	2;3	1779.8				13812328
	2012	7.73	2	2698.19				13781518
	3886	16.5841	4;3	2740.12				13698113
	3129	12.4517	2	1272.55				13516116
	2848	10.9888	3;4;2	1794.81				13365662
	1412	5.895	2;1	693.237				13351227
	2385	9.4091	2;3	1142.52				13214708
	1824	7.2293	2;1	855.37				13202173
	1973	7.6129	3;2	936.359				13163586
	3398	13.6632	2;1	850.344				12721992
	3310	13.6612	4;2;3	2081.91				12616903
	3894	16.6007	3;2	2153.93				12516738
	3514	14.2734	2;3	1619.72				12435134
	3024	11.8804	2;3	1708.76				12411340
	3124	12.1885	2;4;3	1858.73				12391954
	2060	8.2545	1;2	887.397				12331995
	3425	13.834	4;2;1;3	1747.69				12227900
	3066	12.0127	2;3	1760.68				12219934
	346	2.098	1	769.717				12118669
	2011	7.7291	2	1920.77				12108231
	368	2.2485	1	989.639				12090830
	341	2.0808	1	1121.59				12076470
	3711	15.3629	5;4;3	2956.26				11979936
	1910	7.4707	2	910.412				11730873
	2000	7.716	2;1	1021.37				11721713
	3178	12.4934	2;4;3	2074.88				11580965
	3089	12.2329	3;2	1681.75				11307647
	2735	10.5171	3;2	1405.62				11258675
	3577	14.8326	4;3	2598.05				11166910
	3490	14.1392	2;4;3	2145.92				11137517
	369	2.2649	1	245.087				11022180
	3000	11.74	2;3	1534.66				10973045
	1031	4.7831	1	207.147				10874838
	3860	16.4807	3;2;4	2713.11				10848399
	3625	14.8783	2	1414.62				10773865
	3257	12.7617	1;2	900.38				10746622
	1955	7.5941	3;2	1264.53				10525693
	3512	14.5297	2;3;4	1860.75				10443418
	3595	14.6934	2	1343.58				10360015
	1443	5.9329	2;1	884.396				10231230
	1298	5.5942	2;3	989.427				10094096
	456	3.3061	1	191.152				10066691
	3283	12.9325	1	1710.08				9962977
	1254	5.3881	2;1;3	850.327				9605395
	1029	4.6628	2;1;3	946.272				9493720
	3150	12.3117	3;2	1737.74				9491443
	3095	11.9241	2;3	1697.74				9452261
	3233	12.9468	4;2;3	1731.71				9411202
	3090	12.0444	2;3;4	1787.7				9405966
	1437	5.9956	1;2	898.412				9301205
	3975	17.7031	5;4;3	3550.47				9225200
	3633	14.8953	3;2	2287.99				9152884
	1984	7.7053	2	694.221				9151580
	799	3.9123	1	339.987				9113553
	3873	16.4325	4;3	2669.08				9097291
	2023	8.1024	1;2	869.385				9051658
	2045	8.1812	3;2	1321.55				8973714
	3244	12.9142	3;4;5	2582.08				8897588
	3107	12.0861	4;3;2	2131.9				8869624
	3830	16.5341	5;4;3	3408.4				8847963
	3552	14.443	3;4;5;2	2487				8766225
	3249	12.7862	3;2	3499.45				8746464
	3475	13.9869	1	582.564				8649554
	3438	13.8097	3	3561.56				8602382
	3023	11.6902	4;3;2	1756.62				8566296
	768	3.912	1	258.022				8356754
	1524	6.3268	2;1	1031.44				8311475
	4035	17.9557	5;6;4	4289.79				8285808
	3684	15.1675	3;2;4	2491.07				8270928
	1276	5.3594	2	2485.07				8257923
	3614	14.9043	3;4	2655.07				8187848
	1071	4.9853	2	804.348				8179213
	1947	7.5838	2	1103.46				7953615
	1477	6.0828	1;2	871.401				7913213
	3115	12.2749	3;2	1841.79				7892183
	1632	6.5871	2	1057.47				7888075
	1864	7.2875	1;2;3	1001.33				7884934
	3297	13.1528	2;1	798.349				7736367
	3355	13.7332	2;3	1768.78				7735896
	2926	11.368	4;2;3	1707.73				7705812
	3390	13.5941	2;4;3	1827.66				7690475
	2991	11.5112	3	3391.46				7616444
	4476	20.7197	2;3;1	1013.37				7599957
	4033	17.4673	4;5;3	3471.52				7422486
	332	1.8093	1	413.876				7400806
	977	4.4464	1;2	666.306				7400464
	2456	9.5725	4;2;3	1771.73				7391829
	3082	11.9549	2;3;4	1660.68				7381498
	3286	12.8484	1	1710.41				7375686
	2923	11.4184	2;3	1637.72				7348064
	2029	7.9906	2	1836.74				7328750
	3434	13.6767	1	582.564				7313050
	1554	6.5411	2	823.392				7305871
	3086	11.9203	2;3	1554.68				7300251
	3079	12.0684	3;2;4	1515.59				7267645
	3009	11.6623	3;2	1817.71				7202974
	2024	7.9725	1	899.897				7196649
	3439	13.8156	3	3419.49				7152394
	1496	6.1637	1;2;3	907.362				7143710
	1144	4.9802	1;2	705.237				7123320
	2716	10.4748	2;3	1716.66				7034934
	844	3.9986	1	498.205				7022729
	3446	13.8556	3;4	2215.96				7000944
	3142	12.2255	2;3	1801.74				6931724
	3087	11.912	2;1	842.374				6791983
	3534	14.4028	3;4;2	2529.02				6741485
	3108	12.1559	4;3;2	1881.83				6739271
	2966	11.4659	2;4;3	1717.7				6682885
	3176	12.3635	3;2;4	1844.72				6669622
	3890	16.516	2;3	1710.73				6666558
	3284	12.9313	5	6838.97				6656224
	3730	15.4402	4;3	2723.17				6639908
	3454	13.8055	3	3532.54				6637606
	2206	8.93	2;3	1328.58				6625187
	2769	10.62	3;2	951.359				6622517
	812	3.9101	1	392.026				6542014
	3467	13.9884	2;3	1912.82				6449468
	2004	7.6691	1	737.343				6411355
	1952	7.6321	2	1096.48				6388892
	2102	8.4247	3;2;4	1238.47				6336217
	3172	12.3889	4;3;2	1804.71				6314801
	2055	9.3932	1	161.069				6309858
	1978	7.6488	2	720.317				6202704
	3789	15.8908	3;5;4	3027.3				6189629
	3270	12.9034	3;2	1679.73				6145276
	986	4.4325	2;1;3	865.321				6133056
	3765	15.9442	5;3;4	2660.15				6117603
	4287	19.381	3;2	2471.05				6105195
	2901	11.2222	4;2;3	1813.64				6066212
	628	3.2139	1	442.216				6032573
	3615	14.732	4;3;2	2216.95				6003722
	3815	16.0682	3;2	1794.8				5970541
	3836	16.2191	4;5	2600.05				5936642
	2037	8.1474	2	1096.48				5897615
	4077	17.7441	4;3	3443.49				5865550
	342	2.0269	1	1008.63				5844675
	1153	5.0765	3;2;1	988.282				5807203
	3423	13.669	3;4	1898.69				5794869
	2702	10.7237	3;2;4	1707.73				5793043
	3285	12.8918	5	6837.97				5785092
	3055	11.8089	3;2	1335.57				5778001
	2902	11.7202	2;3	1626.71				5767714
	2178	8.6393	2;3	1142.52				5743453
	3240	12.6994	2;3;4	1811.68				5708741
	1353	5.886	3;2	1022.41				5702977
	3073	11.8452	2	1253.55				5683596
	2017	7.7275	1	899.897				5665707
	3951	16.8522	3;2	2430.06				5659507
	3105	12.0801	2	1329.57				5651976
	3336	13.2744	2;4;3	1941.85				5643854
	2128	8.5526	2;1	1102.48				5633955
	3465	14.2402	5;3;4	2518.08				5632912
	2807	10.8036	3;2;4	1380.54				5605381
	3598	14.7253	4;5;3	2681.16				5569227
	3784	15.8289	5;4;3	3259.41				5549275
	1233	5.2637	1;2	892.362				5539434
	3458	14.2827	3;4;2	2152.95				5530221
	1003	4.5033	3;2	994.4				5530096
	2633	10.2211	3;2	1605.73				5520361
	2819	10.8243	2	1181.53				5505945
	1886	7.2867	1	495.205				5494845
	3491	14.1246	4;3;5	2544.03				5481663
	1260	5.4069	2	814.379				5465971
	3936	17.0929	5;6;3;4	3470.51				5436634
	1393	5.8372	1	513.253				5419744
	1035	4.998	1	747.256				5418989
	3555	14.4233	3	1618.71				5413207
	2718	10.4657	3;2;4	1309.51				5408999
	3305	13.1813	3;2	1808.78				5399934
	2049	8.1904	2	1160.48				5380580
	3655	15.1039	3;2	1707.73				5321811
	2030	7.9497	4	6295.77				5308196
	3647	15.2194	3;4	2508.1				5282037
	2592	10.9007	3;4;2	1643.73				5269248
	3462	14.1212	3;2;4	1940.71				5244369
	2772	10.5979	1	216.097				5202818
	1157	5.2567	2;1	649.279				5184294
	2773	10.6284	2	1142.52				5170336
	3278	12.8962	3	3457.44				5163885
	3989	17.1577	3;2	2224.97				5139684
	4133	18.3739	5;6;4	4360.82				5123614
	3925	16.7753	5;4;3	2671.09				5113143
	4725	22.5285	4;3;2	1823.72				5112712
	1281	5.3633	2	1694.66				5056269
	571	3.0341	2;1	786.348				5050491
	2937	11.3715	2	913.413				5036954
	3061	11.8163	2	1377.58				5030216
	3127	12.2033	3	1663.74				5006876
	3728	15.3724	2	2520.59				5004862
	350	2.2268	1	744.721				4991300
	344	2.0448	1	1140.58				4988415
	2892	11.1563	2;1	727.312				4977755
	2181	8.6718	2;1	736.233				4961432
	3644	14.8299	1	260.123				4927517
	3312	13.2323	3;4;2	1870.81				4922822
	1607	6.5416	3;2	984.461				4919362
	1160	5.0744	1;2	950.335				4918593
	3091	11.9423	4	4916.12				4899583
	3579	14.5343	3;2	2345.01				4884541
	3961	17.2129	4;3	3372.46				4877590
	2209	8.7384	2;1	855.407				4866447
	3349	13.3883	3;4;2	2183.86				4847642
	3726	15.406	3;2	2359.02				4845950
	3932	16.8064	3;4	2287.99				4824440
	347	2.0584	1	1096.6				4815119
	376	2.2547	1	700.737				4803650
	3822	16.3425	5;4;3	3465.42				4783075
	2063	8.2571	1;2	810.349				4755346
	3857	16.2273	4;3	3330.45				4743287
	998	4.5038	2	777.374				4713440
	387	2.2749	1	612.768				4652119
	3981	17.1686	4;3	3169.38				4627854
	3610	14.7479	4;3;2	1844.77				4626741
	1507	6.1521	2	1808.71				4620730
	2986	11.6127	3;2	1572.61				4613512
	3626	14.841	3;4	2548.09				4609013
	3913	16.7237	3;4	2216.95				4581623
	3018	11.6854	2;3;4	1738.77				4531669
	3699	15.2408	3;4	2145.92				4513281
	2878	11.167	3;2	1747.7				4493496
	3234	12.6902	3;5;4	3018.25				4490049
	2013	7.7243	2	1836.74				4478597
	3722	15.398	3	2619.12				4448765
	3771	15.8742	5;4	3328.43				4430308
	2408	9.3749	3;2	1351.53				4395298
	1765	6.9883	2;1	724.312				4379554
	3523	14.3308	3;2	1679.74				4358651
	3025	11.7201	4;3;2	1865.85				4348343
	2050	8.2497	3;2	1109.43				4340892
	3296	13.211	3;4;2	1853.69				4340054
	3010	11.5747	3;2	1681.75				4335286
	3445	13.8057	3	3461.5				4327641
	3806	15.9779	4;3	2396.97				4324591
	1870	7.2513	2	943.422				4295337
	3529	14.2585	1	695.321				4289824
	361	2.2529	1	788.706				4277629
	3781	15.8278	5;4;3	2707.03				4273789
	3671	15.1239	3;2	2187.93				4229162
	3436	13.8401	3;2;4	1802.75				4218478
	3466	14.0258	3;4	2586.04				4216981
	2415	9.5988	3;2	1373.51				4208131
	3600	14.648	2;3;4	1789.7				4169974
	2842	11.0131	3	1633.74				4150213
	1500	6.9293	2	853.391				4142686
	3307	13.1177	3	3541.47				4140245
	1113	4.9746	1;2	816.359				4135867
	3435	13.8297	3;4;2	1731.71				4098790
	3210	12.5272	4;3	2214.94				4098095
	1444	5.9412	1	235.178				4097529
	3933	16.7188	3;4	3409.41				4097090
	2511	9.7866	2;3	1293.53				4095933
	3488	14.2295	3;4;2	2225.88				4076883
	3810	16.0239	3;2	1723.76				4051398
	2064	8.2554	2	853.391				4046375
	3250	12.7226	3	3579.42				4043628
	3125	12.1596	3;2;4	1733.68				4042944
	3031	11.7572	3;2;4	1764.75				4036551
	2989	11.5112	2;1	869.386				4032011
	351	2.2226	1	832.691				4029773
	352	2.2312	1	656.752				4020869
	1363	5.7647	2;1	724.312				4019020
	3721	15.4588	3;2	2082.89				3996520
	2947	11.3992	3;2	1683.73				3996094
	3403	13.6204	2	1737.74				3994864
	377	2.2522	1	876.674				3974232
	3389	13.5804	5;3;4	2582.08				3970228
	3855	16.2446	5;4	3329.44				3926272
	3347	13.409	3;2	1679.73				3917766
	3404	13.6304	4;5;3	2653.12				3898047
	4063	17.6004	4;3	3240.41				3897307
	850	4.0236	1	526.248				3896194
	1407	5.9167	2;1	1007.36				3892927
	3287	12.9595	4	5166.17				3886396
	719	3.6203	1	456.195				3884475
	3271	12.8504	3	1617.7				3875466
	1578	7.0646	1;2	810.349				3857843
	3067	11.8241	2;3	1775.7				3846645
	4124	18.1057	3;2;4	1698.64				3835020
	381	2.2281	1	1033.62				3826188
	4240	18.8355	1	304.15				3816271
	3450	13.8033	4;3	5271.3				3813500
	3448	13.7984	4	5200.26				3810120
	1703	6.8327	2;1	774.188				3807978
	1277	5.3612	3	3313.43				3805239
	3039	11.7302	3;4;2	1799.78				3803065
	2005	7.7138	2	1059.32				3795016
	3604	14.8368	3;2	2571.04				3782759
	2026	7.9684	2	720.317				3776796
	4720	22.5082	1	348.175				3772596
	2457	9.5546	1	436.169				3770264
	3267	12.8184	4	5209.2				3765463
	1956	7.5687	1	591.224				3762954
	3092	11.9442	3	3315.36				3757462
	2009	7.7155	1	818.293				3745485
	1729	6.9829	2;3;1	965.338				3745057
	4073	17.932	4;5;6	4359.82				3728283
	1279	5.4088	2	1793.7				3722392
	1720	6.8345	1;2	736.241				3716284
	3104	12.0627	2;3	1846.73				3715708
	2179	8.6433	2	981.45				3714851
	3706	15.3946	3;4	2638.01				3702322
	4277	19.1688	3;4;2	1769.68				3690458
	3126	12.1675	2;3	1798.63				3678865
	3298	13.2166	3;4;2	2225.88				3678324
	2847	11.2893	3;2	1610.71				3673969
	2014	7.732	3	3719.56				3645849
	1289	5.5611	2;3	1003.29				3641050
	1873	7.2995	1;2	533.232				3631235
	2794	10.7532	2	1313.57				3626234
	3408	13.6441	2	888.29				3624082
	4120	18.369	4;5;3	3310.43				3621062
	1425	5.8915	2	805.38				3605008
	3308	13.265	3;2	1628.64				3576998
	1022	4.599	2;3	937.351				3562342
	3736	15.6144	2	1414.62				3538401
	3982	17.4399	6;4;5	4209.82				3538329
	3740	15.5847	3;4;5	3316.43				3507335
	1442	5.915	1	494.221				3504752
	3884	16.4729	5;3;4	2700.12				3498587
	3453	13.8063	4	5270.31				3489698
	357	2.1713	1	920.658				3475362
	3888	16.471	2;1	745.306				3449448
	1512	6.1442	3	3541.52				3448860
	3790	15.8496	3	2258.96				3428262
	4738	33.5328	1	185.214				3423585
	3660	15.0046	3;2	1984.85				3414813
	3530	14.2781	3;2	711.286				3408549
	362	2.2383	1	620.765				3399883
	3424	13.655	1	647.264				3384765
	2432	9.7316	4;3;2	1636.69				3374899
	3248	12.7118	2;3	1477.64				3369708
	3159	12.3026	2;3	1392.59				3364671
	1602	6.6079	2;3;1	972.331				3360234
	1980	7.6193	2;3;1	920.397				3358042
	2543	9.828	2;1	838.379				3344708
	3059	11.8236	3;2	1798.63				3340435
	680	3.6388	1	151.049				3340076
	3605	14.7092	2	1619.71				3334422
	4023	17.3255	4;3	3401.49				3329320
	3461	13.9393	4;3	2527.01				3319740
	1991	7.5593	2;1	737.343				3316047
	3858	16.2351	3	2671.1				3303316
	4050	17.6455	5;4;3	3239.41				3301385
	3463	13.9912	2;3	1869.67				3300017
	2482	9.6149	4;3;2	2207.9				3299615
	3128	12.4143	4;3;2	2010.87				3289543
	2027	7.9386	2;1	1021.37				3274393
	2032	7.9984	2	1820.76				3262174
	838	3.9104	1	406.991				3258138
	2919	11.2349	3;2	1694.75				3226809
	4134	18.1781	3;4	3514.53				3224569
	3282	12.9582	2;3	1762.66				3224019
	3518	14.3873	3;2	1657.66				3223197
	2031	7.9508	2	1920.77				3218327
	3476	14.2414	4;3;5	2575.1				3205615
	2597	10.1087	3;2	1528.61				3200582
	3593	14.6516	3;2	1576.67				3196197
	527	3.0705	1	151.049				3187209
	3161	12.3366	2;3	1534.66				3168416
	86	1.5356	1	194.96				3159226
	4441	20.6925	4;3	3352.43				3145521
	3226	12.6645	4;2;3	1718.66				3144255
	804	3.9397	2;1	816.358				3125669
	4396	20.0972	2;1	1055.39				3111662
	1492	6.1104	2	1111.4				3086339
	3974	17.1074	5;4	3517.38				3082690
	3412	13.7209	4;3	2478.08				3076824
	3505	14.2267	3;2	2187.93				3068178
	3229	12.6883	3;2;4	1952.87				3048451
	3416	13.6313	3	1952.87				3042703
	2033	8.0536	1	642.295				3041052
	3635	14.86	3;2	1992.86				3035560
	1618	6.8143	2;3	925.343				3028322
	3375	13.4656	3;4	2605.16				3013185
	1519	6.2168	2;3	1046.45				3002945
	4712	22.4735	3;2	1865.74				3001574
	3272	12.8279	3	1663.74				2995338
	3864	16.3413	4;5;3	3098.34				2994245
	3786	15.8962	3;4	2680.02				2990697
	3566	14.6653	4;5;3	3025.29				2987827
	358	2.1245	1	707.766				2987672
	105	0.1575	1	158.962				2985211
	1948	7.5705	1	569.242				2978453
	4379	20.3322	4;3;5	2580.03				2977672
	3180	12.405	3;4	2144.93				2977636
	394	2.3016	1	576.78				2975363
	3279	13.0353	3	1881.83				2966976
	1180	5.0422	3;2	980.348				2964251
	832	4.0047	1;2	536.152				2953621
	820	3.9892	1	295.126				2939899
	584	3.0571	1	478.177				2926622
	2044	8.151	3;2;4	1295.49				2926072
	3019	11.6712	2;3	1855.65				2910293
	3351	13.3868	3	1984.85				2908705
	3976	17.3865	4;5;6	4218.75				2908111
	1606	6.5137	1	172.071				2904663
	3342	13.3625	3;2	1570.65				2901228
	3564	14.4936	3	2628.05				2899879
	3359	13.4901	2	1726.73				2898603
	1511	6.1447	1	885.881				2877661
	1043	5.058	1	203.079				2875054
	354	2.2426	1	964.643				2874766
	984	4.4212	2	696.316				2869406
	4031	17.5402	4;3	3522.46				2868916
	1207	5.2028	1	184.157				2864031
	333	1.8072	1	333.91				2863391
	2300	9.4658	2;3;4	1238.47				2862488
	3088	11.9645	3;2	1691.62				2855207
	796	3.9136	1	287.947				2847576
	402	2.3928	1	258.082				2846200
	3303	13.0878	4	2144.91				2827322
	412	2.4681	1	243.071				2827021
	749	3.7284	3;2	942.438				2819722
	3016	11.6658	4;2;3	1667.74				2818052
	382	2.2393	1	1008.63				2806661
	2236	8.7978	2;1	926.407				2802726
	1330	5.7122	2;1	873.381				2801171
	4027	17.3853	3;4;5	3027.31				2799807
	3232	12.6195	3;2	1665.72				2797903
	359	2.2449	1	568.783				2785696
	3394	13.6104	4;5;3	2518.08				2785546
	1979	7.6194	1;2	760.297				2782940
	3938	16.9384	3	2784.15				2782274
	2056	8.3181	2;3	1334.58				2773115
	1426	5.8276	2	988.443				2754536
	3340	13.3631	2;4;3	2010.87				2753932
	4462	20.6325	3;2	1347.59				2742788
	370	2.257	1	708.734				2739862
	3165	12.3013	3;4;2	1775.69				2727825
	2481	9.5359	2	971.418				2726746
	1699	7.2838	1;2	871.402				2724493
	1875	7.2864	1	979.863				2719131
	3221	12.6968	2;3	1628.64				2715420
	1380	5.7639	2	762.259				2714253
	4304	19.3456	4;3	2548.13				2699107
	3745	15.8326	4;3	2579.13				2696577
	1872	7.2792	1;2	517.187				2687901
	349	2.0186	1	972.639				2686014
	3264	12.7752	4;3	2202.94				2669459
	3254	12.7673	3;2	1625.71				2654862
	2365	9.2722	2;3	1110.49				2654105
	339	1.9724	1	1079.6				2647262
	3984	17.1786	4;3	2534.11				2646969
	2854	11.0721	2	1201.51				2628382
	3636	14.845	5;4	3392.43				2626836
	1112	4.8679	2;3	1057.46				2624020
	3201	12.4799	2	1163.48				2617156
	2679	10.5866	2;3;4	1787.7				2615808
	3649	14.9884	3	2258.96				2596443
	3109	12.1164	3;4;5	2511.05				2591824
	1457	5.9931	1	628.28				2575575
	3320	13.1775	2	1007.39				2573050
	4655	22.0253	2;1	826.38				2571437
	2987	11.5253	3;2	1748.64				2565865
	2421	9.6782	3;4;2	1572.69				2562054
	3147	12.2232	3;2	1869.68				2558233
	3451	13.8082	4	5242.28				2540230
	3291	13.1515	3;4	1950.78				2537470
	4019	17.2472	4;5;6	4140.8				2529801
	2567	9.9852	2	1393.54				2514013
	4094	17.7669	1	678.26				2513575
	3447	13.8283	3	1381.53				2509998
	2375	9.2594	1	683.286				2500773
	5911	31.297	1;2	480.253				2497401
	5202	25.8528	1	392.202				2494318
	3560	14.4161	4;3	2471.03				2491541
	1538	6.3519	2	565.179				2478004
	6186	33.2689	1;2	524.28				2462846
	3050	11.7711	2;3	1898.81				2462466
	3680	15.2022	4;5;3	2752.2				2456981
	3569	14.4936	4;5;3	2885.22				2451345
	3337	13.2581	3;2	1992.79				2442647
	3551	14.746	4;3	2492.1				2439589
	1865	7.2906	2	1032.27				2438388
	3725	15.4077	4;3	2573.01				2424564
	2990	11.5053	4;3;2	1778.77				2421186
	3230	12.6421	3;2	1831.72				2412181
	2042	8.1225	2;3	1074.44				2411331
	2939	11.3168	4;3;2	1799.78				2408206
	41	1.155	1	235.933				2408176
	3808	15.9566	4;3	2794.21				2406759
	1855	7.2971	3;2	1055.26				2402585
	2801	10.8201	3;2	1506.67				2396013
	1914	7.4664	3;2	1109.43				2394322
	2472	9.6755	4;3;2	1596.7				2387644
	3585	14.5347	3;4	2287				2384459
	355	2.1248	1	883.703				2376198
	3029	11.5773	1	541.576				2374696
	2292	8.9623	3;2	1415.53				2370813
	3813	15.9269	2	1222.51				2367107
	2810	10.8406	3;2	1773.68				2362514
	1032	4.8584	1	655.29				2358430
	4314	31.2011	1	158.076				2357213
	399	2.3068	1	752.718				2351467
	3640	14.8946	4;3	2202.94				2344202
	1275	5.2975	2	836.343				2344113
	3691	15.1465	3;2	1729.68				2338806
	1396	5.8542	1	497.221				2333067
	3587	14.5171	3	3561.56				2318116
	3973	16.989	5;4	3439.43				2316158
	3414	13.6817	2	1245.53				2310305
	1163	5.0116	2	865.321				2302579
	2970	11.6448	3;2;4	1714.76				2299159
	3956	17.183	4;5	3559.4				2293804
	5573	28.8677	1	436.228				2292472
	3204	12.5278	2;3	1888.74				2289361
	2172	8.5537	1	647.265				2289243
	390	2.2639	1	1052.61				2286713
	3290	13.0205	4	5167.18				2282989
	3449	13.8221	3;2;4	1773.73				2280101
	3026	11.7008	2;3	1740.65				2279002
	3419	13.6602	2;1	858.369				2278217
	3378	13.5167	3;4	2448.08				2265732
	3262	12.8348	2;1;3	1717.73				2265525
	4370	19.8388	4;3;2	1769.68				2255806
	1290	5.4826	2	1064.42				2253141
	3856	16.247	5;4	3478.43				2250304
	6434	34.9488	1;2	568.306				2248768
	3034	11.7322	4;3;5	2568.07				2243514
	3602	14.5882	4	2507.09				2240194
	1179	4.9464	1	666.306				2234234
	371	2.2272	1	884.672				2234219
	383	2.2232	1	1209.56				2229226
	1513	6.1348	2	2656.14				2227192
	1782	6.9826	1	203.079				2225984
	6603	37.8123	1	228.133				2224898
	2657	10.4521	3	1614.7				2221070
	1416	5.9193	2;3	1045.3				2208331
	4078	17.706	4;5;6	4279.85				2206734
	3996	17.1196	4	3451.42				2199613
	3814	16.0279	4;5	3386.46				2194795
	3734	15.4767	3	2267.89				2192506
	3295	13.1289	2	1127.51				2178839
	3997	17.13	1	549.217				2178586
	3661	15.013	2;3	1299.59				2171509
	2098	8.2447	2	897.381				2170052
	1249	5.2485	1	731.294				2166654
	3202	12.4812	2;3	1310.49				2162107
	2015	7.7249	2	1820.76				2157950
	3299	13.0741	4	5251.22				2156477
	3865	16.4505	4;3	2751.06				2154902
	605	3.1506	3;2	843.37				2153349
	2893	11.1534	2	765.259				2152007
	1506	6.1504	2	706.301				2150666
	3897	16.5969	5;4;3	3368.39				2147295
	3369	13.4483	2	914.396				2129235
	3372	13.4997	1	650.956				2124042
	3568	14.4631	3;4	2215.97				2123880
	3209	12.5147	3;2;4	1676.66				2123447
	840	3.9134	1	324.009				2114579
	378	2.2497	1	691.736				2111455
	3396	13.5951	2;3;4	1811.68				2108120
	372	2.2538	1	779.704				2102746
	389	2.2597	1	796.703				2102409
	3215	12.5145	3;4;2	1735.69				2101767
	3889	16.4954	4;3	2468.01				2100456
	3162	12.275	2	738.328				2099310
	2969	11.384	1	599.926				2098927
	3035	11.7346	2	1384.61				2097628
	3811	15.8719	1	839.867				2094008
	2992	11.5019	3	3429.41				2090609
	3273	13.0124	3;2	1752.78				2077257
	2703	10.4584	2;3	1200.52				2076588
	3227	12.6342	2;3	1605.7				2074344
	3731	15.3945	3	2127.9				2060719
	1291	5.5484	2;3	953.337				2052069
	2796	10.7128	3;4;2	1675.67				2046268
	3064	12.1429	3;4	2067.89				2043331
	3570	14.4874	2;3	1793.77				2038624
	3531	14.2783	2	655.329				2037531
	3681	15.1379	3	2416.05				2024452
	580	3.1252	1	286.077				2018540
	3074	11.8308	2	1157.52				2017899
	3443	13.8374	3	1657.66				2017648
	1776	6.9977	3;2;1	949.375				2012070
	2740	10.5085	3;2	1626.71				2010357
	3816	16.035	3	1727.67				2009180
	401	2.3334	1	920.658				1993615
	4008	17.1984	3;4	3452.42				1991554
	842	3.9136	1	276.033				1991028
	2190	8.691	1;2	720.268				1988572
	2392	9.3231	2;1	766.323				1986192
	3807	16.1296	6;5;4	3835.64				1975828
	3716	15.4068	4;3	1860.74				1965356
	4529	21.1659	2	942.428				1964745
	3533	14.3064	4;3	2549.12				1964073
	3515	14.2071	5;4;3	2653.12				1961393
	2051	8.2171	2;3	1129.49				1959817
	1584	6.2863	1	203.079				1955015
	1987	7.6248	3;2;4	1295.49				1951039
	2774	10.6142	2;1	752.344				1949286
	3017	11.6011	2;3	1557.61				1947759
	3755	15.7233	3	2438.99				1940069
	3720	15.4364	4;3	2740.12				1939162
	1030	4.5908	2	873.38				1933391
	326	1.8069	1	315.899				1933178
	1969	7.5952	2	1128.5				1932488
	2924	11.2481	2	1174.5				1931113
	2226	8.7383	1	256.178				1930821
	1033	4.6639	2;1;3	930.293				1926003
	384	2.2362	1	1096.6				1925771
	938	4.2568	2	839.375				1922190
	2074	8.2609	2	925.344				1922187
	2856	10.9664	4;3;2	1832.76				1918132
	3959	17.1709	5;6;4	4275.77				1914385
	2476	9.6106	2	1212.44				1911118
	1494	6.1481	2	762.259				1905810
	2105	8.3543	3;2;4	1757.72				1896983
	3502	14.1558	4;3	2254.9				1887520
	841	3.9083	1	306.975				1887477
	4010	17.2274	5	4139.8				1885520
	1696	6.7918	2	968.418				1878985
	356	2.1196	1	795.735				1878563
	3179	12.4064	3;2	1921.75				1875644
	3309	13.046	3	3441.46				1873390
	4656	22.0248	2;3;1	864.326				1872727
	3102	11.9397	1	1639.38				1872652
	2884	11.1089	2	1172.41				1851311
	845	3.9083	1	376.049				1848113
	782	3.9404	1	205.983				1843507
	3983	17.0753	2	1608.7				1843156
	3275	12.8502	3	1694.72				1841079
	4112	18.164	5;4	3621.51				1840921
	2080	8.3403	2	910.413				1839266
	1697	6.796	3;2	1129.49				1838695
	3742	15.6643	4;5	3385.45				1837727
	385	2.2444	1	867.672				1834557
	3469	14.0485	3	1983.86				1830251
	3294	13.0617	4	5250.21				1827561
	2894	11.1682	3;4;2	1830.7				1817544
	3292	13.0624	3;2	1717.73				1815664
	373	2.2386	1	1140.58				1815283
	1778	6.9947	2	913.375				1808765
	4083	17.6891	4;6;5	4210.82				1806833
	4723	22.4649	2;1	783.339				1806715
	1408	5.8674	1;2	576.225				1799689
	3111	12.0494	3	1765.78				1793518
	4000	17.3904	5;6;4	4288.79				1789947
	1557	6.4647	1;2	778.252				1788985
	3030	11.6597	4;3	1881.83				1786157
	1299	5.5602	2	786.338				1785530
	2253	8.8623	1	598.269				1782852
	1756	6.9415	3;2	1029.34				1780174
	2484	9.5894	2;1	738.327				1778654
	3444	13.716	3	3570.49				1776355
	3194	12.4849	5;6;4	3454.43				1774491
	6643	36.4174	1;2	612.332				1773098
	3966	17.0023	5;4	3438.43				1773012
	3916	16.9497	4;5	3549.47				1771779
	3056	11.7871	3	1810.79				1766329
	2644	10.8737	3	1482.66				1762434
	3093	11.9408	3;2	1646.69				1761180
	4011	17.2528	3;4	2287.99				1760968
	2016	7.7239	2	1958.71				1758872
	3281	12.7303	2	938.327				1756693
	4074	17.9142	5;6;4	4280.85				1750877
	3470	14.0127	4;3	2010.87				1750126
	3098	11.9402	3	3299.39				1748445
	400	2.3145	1	683.738				1748307
	3800	15.7671	1	840.032				1745257
	3914	16.8778	5;4	3536.46				1743679
	6032	32.3545	1	246.077				1743550
	3288	13.0353	3	1753.66				1737784
	2722	10.4963	3;4;5	2143.9				1737224
	2865	11.1815	4;3;2	1846.81				1736898
	3909	16.6261	4	3069.31				1733367
	3696	15.3209	4;3	2563.13				1730015
	4084	17.7536	4;3	1775.72				1722351
	3719	15.3438	2	1864.8				1721038
	3528	14.3054	3;4	1898.7				1719901
	3258	12.6931	3	1842.62				1714765
	4089	17.7422	2	1736.26				1713703
	2359	9.2635	3;4;2	1653.72				1713516
	3847	16.2122	3;4	2584.07				1711528
	4002	17.1399	3	2472.08				1704934
	3106	11.9727	2	1149.5				1700910
	3796	15.9382	4;3	2061.88				1700723
	3809	15.9413	3	1778.77				1699191
	1515	6.1491	2	1792.73				1698671
	1574	6.7652	3;4;2	1337.58				1697413
	3110	12.0738	3	1608.7				1697277
	3673	15.0752	3	2699.09				1696162
	6338	34.4637	2;1	608.301				1695481
	1836	7.2067	1;2	694.301				1692701
	3251	12.7054	4;3	1817.74				1692225
	4070	17.744	4;3	2538.02				1689935
	469	2.791	1;2	617.264				1682580
	2817	10.809	3;2	1874.78				1681935
	3413	13.852	4;3	2598.04				1681642
	3657	14.9555	4;5;3	2956.27				1680419
	1417	5.8915	2;1	677.26				1678813
	3943	16.8486	2	928.412				1674814
	4009	17.2144	5;4;3	2742.13				1672757
	1559	6.463	1;2	816.199				1672445
	3977	17.0781	2;3	1781.77				1670947
	3508	14.1751	3;4	2115.9				1669883
	2242	8.8628	1	185.069				1666977
	3708	15.3819	4	3036.23				1664703
	3407	13.6346	3	2267.89				1663506
	2998	11.5136	4	5087.19				1660403
	1762	6.9251	1;2	934.374				1659787
	1517	6.2205	2;1	892.352				1658376
	3700	15.1972	2	1639.69				1657250
	3624	14.7995	3	1940.71				1656157
	2521	9.7907	3;2	1347.45				1648403
	2964	11.4152	2	1157.52				1648354
	2993	11.4914	2	1253.55				1648295
	4067	17.5788	3;2	1817.74				1644649
	3280	12.8187	4;3	2144.93				1644138
	3634	14.8806	3	1452.57				1644061
	795	3.7922	1	173.984				1642137
	2216	8.7209	2	885.418				1641304
	4088	17.7565	6;5	4358.81				1641223
	3737	15.4819	3	2722.04				1639079
	892	4.0758	1	173.984				1638367
	3557	14.4193	2	1163.48				1637667
	3622	14.7114	2	908.317				1635443
	3690	15.2864	4;5;3	2892.26				1632112
	1261	5.3563	2	1709.63				1630628
	2809	10.7915	3;2	1305.55				1626019
	3097	12.0813	2;3	1499.61				1625733
	3265	12.7879	3;4	1884.79				1625257
	2606	10.1672	2;3	1130.39				1622288
	2376	9.2581	2	1172.41				1622101
	3769	15.6324	4	2655.07				1622058
	4126	17.9924	4	3513.53				1621969
	2570	10.0068	3;2;4	1846.77				1620894
	2870	10.9973	3;2;4	1309.51				1619056
	3457	13.8915	3	3612.5				1617768
	2108	8.4476	3;2	1140.43				1617598
	1283	5.3427	2	2523.02				1616481
	3333	13.2453	2	1423.55				1614480
	2635	10.1798	3;4;2	1804.75				1611341
	555	3.0155	3;2	1053.43				1611227
	3238	12.6831	3	1666.59				1610825
	3834	16.0707	4;3	3387.47				1610109
	3501	14.136	2;3	1924.73				1609670
	1534	7.0816	1	198.173				1603654
	4101	17.9771	5;4	4369.75				1601677
	970	4.3447	2	901.375				1601653
	3260	12.7423	3	3537.4				1600084
	3321	13.2301	2	1272.54				1599070
	3468	14.0089	3	1952.87				1598737
	3263	12.839	4	2577.15				1596326
	3177	12.3263	1;2	856.355				1592299
	4003	17.1983	3;4	2296.92				1591213
	3683	15.1384	4;5;3	2627.06				1590545
	1874	7.2959	1	818.293				1590287
	1134	4.904	1	590.24				1589468
	2244	8.8573	3;2	1017.3				1586813
	1273	5.2844	1	720.201				1586259
	1285	5.4463	2	852.316				1580339
	3477	14.0348	2	1590.69				1580237
	1833	7.1799	3;2	893.317				1580140
	2852	10.9766	3;2	1844.72				1579770
	1259	5.3696	2	1678.68				1578908
	1280	5.3417	4	5798.51				1578008
	3608	14.7143	3	1381.53				1575116
	3727	15.3796	3	2528.08				1571194
	3343	13.3022	3	1608.7				1569137
	2944	11.414	3	1546.66				1568593
	3788	15.9021	4;3	3114.18				1565939
	3743	15.545	4;5	3394.38				1562786
	2918	11.2231	3;2;4	1797.67				1561803
	2565	9.9052	2	993.379				1560372
	2843	10.8801	3	1810.79				1558716
	374	2.1978	1	972.641				1554930
	875	4.2956	2;1	844.354				1554651
	2705	10.4471	2	1039.46				1551552
	3422	13.7058	4;3	2662.05				1548102
	3578	14.562	4;3	2652.14				1544595
	1288	5.4806	2;3	1071.48				1542395
	3237	12.6857	4;3	2081.91				1540920
	6547	35.9587	1;2	652.327				1537604
	3464	13.9414	3	2267.89				1535701
	2409	9.368	2;3;4	1389.47				1535265
	2267	8.9967	3;2	1716.66				1534123
	4096	17.7961	3	1724.75				1534055
	3538	14.3321	3;2	1615.61				1532950
	3187	12.4288	2;3	1911.69				1532619
	611	3.2323	1	542.067				1530189
	1255	5.2551	2	904.251				1523117
	3752	15.6076	5;4;3	3026.32				1521826
	2806	10.791	3;4;2	1705.68				1521050
	4090	17.7715	5;4	3098.34				1518712
	6187	33.2654	1	519.324				1514717
	2061	8.2019	2	968.418				1514274
	388	2.2814	1	639.753				1512598
	4097	17.785	4;5	3542.55				1508135
	3007	11.6501	2	1181.53				1507203
	3617	14.6933	3;4	2615.06				1506464
	3324	13.1777	2	836.295				1504345
	3900	16.5752	2	1609.68				1504140
	1258	5.3063	2	810.348				1503284
	3376	13.4808	3;4	2119.86				1496385
	3679	15.107	3;4	1761.71				1494033
	2904	11.2562	3;4	2103.91				1492941
	2982	11.5315	3;4;2	1771.62				1488029
	1304	5.6218	2;1	798.348				1487558
	4214	18.9324	5;4;3	3381.46				1486770
	3455	13.8833	4;3	1941.85				1486646
	3565	14.4355	2	1109.54				1485917
	4024	17.3139	3	2675.15				1480200
	3062	11.7823	3;2	1836.82				1478724
	379	2.2271	1	1184.57				1475329
	3319	13.175	3;4	1846.72				1474521
	5912	31.2943	1	475.298				1473176
	321	1.7866	1	178.983				1472263
	3134	12.1193	3;2	1285.58				1471240
	1461	5.9854	3;2	936.359				1470047
	3607	14.6464	3	2123.92				1469870
	353	2.122	1	971.672				1467876
	327	1.7981	1	258.949				1467711
	2520	9.7526	3;2	1354.6				1467095
	3171	12.2821	3;2	1718.67				1466950
	4158	18.4066	3;4	2580.04				1461417
	3840	16.1626	4;3	2254.9				1461393
	3592	14.7302	3;4	2223.98				1459604
	1292	5.5343	2	904.252				1459163
	4130	17.9897	1	857.037				1457615
	4118	17.9069	5;4	4368.75				1456357
	3674	15.083	3	2139.92				1455512
	2682	10.2615	2	1072.47				1453243
	2299	9.2239	4;3;2	1629.71				1452786
	3117	12.0563	2	1457.54				1452256
	3712	15.2612	5;4	3463.47				1451333
	4028	17.4846	4;3	2580.04				1450552
	3099	11.9174	1;2	856.355				1448757
	2154	8.5187	2;3	965.338				1448703
	552	3.0045	1	529.097				1447625
	3080	11.8676	2	880.321				1444080
	4203	18.7661	6;4;5	4431.86				1441039
	3456	13.9101	3;4	2536.09				1440985
	3837	16.1785	4	2998.28				1439726
	4100	17.7816	2	1717.71				1438471
	3415	13.6117	5	2581.08				1433673
	4056	17.5673	4	3318.36				1433435
	3799	15.7985	4	3106.26				1432969
	3905	16.6381	3	2401.04				1430480
	3903	16.5931	4;3	2191.88				1428633
	3429	13.6644	3	1882.72				1428372
	3906	16.6935	4;3	2425.96				1427133
	2500	9.6258	2	881.386				1424419
	2186	8.632	2	1096.48				1423353
	2908	11.2481	3;4;2	1763.69				1422262
	2518	9.7385	3;2;4	1752.79				1418906
	3174	12.3931	4;3	1908.76				1418766
	3326	13.308	4;3	2447.04				1418022
	393	2.2409	1	955.641				1415222
	4654	22.0039	2;1	1036.41				1415210
	2038	8.097	2	975.289				1415121
	3328	13.2246	3;4;2	1907.62				1414159
	3379	13.5578	2;3	1873.73				1411876
	392	2.2191	1	1060.61				1404958
	2547	9.8173	2	1182.51				1404708
	3492	14.0762	3	1992.79				1400152
	2815	10.7957	3;2	1364.57				1399704
	364	2.2238	1	1043.61				1399277
	2994	11.4882	2	1171.5				1396334
	1845	7.2091	2;1	798.348				1387827
	3723	15.3494	3;4	2622.03				1386218
	3637	14.8912	4;3	2325.94				1382936
	2370	9.4004	3;2	1507.65				1381962
	1920	7.4902	3;2	923.364				1381007
	2963	11.3863	2	1182.52				1379510
	406	2.3162	1	595.769				1377569
	6072	32.7524	1;2	564.275				1377239
	3524	14.2682	3	1920.84				1376443
	2756	10.5832	3;2	1415.53				1374896
	4233	18.7614	5	3380.46				1370737
	6441	34.9467	1	563.351				1370436
	4530	21.1415	4;3	3423.46				1368227
	821	3.9139	1	239.971				1365676
	3818	15.9218	2	2591.64				1365456
	391	2.3063	1	773.717				1356897
	3399	13.5857	3	1549.68				1355742
	3833	16.0971	2	1652.73				1354939
	2039	8.2639	1;2	916.375				1352713
	1504	6.1994	2;3	961.272				1352479
	2730	10.4452	1;2	713.333				1352054
	2374	9.2338	4;3;2	1309.51				1350686
	4109	17.9574	4;3	3593.49				1347817
	3441	13.7343	4	2152.94				1345684
	363	2.2394	1	532.796				1344125
	365	2.3413	1	597.779				1342181
	2845	10.8868	3;2	1683.73				1340379
	2389	9.3224	2	981.45				1340257
	3603	14.5641	3	1833.69				1337638
	3629	14.8119	2	1648.73				1335763
	3541	14.2668	4	2597.05				1333157
	868	4.0838	2;3	1036.42				1332862
	3667	14.9875	3;2	1486.57				1331654
	3714	15.3836	3	1769.68				1330955
	4119	17.9356	4	3240.41				1327921
	3253	12.7015	4;3	3617.37				1327545
	3360	13.383	4;3;2	2167.88				1325339
	2395	9.3276	2	804.27				1323095
	4478	20.7169	2;3;1	997.397				1323059
	2951	11.4068	3;2	1765.78				1321145
	4148	18.408	5;6	5100.14				1318499
	3935	16.8271	5;4	2700.12				1317883
	3774	15.8041	4;3	2428.05				1315138
	1124	4.8477	1	436.169				1314060
	1436	5.917	1	203.079				1312730
	3826	16.1088	3	2153.93				1311633
	1159	4.9705	3;2	1003.36				1308879
	3750	15.5259	3	1615.61				1306130
	2249	8.8506	2	760.297				1305065
	2234	8.8482	2	776.274				1303940
	4728	22.5277	2;4;3	1807.74				1303223
	2790	10.7297	3	1546.66				1302091
	2853	11.0203	3	1676.77				1301134
	3143	12.18	1	600.754				1300098
	3891	16.48	4	3301.42				1299035
	1150	4.9681	1;2	689.259				1297871
	1352	5.8592	2	592.189				1293503
	3805	15.843	3	1793.8				1292057
	2272	8.8743	2	1103.46				1291722
	3791	15.8033	4;3	2296.92				1288077
	1581	6.698	1	183.069				1287043
	3999	17.1622	3	2153.93				1286135
	3957	16.9074	1	812.366				1285616
	405	2.2831	1	771.707				1284725
	2336	9.141	1	183.069				1282007
	3426	13.6955	4	2641.05				1279721
	3645	14.9011	3	1803.73				1277297
	3782	15.7307	5;4	3337.36				1276698
	2235	8.7031	1	183.069				1275704
	4095	17.7463	4	2570.11				1275077
	3549	14.3682	4;3	2566.97				1272594
	3138	12.2293	3;4	2154.84				1271371
	3325	13.2097	3;4	2215.97				1268627
	443	3.581	1	186.001				1268055
	2552	9.8736	2;3	1341.61				1266634
	1649	6.703	3;2	1038.39				1265552
	1808	7.2146	2;3	1314.57				1264799
	1871	7.2653	2;3	1151.45				1262184
	2463	9.474	1	156.076				1258731
	4246	18.9747	3	2528.07				1257865
	4059	17.6835	5;4	3588.42				1257427
	3694	15.1631	4;3	2529.02				1256679
	4182	18.7126	6;5	5170.17				1256084
	4068	17.5916	3;4	2425.96				1255313
	2820	10.8361	2;1	897.38				1254525
	3871	16.4039	5;4	3766.62				1254342
	2112	8.4212	3;2	1222.49				1253556
	3094	11.9385	3	1682.62				1251595
	4071	17.5197	1	858.858				1248030
	748	3.726	2	781.37				1247913
	1109	4.8673	2	896.396				1247742
	2173	8.5617	2	846.281				1247731
	1539	6.3298	2;3	1069.38				1244574
	2416	9.4231	1	478.18				1243894
	2645	9.9967	1	183.069				1242340
	417	3.9938	1	170.142				1241259
	1278	5.3478	3	3351.38				1240804
	3686	15.1698	3;4	2680.03				1240490
	3144	12.1865	4;3	1896.68				1239385
	3921	16.7153	4;3	2655.11				1238217
	3732	15.353	5	7560.28				1236799
	2888	11.1368	2	1170.51				1236228
	3304	13.0871	4	2586.11				1233951
	1297	5.4632	2	836.344				1233718
	3183	12.4121	3;4	2138.93				1232311
	3987	17.1386	6;5	4208.83				1232311
	1866	7.2674	2	972.33				1230402
	3306	13.0676	3	1872.77				1229254
	1315	5.7952	1	183.069				1229001
	3881	16.4837	4;5	2778.07				1227175
	3430	13.666	3	1444.55				1222903
	3540	14.2691	1	584.292				1220951
	1526	6.3001	2	1106.44				1219617
	408	2.3676	1	664.749				1218897
	2170	8.632	1;2	626.265				1215753
	3586	14.4951	1;2	907.365				1212924
	3793	15.8165	3;4	2664.05				1210508
	3132	12.0788	3	1555.68				1210468
	360	2.1381	1	1059.64				1208259
	2519	9.7965	3	1443.64				1204201
	6644	36.417	1	607.377				1203586
	4229	18.8643	5;6	5171.18				1202046
	2268	8.9758	3;4;2	1693.71				1201449
	1525	6.2886	2	855.368				1200771
	3892	16.5122	3	1748.68				1199684
	3100	11.9345	1	1639.04				1195033
	3877	16.5199	5;6	3906.68				1190195
	4401	20.0906	3;2	1347.59				1188792
	3261	12.7659	3	1855.77				1188245
	1945	7.5474	2	607.189				1188154
	3440	13.7901	3	1762.66				1183091
	2671	10.152	2	872.338				1181547
	3748	15.5421	4;3	2490.08				1181370
	2622	10.0605	3	1308.51				1181101
	3338	13.2046	3	3663.44				1180746
	3213	12.5713	3;2	1777.71				1179364
	3008	11.4872	3;2	1720.68				1179150
	3504	14.1199	3	2528.06				1179130
	3729	15.3558	2;3	1809.8				1177993
	2863	11.0364	1;2	829.344				1174910
	790	3.826	1	347.063				1174667
	3364	13.4185	4;3;5	2648.19				1173994
	1751	6.8935	2	1026.47				1172556
	3735	15.4244	4	2578.13				1171668
	3623	14.7668	4	2635.99				1171600
	3979	17.017	2	1293.55				1171079
	2131	8.4866	2	1322.5				1167306
	5575	28.8693	1	431.272				1160096
	2007	7.6667	2	1151.44				1157436
	3350	13.3203	3	1857.75				1156843
	1547	6.3413	2;1	549.214				1156620
	4066	17.5932	4	2605.15				1155967
	4098	17.789	4;3	2964.28				1155934
	3918	16.8477	6;5	4138.78				1155370
	2512	9.6932	3;2	1008.38				1154802
	3367	13.4003	5;4	3089.29				1154256
	4106	17.8592	3	2521.08				1153474
	945	4.3952	2;3	895.332				1153404
	3536	14.2298	5;4	2548.12				1153368
	4065	17.5646	5;4	3541.54				1152682
	3606	14.6112	4	2738.11				1152655
	3516	14.1914	3;2	1570.65				1148705
	413	3.4525	1	183.069				1148207
	1055	4.6638	2	984.219				1147545
	2699	10.316	2	900.381				1146703
	1999	7.6484	2	979.362				1145964
	4176	18.5044	5;6	4430.86				1144431
	2325	9.0704	3;2	1391.6				1144120
	1647	6.6041	2;3	1186.51				1143945
	4618	21.9031	3;4	2562.14				1142722
	1125	4.8501	1	317.158				1139721
	3821	16.0582	4	2561.11				1139440
	2673	10.1807	1	436.169				1138428
	3599	14.6134	4;3;2	1773.73				1136452
	4310	19.4016	3;4	2508.99				1134045
	3780	15.9564	4;5	2963.3				1133897
	3898	16.5602	5;4	3437.42				1132909
	348	2.0338	1	1535.44				1132329
	3952	16.8923	1	868.041				1129641
	3478	14.0092	5;4	2676.2				1129117
	3862	16.2474	1	861.861				1126019
	1054	4.601	1	201.173				1124468
	3828	16.0054	4	2740.12				1122857
	1611	6.5493	3;2	1022.41				1122064
	1520	6.1503	2	1823.67				1121957
	2743	10.521	2	1170.51				1121423
	1421	5.9106	2	676.211				1120741
	3211	12.5244	3;4	2201.95				1119316
	4354	19.7075	4;3	2619.17				1119164
	3535	14.3005	3	2123.92				1118166
	1960	7.6061	3;2	1186.51				1115038
	3848	16.1522	3;2	1548.68				1113420
	2997	11.475	3	1739.65				1112724
	3277	12.7966	3	1753.66				1111160
	2035	8.0847	4;3	2136.86				1111066
	3819	15.9261	5	3407.4				1107371
	2459	9.5022	1;2	798.349				1105287
	1501	6.1054	2	746.28				1104055
	3377	13.4796	3	2303.83				1102453
	1916	7.4371	2;3	925.343				1100123
	3411	13.636	4;5	2954.25				1098420
	843	3.9139	1	260.02				1098268
	3817	15.9925	4;3	2380.99				1097640
	3702	15.2028	4;5	3096.32				1096751
	1156	4.9805	2	786.338				1095672
	1092	4.9487	1	183.069				1092955
	2548	9.8439	3;2	1700.74				1092835
	3942	16.8011	5	3836.66				1091156
	3181	12.3764	3	1643.65				1090169
	2995	11.4814	2	907.333				1089635
	3146	12.1795	2;3	1817.71				1089074
	3173	12.3237	3;4	1879.74				1088993
	4102	17.7928	4	3543.56				1087613
	2251	9.0751	3;2	1443.65				1087130
	3652	14.9221	3	1738.64				1086297
	6768	37.2709	1;2	696.354				1085541
	2618	10.125	3	1964.78				1085256
	3334	13.2365	2	926.444				1084005
	4021	17.2962	3	2784.15				1083629
	1828	7.2546	2;3	1401.59				1082903
	4085	17.7614	3	2296.01				1082573
	3849	16.2423	5;4	3548.46				1081627
	753	3.7149	2	907.341				1081405
	3216	12.4919	3	1752.79				1081134
	3480	13.9927	3;2	1853.69				1081020
	4516	21.0005	4;3	3422.46				1080064
	1535	6.6132	4;3;2	1328.62				1077983
	2763	10.5551	3	1747.7				1076947
	3405	13.6114	3;2	1821.81				1076773
	3670	15.0053	4	2636				1074241
	3145	12.1731	2;3	1782.65				1074122
	3121	12.0389	1	574.751				1074073
	3677	14.9904	3	1656.66				1073851
	1403	5.8576	3;2	1293.55				1073639
	1256	5.2683	2	839.374				1070939
	3843	16.1392	4	3036.23				1070427
	1293	5.5006	1	720.201				1069858
	143	1.283	1	253.944				1069464
	4040	17.547	5	4346.81				1068846
	3682	15.1137	2	1576.67				1067711
	3118	12.0056	1	626.774				1066791
	4131	17.9885	1	857.706				1065874
	322	1.783	1	155.967				1065349
	3327	13.2413	3	1617.7				1064818
	3382	13.512	3	1746.66				1064717
	3511	14.1393	5;4	2589.12				1061920
	3804	15.8577	3	1750.77				1060288
	3940	16.8079	4	2795.2				1057832
	4044	17.4908	3	2224.97				1057795
	2936	11.3547	4;3	2143.9				1056912
	3385	13.3786	3	1735.69				1056636
	4137	18.125	2;3	1682.66				1056403
	3751	15.5231	2	1662.71				1056318
	3831	16.0564	3	1759.75				1056037
	2554	9.967	1;2	784.334				1055963
	3112	12.0274	3	1818.74				1050867
	3567	14.3912	4;5	2589.12				1050540
	3037	11.7415	4	2015.89				1048532
	2724	10.4739	3;2	1754.61				1045519
	3085	11.9431	3;4;2	1714.6				1044307
	813	3.896	1	280.017				1043149
	2602	10.1662	2	912.429				1042218
	1829	7.3187	2	780.338				1041599
	6848	37.7247	1;2	656.358				1041586
	4058	17.3983	4;5	3517.38				1041079
	3542	14.3666	3	1750.77				1040880
	3775	15.6601	4	2739.12				1039622
	3954	16.9943	5	3915.61				1037410
	2626	10.13	3;4	1810.79				1034928
	4057	17.4662	3;2	1717.72				1034618
	4135	18.1809	3;2	979.391				1032562
	2654	10.2497	4;3;2	1693.72				1031693
	3650	14.8583	5	2955.27				1031411
	582	3.0794	1	519.203				1031122
	2707	10.4598	2;3	1293.53				1030936
	1540	6.2903	1	442.873				1029972
	3944	16.8194	4	3169.38				1028452
	2723	10.4462	2	751.279				1028329
	3510	14.2092	5;3	2942.25				1028248
	3135	12.0865	3	1825.64				1028053
	3876	16.332	5	3456.49				1027359
	3522	14.3166	4;3	2437.06				1024336
	2427	9.3981	2;4;3	1693.72				1020481
	1732	6.8618	2	1088.46				1019779
	2731	10.4714	1	555.912				1019183
	2783	10.6603	3;2	1888.78				1018585
	2713	10.4967	2;3	1443.57				1018491
	3770	15.6423	3	2063.9				1017238
	3562	14.497	2;3	1737.74				1016902
	3078	11.8801	5;4	2947.21				1016474
	3651	14.9251	3	2225.88				1016331
	2821	10.7982	3	1867.81				1013909
	643	3.3777	1	173.031				1013689
	366	2.3198	1	685.748				1012751
	380	2.2693	1	903.656				1009436
	3205	12.4875	4;3	2112.82				1007209
	192	1.3652	1	183.962				1007198
	2889	11.1032	3	1683.73				1005872
	3339	13.2759	3	2154.85				1004952
	4037	17.3426	4	3451.41				1003851
	3853	16.2231	3	2338.93				1003378
	2503	9.6689	2	1306.54				1002833
	2623	10.118	3;2	1683.73				1002830
	851	3.9876	1	546.183				1001864
	2789	10.7079	3;2;4	1351.52				1001195
	3012	11.6428	3	1380.54				1000486
	2938	11.2586	2	1110.49				996845
	2360	9.2619	2	1242.53				996555
	3588	14.4777	2	1608.7				996243
	2117	8.3904	2	1091.46				995758
	3872	16.4151	4;5	3446.34				994850
	3113	12.0537	4;3	2073.89				994418
	1463	5.976	2	892.364				993619
	1963	7.5777	2;3	1098.41				993541
	3896	16.6139	5	3915.61				993188
	4025	17.3488	4	3442.5				993090
	3246	12.6954	4	2662.05				992890
	3206	12.4848	2;3	1666.7				991455
	3341	13.3209	4;3	2023.9				990612
	3654	14.9775	4;3	2296.92				988761
	2983	11.4599	3;2;4	1755.65				988120
	3182	12.3993	4;3	1738.77				987915
	2971	11.4353	3	1916.79				987194
	3715	15.3148	4	2749.05				986429
	3001	11.5214	3;4	1794.81				985461
	4416	20.3016	3	2622.05				984515
	1514	6.1294	2	810.346				984428
	2358	9.2296	2	1113.49				983539
	1629	6.5796	3;2	1095.41				982491
	3245	12.6907	3	1865.6				982409
	3627	14.7267	2	1771.7				981556
	3910	16.6289	3	1794.8				980082
	3057	11.7315	1	626.775				978903
	3550	14.3782	4	2692.19				978680
	3991	17.0772	4	3140.36				977281
	3747	15.422	4	2564.01				976108
	4103	17.8383	3	2746.19				973855
	3365	13.423	3;4	1817.75				973037
	403	2.3721	1	631.756				972285
	1354	5.7969	2;3	1328.53				972089
	3597	14.6291	5	3828.61				971493
	3738	15.4449	2	1576.67				971289
	3228	12.5883	4;3	2131.9				970937
	3621	14.6845	5;4	3013.29				970915
	3767	15.9724	4;5	3041.25				970495
	579	3.0476	2	866.315				970260
	3195	12.4877	3	1913.81				969998
	1012	4.5031	2;3	978.438				967250
	3845	16.341	4	3488.36				967019
	4397	20.0673	2	974.444				966372
	3990	17.0888	5	4217.75				966222
	2420	9.3809	3;2	1457.54				965908
	3949	16.8117	4	3451.43				964939
	2485	9.6092	4;5;3	2644.07				964805
	1431	5.8965	3;2	1006.44				963394
	3473	13.9754	5	2954.25				962688
	3939	16.7979	4	2998.28				962309
	4152	18.3358	5;6	5169.17				961340
	1857	7.2952	2;3	1039.28				959694
	3733	15.3621	4;3	2504.07				958449
	4257	19.1434	6;5	4190.8				957029
	3787	15.7696	3	2055.89				956412
	4139	18.2192	4	3389.39				953551
	1904	7.3556	2;3	1263.54				953337
	4415	20.2352	3;2	1411.6				953267
	2043	8.064	2	760.295				952787
	3068	11.7605	3	1683.73				952603
	2048	8.1456	2	913.376				951896
	2502	9.6143	2	1184.53				951690
	3559	14.3686	1	693.97				951475
	3901	16.5441	4;5	2956.27				951020
	4179	18.5047	5	4439.78				948866
	3692	15.1795	4;5	3025.29				948806
	1894	7.2905	2;3	1996.67				947927
	2700	10.4018	3;2	1422.56				947575
	3628	14.7488	2	1415.95				945844
	4099	17.7634	4	3318.36				945738
	554	3.0033	1;2	461.211				944119
	1409	5.8247	1	535.235				943864
	2040	8.0647	2;3	1280.49				941763
	1675	6.7358	3;2	1229.55				941431
	2059	8.1634	2	1020.39				940915
	3420	13.6442	3	2161.87				940881
	4060	17.4929	2	1021.41				938004
	3563	14.3877	4	2662.05				935443
	2999	11.5302	2;3	1703.72				935249
	1370	5.7605	2	706.302				934238
	3688	15.1154	2	1696.71				933097
	3950	16.8748	3	1798.7				932549
	4282	19.1712	3;2	1753.7				931648
	3137	12.1363	2	1171.5				930054
	3754	15.5842	5;4	3408.4				929880
	3075	11.7994	1	626.952				929474
	4082	17.7655	4	3630.44				929259
	3970	16.982	5	3466.43				928277
	3471	13.9448	4	2655.07				927983
	991	4.4072	2;3;1	849.344				926805
	5942	34.3679	1	162.125				926773
	3917	16.7119	4	3550.48				925935
	1909	7.3387	2	913.375				924104
	3004	11.6118	3	1556.63				923233
	3163	12.3303	3	1950.78				923156
	3239	12.6189	3;4	2145.91				922901
	3832	16.0273	3	2690.16				922288
	2046	8.1779	1	436.169				921905
	3489	14.0321	4	2623.99				921831
	3632	14.9927	3	2194.96				921660
	3749	15.4354	4	2761.12				921147
	4030	17.3745	4	2872.24				920749
	4481	20.7178	1;2	814.359				920507
	4996	24.3395	2;1	955.459				920419
	2383	9.2482	2	721.233				919508
	1274	5.2808	2	870.296				919137
	2604	10.0787	2;3	1610.71				918463
	2653	10.2696	1;2	886.365				917018
	4161	18.4022	4	3592.49				916703
	3494	14.1444	3	1636.69				916517
	3757	15.5607	2	1343.58				916253
	4064	17.6322	5;6	4345.8				915638
	4006	17.2339	4;5	3924.53				915627
	3572	14.4215	4	2501.97				915130
	3648	14.9527	4	2763.22				914953
	2838	10.7344	1	507.206				914928
	3153	12.1337	4	2072.89				911763
	3366	13.4091	2	1505.63				911210
	4039	17.5492	4	3601.42				911049
	395	2.245	1	991.626				910651
	1988	7.6115	2	814.221				910148
	198	1.1795	1	157.954				910062
	3071	11.8185	2;3	1782.65				909647
	2404	9.3135	2	748.312				906175
	2804	10.7521	4;3	2202.97				905726
	3915	16.6998	3;2	1769.69				902735
	1009	4.5016	1	447.232				900980
	3561	14.3976	4	2607.13				900349
	2058	8.103	2	694.221				900263
	3484	13.9804	2	1628.64				899609
	4004	17.1643	4	2262.92				899511
	2649	10.1733	2	969.322				899340
	1294	5.5387	2	888.275				899307
	3741	15.6292	5;4	2962.29				898611
	3160	12.2093	3	1754.77				898525
	2907	11.2876	3	1592.7				896135
	4183	18.4777	4	3585.57				895105
	2467	9.6115	2;3	1259.56				895043
	3758	15.6216	3;4	2749.05				894504
	2568	9.9614	3;2	1431.48				894494
	3882	16.4337	4	2707.03				894366
	3517	14.1915	4	2709.16				892824
	1173	5.0681	2;3;1	972.304				892655
	2561	9.964	2	822.281				891741
	3850	16.1682	5	3456.49				891654
	4076	17.5801	4;5	3517.38				891464
	3704	15.2231	4;5	3105.25				890045
	639	3.2108	1	464.197				889898
	836	3.9119	1	292.01				889069
	3653	14.9155	4	2693.01				888218
	3756	15.5734	4	2726.1				887844
	2314	9.0575	3;2	1334.58				886270
	3371	13.4588	4;5	3098.22				884818
	1458	5.9428	3;2	922.343				884697
	1648	6.6059	2	1025.44				883583
	3631	14.8162	4;3	2586.04				883439
	3212	12.5129	3	1926.69				882900
	2219	8.733	2	1167.51				881697
	3421	13.656	2	872.313				881232
	3301	13.0917	2	1670.65				880480
	3937	16.757	3	2755.12				878665
	3985	17.1586	5;4	3501.4				878234
	3778	15.6863	3	1984.85				878206
	3481	14.0045	4	2448.07				877256
	3486	13.9975	2	1338.1				877182
	3120	12.0826	4;3	2169.85				876460
	3875	16.3538	5	3386.46				874690
	3311	13.1169	5	3018.25				873555
	4484	20.8115	4;3	2651.06				873036
	3880	16.3791	2	1666.7				872496
	2096	8.2891	3	1443.64				872015
	581	3.0601	2	494.142				871343
	3044	11.7025	1	579.749				869120
	3953	16.8696	1	868.708				868222
	2218	8.7155	2;3;4	1366.53				866818
	3941	16.8513	6	4645.99				865576
	2566	9.8823	2	876.326				864371
	398	2.2958	1	727.721				863603
	4029	17.3409	5;4	3296.41				862904
	3766	15.7422	4	2216.95				860783
	4121	18.0493	6;5	5099.14				859268
	4104	17.937	6;5	5020.17				859035
	3353	13.3623	3	2161.87				857497
	3493	14.0583	3	2296.92				856577
	3329	13.1699	3	3579.42				855943
	4505	20.9976	3;4;2	1789.74				854969
	1456	5.9794	2;1	666.227				854955
	2141	8.4861	2	1344.5				854612
	3971	16.9505	3	2387.03				853401
	3498	14.1121	4;3	2183.86				852888
	476	3.1151	1	161.069				850977
	5797	30.7236	1	520.249				850634
	3707	15.2682	2	1502.64				850090
	3525	14.2244	3;2	1698.65				849679
	3812	15.9146	2	2630.61				849390
	4110	17.9329	6;5	4327.73				848938
	3487	14.0128	4	2454.07				848721
	2685	10.2728	2;3	1717.69				848250
	3020	11.6163	3	1595.55				845260
	1527	6.2583	2	945.294				843268
	3746	15.4585	3	1759.77				842820
	397	2.3152	1	551.785				842513
	2075	8.3844	2	872.338				842110
	2846	10.9189	3;4	1790.7				841801
	3546	14.2967	5	3461.46				841790
	2157	8.4818	1	448.165				840591
	2474	9.6026	2;1	597.238				839624
	3824	16.1034	3	2481.01				839109
	3157	12.2252	3	1907.62				838524
	3718	15.2822	5	3764.6				837970
	1548	6.3088	2	784.369				837668
	4159	18.4777	5	4119.78				837642
	4211	18.7898	4;5	4120.78				837543
	2533	9.8023	2;3	1331.48				836422
	2640	10.1879	2	890.306				836375
	1541	6.3168	3	1764.7				835451
	2479	9.6099	3;2	1357.53				835445
	3619	14.7352	4;3	1898.69				834282
	3014	11.6327	4	2079.89				834038
	6043	32.3331	2	362.197				833484
	4802	23.0192	3;2	1846.76				833450
	1111	4.7414	2	872.338				833116
	2762	10.5676	3	1694.75				832745
	1996	7.6107	2	951.323				831562
	3386	13.5334	4	2504.06				830335
	3119	12.0495	3	3116.34				830026
	3332	13.2184	3;2	1891.64				829239
	1107	4.8417	2	1078.43				828517
	1056	4.6627	2	961.236				827964
	3958	16.8734	4	2468				827812
	3912	16.6581	5	4195.81				827742
	3151	12.1748	3;4	1778.77				826388
	4107	17.8707	2	1293.55				825651
	334	1.8054	1	397.881				825555
	5920	31.292	1	458.272				825015
	3313	13.1392	3	1785.64				824146
	2433	9.4187	1	500.162				823345
	1505	6.0569	2	945.294				823272
	3472	13.9552	3	1920.84				823191
	4153	18.3106	5;6	5091.21				822277
	2922	11.2951	2	1313.57				822104
	3584	14.4931	3	1940.7				821969
	1508	6.0628	1	777.222				821676
	2562	9.9056	2	1386.51				821467
	3527	14.2261	3	2023.9				819915
	3611	14.6789	3	2338.93				819889
	1193	5.0546	2;3	994.4				819670
	386	2.2444	1	921.683				819249
	4879	23.6149	3;2	1624.71				818995
	3474	14.0035	4	2230.9				817807
	1523	6.2487	3;2	1114.52				817787
	3558	14.3765	3	1652.72				816856
	2255	8.8487	1	791.239				816498
	4323	19.419	3	2103.9				815680
	4151	18.2332	5	4049.76				814083
	1018	4.5081	1	326.141				812928
	3203	12.4077	3	1624.73				811745
	3021	11.6603	4	2200.92				811668
	3820	15.9827	4	3106.26				811658
	3666	15.0535	4;3	2723.18				811604
	3358	13.3696	3	1624.57				811436
	3801	15.7808	5	3408.4				810442
	3043	11.6838	2;1	929.371				810341
	3076	11.7987	1	626.617				809275
	6188	33.2642	1	502.298				808897
	1784	7.0894	2	909.348				807337
	797	3.94	1	187.931				807321
	4382	19.9488	4;3	3281.39				806652
	4086	17.7248	2	1740.66				804731
	3907	16.6559	4	3429.48				804498
	396	2.2512	1	949.654				803393
	3497	14.1044	2	1699.68				803342
	2650	10.181	1	852.359				802748
	4426	20.2636	4;3	3351.43				802647
	6556	35.9536	1	647.372				802503
	2441	9.5396	4;3	1610.67				800391
	1709	6.8429	3;2	1344.5				800086
	3785	15.7653	3;4	2691.05				797980
	375	2.2804	1	861.687				795786
	1064	4.761	2	830.375				793933
	4434	20.3029	1;2	755.344				793780
	1974	7.6052	1;2	649.279				793278
	3638	14.842	4;5	2707.03				792446
	2123	8.4066	2	842.375				790810
	2041	8.1206	2	959.31				790728
	1556	6.3673	1	235.178				790602
	3236	12.5728	3	1859.77				790345
	1542	6.301	2;3	981.332				788612
	3393	13.556	3	1773.72				787506
	4345	19.5445	3	2411.03				787355
	839	3.922	1	223.993				787257
	1939	7.5131	2	991.389				787159
	3854	16.2121	4;5	3337.36				786372
	1830	7.1863	1	655.29				785391
	3395	13.4999	3;4	1880.7				784505
	1528	6.2525	1	777.222				784212
	3041	11.6606	3;2	1839.68				783610
	439	2.4455	1	845.691				783480
	3869	16.3994	3;4	2735.08				783169
	3772	15.6722	4	2892.27				782156
	2429	9.6471	3	1411.62				782009
	4884	23.6279	3;2	1827.79				781600
	4247	19.0523	5;6	5241.21				781259
	3015	11.601	4;5	3004.24				779916
	3513	14.1444	3	2055.89				779859
	4012	17.2163	4	3069.32				779594
	3387	13.4852	3	1970.83				779236
	1530	6.2004	2	1036.45				778454
	627	3.1401	1	487.075				778275
	3553	14.3534	5;4	2953.25				777058
	1428	5.9139	2;3	1029.34				776500
	3675	15.0589	4	2287.01				776127
	3841	16.065	5;4	3097.35				775852
	3526	14.2189	4	2230.9				773744
	468	2.6541	1	163.923				773023
	2419	9.3643	2	913.377				772991
	3590	14.4932	3	2338.93				772843
	2532	9.7254	2	1053.47				772666
	3485	13.9994	4	2421.06				772250
	2174	8.5691	2	1113.49				772209
	4188	18.5295	5	4330.8				771534
	3616	14.644	3	1614.62				770590
	2979	11.3937	1	600.595				770526
	3152	12.2218	3	1572.61				770002
	1101	4.843	2	782.354				769655
	3697	15.1694	3	1713.7				769266
	6849	37.7224	2;1	651.403				768416
	893	4.128	1	630.211				767876
	2890	11.1183	4;3;2	1681.67				767421
	1161	4.9703	1	462.195				766614
	3317	13.1835	2	1605.7				765582
	3348	13.2271	2	1107.98				765067
	3945	16.8147	4	3247.33				764695
	3133	12.0968	3	1367.51				764646
	3442	13.6789	1	849.84				764611
	3548	14.3399	4;3	2047.87				762475
	3198	12.4404	4;3	1990.85				761533
	1757	6.9221	1	639.248				760849
	3662	14.9316	4	2608.98				760284
	4195	18.5307	4	3389.39				760065
	1817	7.1249	3;4;2	1356.63				759533
	572	3.0134	1	436.169				759453
	3357	13.3652	4;5	3018.25				759078
	2775	10.6122	3;2	935.382				758343
	2917	11.2172	2	999.449				758268
	4144	18.2434	4	3035.32				757351
	4520	20.9916	3;2	2584.09				757158
	3217	12.5206	3	1907.86				757034
	2831	10.8389	2	1476.66				756972
	6430	34.9437	1	546.324				756529
	1544	6.2947	1	327.143				756374
	2262	8.8453	2	1920.76				755204
	803	3.9059	1	354.951				754344
	4449	20.4509	1;2	1097.4				752676
	4005	17.2178	5;6	4358.81				751774
	3101	11.8881	3;2	1698.62				751359
	3381	13.4936	1	693.805				749477
	3383	13.513	4	2215.97				748246
	3252	12.6929	4	2407.05				747929
	3036	11.6869	1	568.259				747391
	3318	13.2179	5	2983.28				746450
	3612	14.6377	3	2367.96				746116
	1905	7.428	3;4;2	1408.62				746101
	1427	5.8832	1	475.238				743826
	2825	10.8723	3;2	1805.71				743472
	2478	9.631	2	937.343				742880
	2535	9.7687	3	1435.63				740077
	2851	10.9444	2	1162.5				739126
	2470	9.5603	5;4	3080.24				739001
	2144	8.4838	4;3	2193.89				738862
	2914	11.2225	4;3	1851.59				738105
	849	3.8985	1	289.972				738104
	2161	8.5216	2	1014.46				736636
	2062	8.1691	1;2	930.354				734774
	3724	15.2907	2	1893.83				734628
	1995	7.6022	2	974.305				733482
	4788	23.2003	4;3	2745.11				732915
	2630	10.0657	2;3	1654.7				732802
	1139	4.8877	1	568.258				732239
	4820	23.1324	2;3;4	1894.76				731392
	3168	12.3275	2	1655.69				730650
	2952	11.3457	4;3	1736.76				730504
	4437	20.3948	4;3;2	2564.05				730202
	2077	8.2551	3	891.338				729586
	3167	12.2704	5;6	3890.59				729106
	2540	9.8315	3;2	1148.44				729056
	3013	11.5785	1	626.775				728585
	3759	15.578	2	1704.2				728084
	3618	14.7313	3	2295.94				726276
	1272	5.2511	2	888.274				725948
	1186	5.078	2	1026.23				723546
	3687	15.0486	2	1619.68				723473
	6348	34.4519	1	603.346				723284
	2689	10.3285	2;3	1377.58				722628
	4801	23.0156	3;4;5	2634.07				722569
	3130	12.2309	3;4	1714.76				722127
	3630	14.781	1	856.392				722047
	3368	13.3792	4;3	2198.82				721999
	5579	28.864	1	414.246				721679
	3136	12.175	4	2086.93				721164
	1284	5.3731	2	826.343				719838
	4193	18.5043	5;4	3380.46				719810
	3051	11.6881	3	1746.71				719695
	3027	11.6543	3	1592.7				719122
	3048	11.7017	3;4	1794.57				718923
	3084	11.8258	2	1557.6				718006
	2342	9.1086	3;4;2	1851.7				717594
	3235	12.5487	1	635.953				717007
	3777	15.6581	3	1452.57				715117
	3992	17.0983	3	1798.7				714366
	2585	9.967	2;1	771.339				713362
	1970	7.5677	2;3	1302.47				713231
	3247	12.6645	3;2	1702.69				712340
	1895	7.2879	3	2034.62				711986
	3256	12.693	2	1329.57				709977
	2887	11.0722	3;2	1798.64				709674
	4132	18.0429	3	1718.67				708321
	3583	14.512	4;3	1856.67				708143
	2927	11.225	3;4	2214.94				707635
	4053	17.4749	6;5	4358.81				707416
	2516	9.7557	2	1324.47				706831
	1545	6.3552	2	1041.39				706273
	3582	14.4421	4	2733.09				703169
	3962	16.9789	4	2518.08				702377
	3022	11.5702	2;1	895.365				702202
	3077	11.809	3	1291.5				702131
	1777	6.9134	1	295.126				701712
	2861	11.0229	2	867.291				701443
	3054	11.7525	3	1603.68				701056
	2949	11.3493	1	718.303				700119
	4181	18.4538	4;5	4331.8				699214
	3220	12.5517	4	1701.69				698308
	1495	6.0498	3;2	1149.35				696430
	4765	22.9082	2;3	1907.75				695889
	5206	25.8469	1	370.22				695427
	1925	7.4585	2	892.402				695286
	12	0.4193	1	240.876				694789
	711	3.5254	2	782.354				693283
	1923	7.4719	3	1356.62				693011
	4054	17.5429	4;5	2936.24				692400
	2177	8.6721	2	936.312				691339
	1197	5.0513	2	777.374				691187
	3760	15.5983	2	1647.71				690985
	2757	10.5564	4;3	1736.76				690621
	2981	11.4177	2	1679.74				690070
	3663	14.8725	1	738.985				688387
	2948	11.3076	1	544.581				687826
	2569	10.0593	3;2	1676.66				687671
	5488	33.9547	1	238.217				686865
	5204	25.8492	1	387.246				685660
	1576	6.4905	2;1	818.294				684782
	3842	16.1043	4	3155.36				684019
	1295	5.4571	2	1831.65				682709
	4061	17.495	1	810.013				682588
	4127	18.182	6;5	4351.9				680617
	3948	16.7997	4	2866.22				680575
	3154	12.2051	3;4	1839.68				680361
	425	2.5187	1	669.754				679464
	4254	18.9368	1	158.076				679409
	3773	15.6182	3	1821.79				678896
	407	2.3107	1	584.778				678743
	3069	11.8132	3	1813.64				678523
	3543	14.361	2	1797.76				678365
	3362	13.351	3	1425.55				678153
	2195	8.6405	3;2	1295.49				677980
	2662	10.2049	2	1050.39				677769
	4013	17.2149	4	2538.02				677128
[truncated: 5,778 more rows]

## Sheet: WT_3
Metadata	ID	RT (min)	Charge	Obs (Da)	Theo (Da)	Delta ppm	Inferred structure	Intensity	Inferred structure (consolidated)	Intensity (consolidated)		Structure	Intensity	Abundance	Oligomer	RT	Dppm	Abs(Dppm)
file : WT_3.ftrs	2068	7.9003	1;2	899.395	899.397	-2.7932	gm(-Ac)-AEJA|1	2095456512	gm(-Ac)-AEJA|1	2095456512		gm(-Ac)-AEJA|1	2099005666	0.230243	1	7.9003	-2.7932	2.7932
masses_file : DB_3.csv	3352	13.0976	3;2	1709.75	1709.75	-0.842	gm(-Ac)-AEJA=gm(-Ac)-AEJ|2	1490760960	gm(-Ac)-AEJA=gm(-Ac)-AEJ|2	1490760960		gm(-Ac)-AEJ|1	905622409	0.099339	1	5.3827	-2.602	2.602
rt_window : 0.5	1310	5.3827	2;1	828.358	828.36	-2.602	gm(-Ac)-AEJ|1	904171392	gm(-Ac)-AEJ|1	904171392		gm(-Ac)-AEJG|1	878668084	0.0963823	1	6.1635	-2.0634	2.0634
modifications : []	1538	6.1635	1;2	885.38	885.381	-2.0634	gm(-Ac)-AEJG|1	877862144	gm(-Ac)-AEJG|1	877862144		gm(-Ac)-AE|1	296944255	0.0325722	1	7.739	-2.3002	2.3002
ppm : 10	3174	11.9711	3;2	1638.71	1638.71	-1.6291	gm(-Ac)-AEJ=gm(-Ac)-AEJ|2	574631104	gm(-Ac)-AEJ=gm(-Ac)-AEJ|2	574631104		gm(-Ac)-AEJF|1	123907041	0.0135915	1	20.7125	-1.9385	1.9385
consolidation_ppm : 1	3548	14.0228	3;2	1780.78	1780.78	-1.043	gm(-Ac)-AEJAA=gm(-Ac)-AEJ|2	527714720	gm(-Ac)-AEJAA=gm(-Ac)-AEJ|2, gm(-Ac)-AEJA=gm(-Ac)-AEJA|2	527714720		gm(-Ac)-AEJV|1	83856118	0.00919829	1	13.8146	-1.8413	1.8413
version : 1.0.3	3548	14.0228	3;2	1780.78	1780.78	-1.043	gm(-Ac)-AEJA=gm(-Ac)-AEJA|2	527714720				gm-AEJA|1	49348476	0.0054131	1	8.8599	-0.8967	0.8967
	3090	11.5236	2;3	1695.73	1695.73	-1.5606	gm(-Ac)-AEJG=gm(-Ac)-AEJ|2	437364192	gm(-Ac)-AEJG=gm(-Ac)-AEJ|2	437364192		gm(-Ac)-AEJK|1	35787339	0.00392556	1	4.5714	-1.9881	1.9881
	3778	15.3882	4;3;2	2520.09	2520.1	-1.6596	gm(-Ac)-AEJA=gm(-Ac)-AEJ=gm(-Ac)-AEJ|3	318398336	gm(-Ac)-AEJA=gm(-Ac)-AEJ=gm(-Ac)-AEJ|3, gm(-Ac)-AEJ=gm(-Ac)-AEJ=gm(-Ac)-AEJA|3	318398336		gm(-Ac)-AEJN|1	29082642	0.00319012	1	5.048	-1.2427	1.2427
	3778	15.3882	4;3;2	2520.09	2520.1	-1.6596	gm(-Ac)-AEJ=gm(-Ac)-AEJ=gm(-Ac)-AEJA|3	318398336				gm(-Ac)-AEJS|1	28570024	0.00313389	1	5.5196	-1.7737	1.7737
	2067	7.739	1	656.274	656.275	-2.3002	gm(-Ac)-AE|1	268462336	gm(-Ac)-AE|1	268462336		gm(-Ac)-AEJI|1	22419346	0.00245921	1	18.1617	-0.4908	0.4908
	3944	15.9932	4;2;3	2591.13	2591.13	-0.951	gm(-Ac)-AEJA=gm(-Ac)-AEJA=gm(-Ac)-AEJ|3	150747232	gm(-Ac)-AEJA=gm(-Ac)-AEJA=gm(-Ac)-AEJ|3, gm(-Ac)-AEJA=gm(-Ac)-AEJ=gm(-Ac)-AEJA|3	150747232		gm(-Ac)-AEJAA|1	21759441	0.00238682	1	9.6791	-1.0469	1.0469
	3944	15.9932	4;2;3	2591.13	2591.13	-0.951	gm(-Ac)-AEJA=gm(-Ac)-AEJ=gm(-Ac)-AEJA|3	150747232				gm-AEJ|1	19528866	0.00214215	1	6.1986	-1.877	1.877
	4651	20.7125	1;2	975.427	975.428	-1.9385	gm(-Ac)-AEJF|1	122438592	gm(-Ac)-AEJF|1	122438592		gm(-Ac)-AEJAT|1	17494342	0.00191898	1	6.6419	-0.5294	0.5294
	3492	13.7898	2;3;1	1751.75	1751.76	-1.6041	gm-AEJA=gm(-Ac)-AEJ|2	85923520	gm-AEJA=gm(-Ac)-AEJ|2, gm-AEJ=gm(-Ac)-AEJA|2	85923520		gm-AEJA (Anh)|1	15376212	0.00168664	1	8.0293	-0.6339	0.6339
	3492	13.7898	2;3;1	1751.75	1751.76	-1.6041	gm-AEJ=gm(-Ac)-AEJA|2	85923520				gm(-Ac)-AEJD|1	12443130	0.0013649	1	6.269	-1.4909	1.4909
	3277	12.3672	2;3	1766.77	1766.77	0.0746	gm(-Ac)-AEJG=gm(-Ac)-AEJA|2	77085504	gm(-Ac)-AEJG=gm(-Ac)-AEJA|2	77085504		gm-AEJG|1	11157584	0.00122389	1	6.9907	-1.7928	1.7928
	3551	13.8146	1;2	927.427	927.428	-1.8413	gm(-Ac)-AEJV|1	76082752	gm(-Ac)-AEJV|1	76082752		gm(-Ac)-AEJQ|1, gm(-Ac)-AEJAG|1	9046169	0.000992287	1	6.0496	-2.0049	2.0049
	3668	14.4469	4;3;2	2449.06	2449.06	-0.3748	gm(-Ac)-AEJ=gm(-Ac)-AEJ=gm(-Ac)-AEJ|3	63222624	gm(-Ac)-AEJ=gm(-Ac)-AEJ=gm(-Ac)-AEJ|3	63222624		gm-AE|1	7171788	0.000786683	1	8.6735	0.4892	0.4892
	2286	8.8599	1;2	941.407	941.408	-0.8967	gm-AEJA|1	49348476	gm-AEJA|1	49348476		gm(-Ac)-AEJE|1	6626676	0.000726889	1	7.5132	-0.7824	0.7824
	4945	22.5671	2;3	1785.78	1785.78	-1.6544	gm(-Ac)-AEJF=gm(-Ac)-AEJ|2	48161928	gm(-Ac)-AEJF=gm(-Ac)-AEJ|2	48161928		gm-AEJK|1, gm(-Ac)-AEJAV|1	4110022	0.000450834	1	5.4793	-1.4564	1.4564
	3235	12.1404	2;3	1695.73	1695.73	-1.2366	gm(-Ac)-AEJG=gm(-Ac)-AEJ|2	46366324	gm(-Ac)-AEJG=gm(-Ac)-AEJ|2	46366324		gm(-Ac)-AEJA (Anh)|1	3176197	0.000348401	1	11.3615	-0.34	0.34
	3595	14.1108	3;4;2	2506.08	2506.08	0.0171	gm(-Ac)-AEJG=gm(-Ac)-AEJ=gm(-Ac)-AEJ|3	43682684	gm(-Ac)-AEJG=gm(-Ac)-AEJ=gm(-Ac)-AEJ|3	43682684		gm(-Ac)-AEJAF|1	2850970	0.000312727	1	24.3542	-0.7481	0.7481
	3987	16.2102	3;2;4	2562.11	2562.11	-0.2939	gm-AEJA=gm(-Ac)-AEJ=gm(-Ac)-AEJ|3	37312604	gm-AEJA=gm(-Ac)-AEJ=gm(-Ac)-AEJ|3	37312604		gm(-Ac)-AEJ (Anh)|1	2783785	0.000305357	1	8.5667	-0.155	0.155
	988	4.5714	3;2;1	956.453	956.455	-1.9881	gm(-Ac)-AEJK|1	35546316	gm(-Ac)-AEJK|1	35546316		gm(-Ac)-AE (Anh)|1	2714474	0.000297754	1	12.0001	-1.5802	1.5802
	3727	14.7324	2;3	1822.79	1822.79	-1.4025	gm-AEJA=gm(-Ac)-AEJA|2	33781616	gm-AEJA=gm(-Ac)-AEJA|2	33781616		gm(-Ac)-AEJT|1	2466515	0.000270555	1	6.5556	-1.368	1.368
	1222	5.048	2;1	942.402	942.403	-1.2427	gm(-Ac)-AEJN|1	29082642	gm(-Ac)-AEJN|1	29082642		gm(-Ac)-AEJAK|1	1745146	0.000191427	1	7.1733	-1.9389	1.9389
	2088	7.9941	1	656.274	656.275	-1.7422	gm(-Ac)-AE|1	28192542	gm(-Ac)-AE|1	28192542		gm(-Ac)-AEJAI|1	1557218	0.000170813	1	19.3617	-0.4253	0.4253
	4030	16.5654	4;3;2	2662.17	2662.17	0.2326	gm(-Ac)-AEJA=gm(-Ac)-AEJA=gm(-Ac)-AEJA|3	27075472	gm(-Ac)-AEJA=gm(-Ac)-AEJA=gm(-Ac)-AEJA|3	27075472		gm(-Ac)-AEJG (Anh)|1	1425248	0.000156337	1	9.3724	0.1643	0.1643
	4068	16.7654	3;4;2	2633.14	2633.14	0.0041	gm-AEJA=gm(-Ac)-AEJA=gm(-Ac)-AEJ|3	25366468	gm-AEJA=gm(-Ac)-AEJA=gm(-Ac)-AEJ|3, gm-AEJA=gm(-Ac)-AEJ=gm(-Ac)-AEJA|3	25366468		gm-AEJI|1	1275922	0.000139958	1	12.4689	-0.9458	0.9458
	4068	16.7654	3;4;2	2633.14	2633.14	0.0041	gm-AEJA=gm(-Ac)-AEJ=gm(-Ac)-AEJA|3	25366468				gm-AEJF|1	1095553	0.000120173	1	21.9421	-1.5987	1.5987
	4237	17.7603	3	1737.78	1737.78	-1.1733	gm(-Ac)-AEJV=gm(-Ac)-AEJ|2	23323868	gm(-Ac)-AEJV=gm(-Ac)-AEJ|2	23323868		gm-AEJH|1	903179	9.9071e-05	1	6.4112	-0.6665	0.6665
	4281	18.1617	1;2	941.444	941.444	-0.4908	gm(-Ac)-AEJI|1	22419346	gm(-Ac)-AEJI|1	22419346		gm-AEJAA|1	772332	8.47182e-05	1	10.2326	-0.8027	0.8027
	3712	14.6376	2;3	1751.76	1751.76	-0.6982	gm-AEJA=gm(-Ac)-AEJ|2	20811448	gm-AEJA=gm(-Ac)-AEJ|2, gm-AEJ=gm(-Ac)-AEJA|2	20811448		gm-AEJAF|1	46609	5.11261e-06	1	24.0684	-0.925	0.925
	3712	14.6376	2;3	1751.76	1751.76	-0.6982	gm-AEJ=gm(-Ac)-AEJA|2	20811448				gm(-Ac)-AEJA=gm(-Ac)-AEJ|2	1493745263	0.163851	2	13.0976	-0.842	0.842
	1329	5.5196	2;1	915.39	915.392	-1.7737	gm(-Ac)-AEJS|1	20403718	gm(-Ac)-AEJS|1	20403718		gm(-Ac)-AEJ=gm(-Ac)-AEJ|2	574631104	0.0630321	2	11.9711	-1.6291	1.6291
	3937	16.0144	3;2	1689.72	1689.72	-0.987	gm(-Ac)-AEJA=gm(-Ac)-AEJ (Anh)|2	19597958	gm(-Ac)-AEJA=gm(-Ac)-AEJ (Anh)|2	19597958		gm(-Ac)-AEJAA=gm(-Ac)-AEJ|2, gm(-Ac)-AEJA=gm(-Ac)-AEJA|2	529613142	0.058094	2	14.0228	-1.043	1.043
	3721	14.6889	4;3;2	2577.12	2577.12	0.0203	gm(-Ac)-AEJG=gm(-Ac)-AEJA=gm(-Ac)-AEJ|3	18850260	gm(-Ac)-AEJG=gm(-Ac)-AEJA=gm(-Ac)-AEJ|3, gm(-Ac)-AEJG=gm(-Ac)-AEJ=gm(-Ac)-AEJA|3	18850260		gm(-Ac)-AEJG=gm(-Ac)-AEJ|2	483842370	0.0530733	2	11.5236	-1.5606	1.5606
	3721	14.6889	4;3;2	2577.12	2577.12	0.0203	gm(-Ac)-AEJG=gm(-Ac)-AEJ=gm(-Ac)-AEJA|3	18850260				gm-AEJA=gm(-Ac)-AEJ|2, gm-AEJ=gm(-Ac)-AEJA|2	108926463	0.0119483	2	13.7898	-1.6041	1.6041
	3353	12.674	2;3	1680.72	1680.72	-0.5285	gm-AEJ=gm(-Ac)-AEJ|2	17641458	gm-AEJ=gm(-Ac)-AEJ|2	17641458		gm(-Ac)-AEJG=gm(-Ac)-AEJA|2	86209521	0.00945644	2	12.3672	0.0746	0.0746
	4531	20.3312	3;2	2542.08	2542.08	-1.1063	gm-AEJA=gm(-Ac)-AEJ=gm(-Ac)-AEJ (Anh)|3	16131037	gm-AEJA=gm(-Ac)-AEJ=gm(-Ac)-AEJ (Anh)|3	16131037		gm(-Ac)-AEJF=gm(-Ac)-AEJ|2	48161928	0.00528295	2	22.5671	-1.6544	1.6544
	4129	17.6517	4;2;3	2500.07	2500.07	-0.568	gm(-Ac)-AEJA=gm(-Ac)-AEJ=gm(-Ac)-AEJ (Anh)|3	15512386	gm(-Ac)-AEJA=gm(-Ac)-AEJ=gm(-Ac)-AEJ (Anh)|3	15512386		gm-AEJA=gm(-Ac)-AEJA|2	47387113	0.00519796	2	14.7324	-1.4025	1.4025
	2747	10.2288	3;4;2	1766.8	1766.8	-0.0546	gm(-Ac)-AEJK=gm(-Ac)-AEJ|2	15345664	gm(-Ac)-AEJK=gm(-Ac)-AEJ|2	15345664		gm(-Ac)-AEJA=gm(-Ac)-AEJ (Anh)|2	29915109	0.00328143	2	16.0144	-0.987	0.987
	3848	15.3926	3;2	1822.79	1822.79	-1.6704	gm-AEJA=gm(-Ac)-AEJA|2	13605497	gm-AEJA=gm(-Ac)-AEJA|2	13605497		gm-AEJ=gm(-Ac)-AEJ|2	24242162	0.00265916	2	12.674	-0.5285	0.5285
	2485	9.6791	2;1	970.433	970.434	-1.0469	gm(-Ac)-AEJAA|1	13102084	gm(-Ac)-AEJAA|1	13102084		gm(-Ac)-AEJV=gm(-Ac)-AEJ|2	24154022	0.00264949	2	17.7603	-1.1733	1.1733
	3017	11.557	3;2	1725.74	1725.74	-0.5668	gm(-Ac)-AEJS=gm(-Ac)-AEJ|2	12747010	gm(-Ac)-AEJS=gm(-Ac)-AEJ|2	12747010		gm-AEJA=gm(-Ac)-AEJ (Anh)|2	22124618	0.00242688	2	19.1671	-0.5913	0.5913
	4405	19.1671	3;2	1731.73	1731.73	-0.5913	gm-AEJA=gm(-Ac)-AEJ (Anh)|2	11399673	gm-AEJA=gm(-Ac)-AEJ (Anh)|2	11399673		gm(-Ac)-AEJS=gm(-Ac)-AEJ|2	18262760	0.00200327	2	11.557	-0.5668	0.5668
	1565	6.269	1;2	943.386	943.387	-1.4909	gm(-Ac)-AEJD|1	11156833	gm(-Ac)-AEJD|1	11156833		gm(-Ac)-AEJK=gm(-Ac)-AEJ|2	16630065	0.00182417	2	10.2288	-0.0546	0.0546
	1607	6.6419	2;1	1000.44	1000.44	-0.5294	gm(-Ac)-AEJAT|1	10948724	gm(-Ac)-AEJAT|1	10948724		gm(-Ac)-AEJA=gm(-Ac)-AEJ (-H2O)|2	12495552	0.00137065	2	15.1464	0.2635	0.2635
	1556	6.1986	2;1	870.369	870.371	-1.877	gm-AEJ|1	10420796	gm-AEJ|1	10420796		gm(-Ac)-AEJN=gm(-Ac)-AEJ|2	11864802	0.00130147	2	10.8877	-0.6133	0.6133
	2941	10.8877	2;3	1752.75	1752.75	-0.6133	gm(-Ac)-AEJN=gm(-Ac)-AEJ|2	9901602	gm(-Ac)-AEJN=gm(-Ac)-AEJ|2	9901602		gm(-Ac)-AEJ=gm(-Ac)-AEJ (Anh)|2	11689696	0.00128226	2	14.9629	-0.3197	0.3197
	3823	15.1464	2;3	1691.74	1691.74	0.2635	gm(-Ac)-AEJA=gm(-Ac)-AEJ (-H2O)|2	9789610	gm(-Ac)-AEJA=gm(-Ac)-AEJ (-H2O)|2	9789610		gm(-Ac)-AEJF=gm(-Ac)-AEJA|2	10761426	0.00118044	2	23.1366	-1.4217	1.4217
	3849	15.3555	3;2	1689.72	1689.72	-1.7456	gm(-Ac)-AEJA=gm(-Ac)-AEJ (Anh)|2	9262617	gm(-Ac)-AEJA=gm(-Ac)-AEJ (Anh)|2	9262617		gm(-Ac)-AEJG=gm(-Ac)-AEJ (Anh)|2	10506885	0.00115251	2	14.4293	-0.732	0.732
	3400	12.8521	3;2	1766.77	1766.77	-0.9618	gm(-Ac)-AEJG=gm(-Ac)-AEJA|2	9124017	gm(-Ac)-AEJG=gm(-Ac)-AEJA|2	9124017		gm(-Ac)-AEJA=gm(-Ac)-AEJA (Anh)|2	10068716	0.00110445	2	16.9845	-0.3526	0.3526
	4676	20.9881	3;2	1751.79	1751.79	-0.7315	gm(-Ac)-AEJI=gm(-Ac)-AEJ|2	8933839	gm(-Ac)-AEJI=gm(-Ac)-AEJ|2	8933839		gm(-Ac)-AEJI=gm(-Ac)-AEJ|2	9087958	0.000996871	2	20.9881	-0.7315	0.7315
	3740	14.7304	1;2	870.37	870.371	-0.6849	gm-AEJ|1	8864466	gm-AEJ|1	8864466		gm-AEJA=gm(-Ac)-AEJA (Anh)|2	7939400	0.000870884	2	13.8226	-9.0681	9.0681
	4086	16.9845	3;2	1760.76	1760.76	-0.3526	gm(-Ac)-AEJA=gm(-Ac)-AEJA (Anh)|2	8052439	gm(-Ac)-AEJA=gm(-Ac)-AEJA (Anh)|2	8052439		gm(-Ac)-AEJV=gm(-Ac)-AEJA|2	5887597	0.000645819	2	18.5937	0.2615	0.2615
	5052	23.1366	3;2	1856.81	1856.82	-1.4217	gm(-Ac)-AEJF=gm(-Ac)-AEJA|2	7580063	gm(-Ac)-AEJF=gm(-Ac)-AEJA|2	7580063		gm(-Ac)-AEJS=gm(-Ac)-AEJA|2	5199690	0.000570361	2	12.0746	-0.8789	0.8789
	4521	19.8389	2;3	1731.73	1731.73	-0.2389	gm-AEJA=gm(-Ac)-AEJ (Anh)|2	7390014	gm-AEJA=gm(-Ac)-AEJ (Anh)|2	7390014		gm(-Ac)-AEJK=gm(-Ac)-AEJA|2	4526022	0.000496466	2	10.9708	-0.2419	0.2419
	3761	14.9629	3	1618.68	1618.68	-0.3197	gm(-Ac)-AEJ=gm(-Ac)-AEJ (Anh)|2	7350024	gm(-Ac)-AEJ=gm(-Ac)-AEJ (Anh)|2	7350024		gm(-Ac)-AEJ=gm(-Ac)-AEJ (-H20)|2	3499028	0.000383813	2	14.8858	-0.9359	0.9359
	3653	14.3332	2	927.428	927.428	-0.4593	gm(-Ac)-AEJV|1	7283757	gm(-Ac)-AEJV|1	7283757		gm(-Ac)-AEJD=gm(-Ac)-AEJ|2	3368611	0.000369508	2	11.706	-0.8168	0.8168
	2094	8.0293	2;1;3	921.381	921.382	-0.6339	gm-AEJA (Anh)|1	7190157	gm-AEJA (Anh)|1	7190157		gm(-Ac)-AEJV=gm(-Ac)-AEJ (Anh)|2	2855670	0.000313242	2	12.9542	-8.6239	8.6239
	2280	8.6735	1	698.286	698.286	0.4892	gm-AE|1	7171788	gm-AE|1	7171788		gm(-Ac)-AEJN=gm(-Ac)-AEJA|2	2615935	0.000286946	2	11.6189	-1.4209	1.4209
	4130	16.9556	3;2	2431.05	2431.05	1.2013	gm(-Ac)-AEJ=gm(-Ac)-AEJ=gm(-Ac)-AEJ (-H2O)|3	6894392	gm(-Ac)-AEJ=gm(-Ac)-AEJ=gm(-Ac)-AEJ (-H2O)|3	6894392		gm(-Ac)-AEJI=gm(-Ac)-AEJA|2	2355906	0.000258423	2	21.8039	0.1179	0.1179
	4156	17.2895	3;4;2	2704.18	2704.18	0.3234	gm-AEJA=gm(-Ac)-AEJA=gm(-Ac)-AEJA|3	6764774	gm-AEJA=gm(-Ac)-AEJA=gm(-Ac)-AEJA|3	6764774		gm(-Ac)-AEJD=gm(-Ac)-AEJA|2	930981	0.000102121	2	12.4961	-0.3116	0.3116
	952	4.2732	3;2	1000.44	1000.44	-0.7734	gm(-Ac)-AEJAT|1	6545618	gm(-Ac)-AEJAT|1	6545618		gm(-Ac)-AEJF=gm(-Ac)-AEJ (Anh)|2	804282	8.82228e-05	2	25.719	-1.0765	1.0765
	2073	7.7337	2;3;1	921.381	921.382	-0.4352	gm-AEJA (Anh)|1	6355867	gm-AEJA (Anh)|1	6355867		gm(-Ac)-AEJAA=gm(-Ac)-AEJA|2	702820	7.70933e-05	2	14.4272	0.1016	0.1016
	3902	15.7262	3;4;2	2562.11	2562.11	1.2069	gm-AEJA=gm(-Ac)-AEJ=gm(-Ac)-AEJ|3	5894449	gm-AEJA=gm(-Ac)-AEJ=gm(-Ac)-AEJ|3	5894449		gm(-Ac)-AEJI=gm(-Ac)-AEJ (Anh)|2	189091	2.07417e-05	2	23.3333	-0.9775	0.9775
	1906	7.4395	1;2	915.391	915.392	-1.6404	gm(-Ac)-AEJS|1	5856526	gm(-Ac)-AEJS|1	5856526		gm(-Ac)-AEJY=gm(-Ac)-AEJ|2	66976	7.34669e-06	2	21.8661	-0.8756	0.8756
	3864	15.426	4;3	2542.06	2542.08	-7.3782	gm-AEJA=gm(-Ac)-AEJ=gm(-Ac)-AEJ (Anh)|3	5742538	gm-AEJA=gm(-Ac)-AEJ=gm(-Ac)-AEJ (Anh)|3	5742538		gm(-Ac)-AEJA=gm(-Ac)-AEJ=gm(-Ac)-AEJ|3, gm(-Ac)-AEJ=gm(-Ac)-AEJ=gm(-Ac)-AEJA|3	318398336	0.0349256	3	15.3882	-1.6596	1.6596
	1810	6.9907	2;1	927.39	927.392	-1.7928	gm-AEJG|1	5591738	gm-AEJG|1	5591738		gm(-Ac)-AEJA=gm(-Ac)-AEJA=gm(-Ac)-AEJ|3, gm(-Ac)-AEJA=gm(-Ac)-AEJ=gm(-Ac)-AEJA|3	157085755	0.017231	3	15.9932	-0.951	0.951
	3677	14.4293	2;3	1675.7	1675.7	-0.732	gm(-Ac)-AEJG=gm(-Ac)-AEJ (Anh)|2	5482622	gm(-Ac)-AEJG=gm(-Ac)-AEJ (Anh)|2	5482622		gm(-Ac)-AEJ=gm(-Ac)-AEJ=gm(-Ac)-AEJ|3	63222624	0.00693498	3	14.4469	-0.3748	0.3748
	2010	7.5132	2	957.402	957.403	-0.7824	gm(-Ac)-AEJE|1	5377048	gm(-Ac)-AEJE|1	5377048		gm(-Ac)-AEJG=gm(-Ac)-AEJ=gm(-Ac)-AEJ|3	43806998	0.00480525	3	14.1108	0.0171	0.0171
	3884	15.5075	3;4	2591.13	2591.13	0.0855	gm(-Ac)-AEJA=gm(-Ac)-AEJA=gm(-Ac)-AEJ|3	5131998	gm(-Ac)-AEJA=gm(-Ac)-AEJA=gm(-Ac)-AEJ|3, gm(-Ac)-AEJA=gm(-Ac)-AEJ=gm(-Ac)-AEJA|3	5131998		gm-AEJA=gm(-Ac)-AEJ=gm(-Ac)-AEJ|3	43620454	0.00478479	3	16.2102	-0.2939	0.2939
	3884	15.5075	3;4	2591.13	2591.13	0.0855	gm(-Ac)-AEJA=gm(-Ac)-AEJ=gm(-Ac)-AEJA|3	5131998				gm(-Ac)-AEJA=gm(-Ac)-AEJA=gm(-Ac)-AEJA|3	27604839	0.00302801	3	16.5654	0.2326	0.2326
	4298	18.0395	2;3	1680.72	1680.72	0.2704	gm-AEJ=gm(-Ac)-AEJ|2	5119100	gm-AEJ=gm(-Ac)-AEJ|2	5119100		gm-AEJA=gm(-Ac)-AEJA=gm(-Ac)-AEJ|3, gm-AEJA=gm(-Ac)-AEJ=gm(-Ac)-AEJA|3	27535132	0.00302037	3	16.7654	0.0041	0.0041
	2855	10.722	2	970.434	970.434	-0.7953	gm(-Ac)-AEJAA|1	4757301	gm(-Ac)-AEJAA|1	4757301		gm-AEJA=gm(-Ac)-AEJ=gm(-Ac)-AEJ (Anh)|3	22792582	0.00250015	3	20.3312	-1.1063	1.1063
	3687	14.4074	3	1618.68	1618.68	-0.6591	gm(-Ac)-AEJ=gm(-Ac)-AEJ (Anh)|2	4339672	gm(-Ac)-AEJ=gm(-Ac)-AEJ (Anh)|2	4339672		gm(-Ac)-AEJG=gm(-Ac)-AEJA=gm(-Ac)-AEJ|3, gm(-Ac)-AEJG=gm(-Ac)-AEJ=gm(-Ac)-AEJA|3	18867062	0.00206955	3	14.6889	0.0203	0.0203
	4286	18.3559	4;3	2571.11	2571.11	0.1161	gm(-Ac)-AEJA=gm(-Ac)-AEJA=gm(-Ac)-AEJ (Anh)|3	4189727	gm(-Ac)-AEJA=gm(-Ac)-AEJA=gm(-Ac)-AEJ (Anh)|3	4189727		gm(-Ac)-AEJA=gm(-Ac)-AEJ=gm(-Ac)-AEJ (Anh)|3	15934196	0.00174784	3	17.6517	-0.568	0.568
	4371	18.5937	2;3	1808.82	1808.82	0.2615	gm(-Ac)-AEJV=gm(-Ac)-AEJA|2	4141192	gm(-Ac)-AEJV=gm(-Ac)-AEJA|2	4141192		gm-AEJA=gm(-Ac)-AEJA=gm(-Ac)-AEJ (Anh)|3	8721951	0.000956723	3	20.7784	-1.2044	1.2044
	4630	20.7784	3;2	2613.11	2613.12	-1.2044	gm-AEJA=gm(-Ac)-AEJA=gm(-Ac)-AEJ (Anh)|3	4053439	gm-AEJA=gm(-Ac)-AEJA=gm(-Ac)-AEJ (Anh)|3	4053439		gm(-Ac)-AEJ=gm(-Ac)-AEJ=gm(-Ac)-AEJ (Anh)|3	6977221	0.000765341	3	16.7839	0.2568	0.2568
	2956	10.9708	4;3;2	1837.84	1837.84	-0.2419	gm(-Ac)-AEJK=gm(-Ac)-AEJA|2	4027298	gm(-Ac)-AEJK=gm(-Ac)-AEJA|2	4027298		gm(-Ac)-AEJ=gm(-Ac)-AEJ=gm(-Ac)-AEJ (-H2O)|3	6894392	0.000756255	3	16.9556	1.2013	1.2013
	5033	23.0269	4;3;2	2596.13	2596.13	-0.6514	gm(-Ac)-AEJF=gm(-Ac)-AEJ=gm(-Ac)-AEJ|3	4011930	gm(-Ac)-AEJF=gm(-Ac)-AEJ=gm(-Ac)-AEJ|3	4011930		gm-AEJA=gm(-Ac)-AEJA=gm(-Ac)-AEJA|3	6764774	0.000742037	3	17.2895	0.3234	0.3234
	3575	13.9695	3;2	1675.7	1675.7	-0.732	gm(-Ac)-AEJG=gm(-Ac)-AEJ (Anh)|2	3956267	gm(-Ac)-AEJG=gm(-Ac)-AEJ (Anh)|2	3956267		gm(-Ac)-AEJA=gm(-Ac)-AEJA=gm(-Ac)-AEJ (Anh)|3	5223016	0.00057292	3	18.3559	0.1161	0.1161
	3556	13.8226	2;3;4	1802.75	1802.77	-9.0681	gm-AEJA=gm(-Ac)-AEJA (Anh)|2	3866650	gm-AEJA=gm(-Ac)-AEJA (Anh)|2	3866650		gm(-Ac)-AEJG=gm(-Ac)-AEJ=gm(-Ac)-AEJ (Anh)|3	4766032	0.000522793	3	16.2227	-0.3446	0.3446
	3401	12.7972	3	1725.74	1725.74	-1.5218	gm(-Ac)-AEJS=gm(-Ac)-AEJ|2	3722396	gm(-Ac)-AEJS=gm(-Ac)-AEJ|2	3722396		gm(-Ac)-AEJF=gm(-Ac)-AEJ=gm(-Ac)-AEJ|3	4011930	0.000440074	3	23.0269	-0.6514	0.6514
	4064	16.7839	4;3	2429.03	2429.03	0.2568	gm(-Ac)-AEJ=gm(-Ac)-AEJ=gm(-Ac)-AEJ (Anh)|3	3586377	gm(-Ac)-AEJ=gm(-Ac)-AEJ=gm(-Ac)-AEJ (Anh)|3	3586377		gm(-Ac)-AEJG=gm(-Ac)-AEJA=gm(-Ac)-AEJA|3	3337935	0.000366143	3	15.2323	0.9997	0.9997
	3786	14.8858	2	1620.7	1620.7	-0.9359	gm(-Ac)-AEJ=gm(-Ac)-AEJ (-H20)|2	3499028	gm(-Ac)-AEJ=gm(-Ac)-AEJ (-H20)|2	3499028		gm(-Ac)-AEJF=gm(-Ac)-AEJ=gm(-Ac)-AEJA|3	2446158	0.000268322	3	23.4011	-0.1188	0.1188
	3141	11.706	2;3	1753.74	1753.74	-0.8168	gm(-Ac)-AEJD=gm(-Ac)-AEJ|2	3368611	gm(-Ac)-AEJD=gm(-Ac)-AEJ|2	3368611		gm(-Ac)-AEJG=gm(-Ac)-AEJ=gm(-Ac)-AEJA (Anh)|3	1097422	0.000120378	3	16.6761	0.0622	0.0622
	3555	13.8204	2;3;4	1731.71	1731.73	-9.5341	gm-AEJA=gm(-Ac)-AEJ (Anh)|2	3334931	gm-AEJA=gm(-Ac)-AEJ (Anh)|2	3334931		gm(-Ac)-AEJA=gm(-Ac)-AEJA=gm(-Ac)-AEJA (Anh)|3	1026813	0.000112633	3	19.0009	0.0787	0.0787
	3947	15.9138	3;4;5	2613.1	2613.12	-8.2286	gm-AEJA=gm(-Ac)-AEJA=gm(-Ac)-AEJ (Anh)|3	3199438	gm-AEJA=gm(-Ac)-AEJA=gm(-Ac)-AEJ (Anh)|3	3199438		gm(-Ac)-AEJF=gm(-Ac)-AEJ=gm(-Ac)-AEJ (Anh)|3	269001	2.95071e-05	3	25.7316	-1.234	1.234
	3696	14.5255	4;2;3	1802.75	1802.77	-8.7634	gm-AEJA=gm(-Ac)-AEJA (Anh)|2	3050667	gm-AEJA=gm(-Ac)-AEJA (Anh)|2	3050667		gm-AEJA=gm(-Ac)-AEJA=gm(-Ac)-AEJA (Anh)|3	80313	8.80964e-06	3	21.2269	1.7981	1.7981
	3227	12.0746	3;2	1796.78	1796.78	-0.8789	gm(-Ac)-AEJS=gm(-Ac)-AEJA|2	2945772	gm(-Ac)-AEJS=gm(-Ac)-AEJA|2	2945772
	3223	12.0001	1	636.248	636.249	-1.5802	gm(-Ac)-AE (Anh)|1	2714474	gm(-Ac)-AE (Anh)|1	2714474
	2214	8.5202	2;1	927.392	927.392	-0.1474	gm-AEJG|1	2697967	gm-AEJG|1	2697967
	1512	6.0496	2	956.417	956.419	-2.0049	gm(-Ac)-AEJQ|1	2663228	gm(-Ac)-AEJQ|1, gm(-Ac)-AEJAG|1	2663228
	1512	6.0496	2	956.417	956.419	-2.0049	gm(-Ac)-AEJAG|1	2663228
	3984	16.2227	4;3	2486.05	2486.05	-0.3446	gm(-Ac)-AEJG=gm(-Ac)-AEJ=gm(-Ac)-AEJ (Anh)|3	2622016	gm(-Ac)-AEJG=gm(-Ac)-AEJ=gm(-Ac)-AEJ (Anh)|3	2622016
	3130	11.6189	3;2	1823.79	1823.79	-1.4209	gm(-Ac)-AEJN=gm(-Ac)-AEJA|2	2615935	gm(-Ac)-AEJN=gm(-Ac)-AEJA|2	2615935			9116486398	1
	3836	15.2323	3;4	2648.16	2648.15	0.9997	gm(-Ac)-AEJG=gm(-Ac)-AEJA=gm(-Ac)-AEJA|3	2610786	gm(-Ac)-AEJG=gm(-Ac)-AEJA=gm(-Ac)-AEJA|3	2610786
	3049	11.3615	2	879.371	879.371	-0.34	gm(-Ac)-AEJA (Anh)|1	2527755	gm(-Ac)-AEJA (Anh)|1	2527755
	2483	9.3348	2	956.419	956.419	0.2925	gm(-Ac)-AEJQ|1	2428242	gm(-Ac)-AEJQ|1, gm(-Ac)-AEJAG|1	2428242
	2483	9.3348	2	956.419	956.419	0.2925	gm(-Ac)-AEJAG|1	2428242
	2238	8.5667	2;1	808.334	808.334	-0.155	gm(-Ac)-AEJ (Anh)|1	2367398	gm(-Ac)-AEJ (Anh)|1	2367398
	3409	12.9542	2;3;1	1717.74	1717.75	-8.6239	gm(-Ac)-AEJV=gm(-Ac)-AEJ (Anh)|2	2360679	gm(-Ac)-AEJV=gm(-Ac)-AEJ (Anh)|2	2360679
	1957	7.4017	2	970.434	970.434	-0.5437	gm(-Ac)-AEJAA|1	2336260	gm(-Ac)-AEJAA|1	2336260
	1739	6.7923	2	915.392	915.392	0.0932	gm(-Ac)-AEJS|1	2309780	gm(-Ac)-AEJS|1	2309780
	1341	5.4793	2	998.464	998.466	-1.4564	gm-AEJK|1	2096433	gm-AEJK|1, gm(-Ac)-AEJAV|1	2096433
	1341	5.4793	2	998.464	998.466	-1.4564	gm(-Ac)-AEJAV|1	2096433
	3998	16.1984	3;2	1760.76	1760.76	-0.7685	gm(-Ac)-AEJA=gm(-Ac)-AEJA (Anh)|2	2016277	gm(-Ac)-AEJA=gm(-Ac)-AEJA (Anh)|2	2016277
	3305	12.3745	3	1709.74	1709.75	-1.5916	gm(-Ac)-AEJA=gm(-Ac)-AEJ|2	2009310	gm(-Ac)-AEJA=gm(-Ac)-AEJ|2	2009310
	4026	16.3021	2	1691.74	1691.74	2.2117	gm(-Ac)-AEJA=gm(-Ac)-AEJ (-H2O)|2	1955673	gm(-Ac)-AEJA=gm(-Ac)-AEJ (-H2O)|2	1955673
	4785	21.8039	2;3	1822.83	1822.83	0.1179	gm(-Ac)-AEJI=gm(-Ac)-AEJA|2	1846752	gm(-Ac)-AEJI=gm(-Ac)-AEJA|2	1846752
	4075	16.672	2;1	921.382	921.382	0.4404	gm-AEJA (Anh)|1	1830188	gm-AEJA (Anh)|1	1830188
	3422	13.1227	3	1725.74	1725.74	-1.3096	gm(-Ac)-AEJS=gm(-Ac)-AEJ|2	1793354	gm(-Ac)-AEJS=gm(-Ac)-AEJ|2	1793354
	1337	5.4479	2;3	899.397	899.397	-0.4859	gm(-Ac)-AEJA|1	1787172	gm(-Ac)-AEJA|1	1787172
	3340	12.5285	3;2	1780.78	1780.78	0.6021	gm(-Ac)-AEJAA=gm(-Ac)-AEJ|2	1758496	gm(-Ac)-AEJAA=gm(-Ac)-AEJ|2, gm(-Ac)-AEJA=gm(-Ac)-AEJA|2	1758496
	3340	12.5285	3;2	1780.78	1780.78	0.6021	gm(-Ac)-AEJA=gm(-Ac)-AEJA|2	1758496
	5094	23.4011	4;3	2667.16	2667.16	-0.1188	gm(-Ac)-AEJF=gm(-Ac)-AEJ=gm(-Ac)-AEJA|3	1669226	gm(-Ac)-AEJF=gm(-Ac)-AEJ=gm(-Ac)-AEJA|3	1669226
	5262	24.3542	2;1	1046.46	1046.47	-0.7481	gm(-Ac)-AEJAF|1	1654360	gm(-Ac)-AEJAF|1	1654360
	2995	11.034	3;2	1808.82	1808.82	0.059	gm(-Ac)-AEJV=gm(-Ac)-AEJA|2	1564188	gm(-Ac)-AEJV=gm(-Ac)-AEJA|2	1564188
	1853	7.0645	2	970.433	970.434	-1.1727	gm(-Ac)-AEJAA|1	1563796	gm(-Ac)-AEJAA|1	1563796
	3783	14.9599	4;3	2429.03	2429.03	0.2568	gm(-Ac)-AEJ=gm(-Ac)-AEJ=gm(-Ac)-AEJ (Anh)|3	1552006	gm(-Ac)-AEJ=gm(-Ac)-AEJ=gm(-Ac)-AEJ (Anh)|3	1552006
	4187	17.3847	2	1680.72	1680.72	1.4325	gm-AEJ=gm(-Ac)-AEJ|2	1481604	gm-AEJ=gm(-Ac)-AEJ|2	1481604
	2993	11.157	4;3;2	1856.8	1856.82	-9.5808	gm(-Ac)-AEJF=gm(-Ac)-AEJA|2	1475749	gm(-Ac)-AEJF=gm(-Ac)-AEJA|2	1475749
	4895	22.2035	2	975.428	975.428	-0.6244	gm(-Ac)-AEJF|1	1468449	gm(-Ac)-AEJF|1	1468449
	2058	7.6797	2	956.418	956.419	-1.1752	gm(-Ac)-AEJQ|1	1363454	gm(-Ac)-AEJQ|1, gm(-Ac)-AEJAG|1	1363454
	2058	7.6797	2	956.418	956.419	-1.1752	gm(-Ac)-AEJAG|1	1363454
	3361	12.5932	1;2	927.391	927.392	-1.1861	gm-AEJG|1	1299575	gm-AEJG|1	1299575
	1747	6.7781	2	943.387	943.387	-0.391	gm(-Ac)-AEJD|1	1286297	gm(-Ac)-AEJD|1	1286297
	4024	16.2953	3	2633.15	2633.14	0.769	gm-AEJA=gm(-Ac)-AEJA=gm(-Ac)-AEJ|3	1268351	gm-AEJA=gm(-Ac)-AEJA=gm(-Ac)-AEJ|3, gm-AEJA=gm(-Ac)-AEJ=gm(-Ac)-AEJA|3	1268351
	4024	16.2953	3	2633.15	2633.14	0.769	gm-AEJA=gm(-Ac)-AEJ=gm(-Ac)-AEJA|3	1268351
	2121	8.1652	2	957.402	957.403	-1.0374	gm(-Ac)-AEJE|1	1249628	gm(-Ac)-AEJE|1	1249628
	4467	19.3617	2	1012.48	1012.48	-0.4253	gm(-Ac)-AEJAI|1	1246794	gm(-Ac)-AEJAI|1	1246794
	3966	15.9773	2	998.464	998.466	-1.2731	gm-AEJK|1	1242915	gm-AEJK|1, gm(-Ac)-AEJAV|1	1242915
	3966	15.9773	2	998.464	998.466	-1.2731	gm(-Ac)-AEJAV|1	1242915
	3593	13.9473	3	1752.75	1752.75	-0.3357	gm(-Ac)-AEJN=gm(-Ac)-AEJ|2	1242682	gm(-Ac)-AEJN=gm(-Ac)-AEJ|2	1242682
	3550	13.6794	3	1796.78	1796.78	-0.9808	gm(-Ac)-AEJS=gm(-Ac)-AEJA|2	1238650	gm(-Ac)-AEJS=gm(-Ac)-AEJA|2	1238650
	1942	7.3164	2	956.418	956.419	-0.92	gm(-Ac)-AEJQ|1	1233086	gm(-Ac)-AEJQ|1, gm(-Ac)-AEJAG|1	1233086
	1942	7.3164	2	956.418	956.419	-0.92	gm(-Ac)-AEJAG|1	1233086
	1681	6.5556	2	929.407	929.408	-1.368	gm(-Ac)-AEJT|1	1225058	gm(-Ac)-AEJT|1	1225058
	4076	16.7075	4;3	2591.13	2591.13	0.0855	gm(-Ac)-AEJA=gm(-Ac)-AEJA=gm(-Ac)-AEJ|3	1206525	gm(-Ac)-AEJA=gm(-Ac)-AEJA=gm(-Ac)-AEJ|3, gm(-Ac)-AEJA=gm(-Ac)-AEJ=gm(-Ac)-AEJA|3	1206525
	4076	16.7075	4;3	2591.13	2591.13	0.0855	gm(-Ac)-AEJA=gm(-Ac)-AEJ=gm(-Ac)-AEJA|3	1206525
	2506	9.3724	2	865.355	865.355	0.1643	gm(-Ac)-AEJG (Anh)|1	1176701	gm(-Ac)-AEJG (Anh)|1	1176701
	2923	10.8392	3;4;2	1766.8	1766.8	-0.5728	gm(-Ac)-AEJK=gm(-Ac)-AEJ|2	1158963	gm(-Ac)-AEJK=gm(-Ac)-AEJ|2	1158963
	4062	16.4638	4	2486.05	2486.05	-0.541	gm(-Ac)-AEJG=gm(-Ac)-AEJ=gm(-Ac)-AEJ (Anh)|3	1129633	gm(-Ac)-AEJG=gm(-Ac)-AEJ=gm(-Ac)-AEJ (Anh)|3	1129633
	4213	17.488	4	2429.03	2429.03	0.3573	gm(-Ac)-AEJ=gm(-Ac)-AEJ=gm(-Ac)-AEJ (Anh)|3	1123066	gm(-Ac)-AEJ=gm(-Ac)-AEJ=gm(-Ac)-AEJ (Anh)|3	1123066
	4841	21.9421	1;2	1017.44	1017.44	-1.5987	gm-AEJF|1	1095553	gm-AEJF|1	1095553
	3333	12.4689	2	983.454	983.455	-0.9458	gm-AEJI|1	1085776	gm-AEJI|1	1085776
	3532	13.6458	3	1675.7	1675.7	-0.2949	gm(-Ac)-AEJG=gm(-Ac)-AEJ (Anh)|2	1067996	gm(-Ac)-AEJG=gm(-Ac)-AEJ (Anh)|2	1067996
	1889	7.1733	2;3	1027.49	1027.49	-1.9389	gm(-Ac)-AEJAK|1	1062002	gm(-Ac)-AEJAK|1	1062002
	4012	16.245	4;3	2613.1	2613.12	-5.3437	gm-AEJA=gm(-Ac)-AEJA=gm(-Ac)-AEJ (Anh)|3	1055160	gm-AEJA=gm(-Ac)-AEJA=gm(-Ac)-AEJ (Anh)|3	1055160
	4320	18.2375	3	1689.72	1689.72	-0.8787	gm(-Ac)-AEJA=gm(-Ac)-AEJ (Anh)|2	1054534	gm(-Ac)-AEJA=gm(-Ac)-AEJ (Anh)|2	1054534
	4215	17.5893	4;3	2571.11	2571.11	-0.2753	gm(-Ac)-AEJA=gm(-Ac)-AEJA=gm(-Ac)-AEJ (Anh)|3	1033289	gm(-Ac)-AEJA=gm(-Ac)-AEJA=gm(-Ac)-AEJ (Anh)|3	1033289
	4357	18.4837	3;2	1751.76	1751.76	1.9498	gm-AEJA=gm(-Ac)-AEJ|2	1017871	gm-AEJA=gm(-Ac)-AEJ|2, gm-AEJ=gm(-Ac)-AEJA|2	1017871
	4357	18.4837	3;2	1751.76	1751.76	1.9498	gm-AEJ=gm(-Ac)-AEJA|2	1017871
	3338	12.5333	3	1796.78	1796.78	0.0208	gm(-Ac)-AEJS=gm(-Ac)-AEJA|2	1015268	gm(-Ac)-AEJS=gm(-Ac)-AEJA|2	1015268
	4100	16.724	4	2486.05	2486.05	-0.1482	gm(-Ac)-AEJG=gm(-Ac)-AEJ=gm(-Ac)-AEJ (Anh)|3	1014383	gm(-Ac)-AEJG=gm(-Ac)-AEJ=gm(-Ac)-AEJ (Anh)|3	1014383
	2217	8.538	2	956.419	956.419	-0.0904	gm(-Ac)-AEJQ|1	1004576	gm(-Ac)-AEJQ|1, gm(-Ac)-AEJAG|1	1004576
	2217	8.538	2	956.419	956.419	-0.0904	gm(-Ac)-AEJAG|1	1004576
	3105	11.449	4	1709.74	1709.75	-1.885	gm(-Ac)-AEJA=gm(-Ac)-AEJ|2	974993	gm(-Ac)-AEJA=gm(-Ac)-AEJ|2	974993
	1526	6.0685	2	929.406	929.408	-1.959	gm(-Ac)-AEJT|1	944190	gm(-Ac)-AEJT|1	944190
	3330	12.4961	3	1824.77	1824.77	-0.3116	gm(-Ac)-AEJD=gm(-Ac)-AEJA|2	930981	gm(-Ac)-AEJD=gm(-Ac)-AEJA|2	930981
	3789	14.8834	3;4	2542.07	2542.08	-5.4574	gm-AEJA=gm(-Ac)-AEJ=gm(-Ac)-AEJ (Anh)|3	919007	gm-AEJA=gm(-Ac)-AEJ=gm(-Ac)-AEJ (Anh)|3	919007
	4368	19.0009	3;4	2642.14	2642.14	0.0787	gm(-Ac)-AEJA=gm(-Ac)-AEJA=gm(-Ac)-AEJA (Anh)|3	911100	gm(-Ac)-AEJA=gm(-Ac)-AEJA=gm(-Ac)-AEJA (Anh)|3	911100
	1617	6.4112	2	1007.43	1007.43	-0.6665	gm-AEJH|1	903179	gm-AEJH|1	903179
	4001	16.1387	3	2633.15	2633.14	0.4908	gm-AEJA=gm(-Ac)-AEJA=gm(-Ac)-AEJ|3	900313	gm-AEJA=gm(-Ac)-AEJA=gm(-Ac)-AEJ|3, gm-AEJA=gm(-Ac)-AEJ=gm(-Ac)-AEJA|3	900313
	4001	16.1387	3	2633.15	2633.14	0.4908	gm-AEJA=gm(-Ac)-AEJ=gm(-Ac)-AEJA|3	900313
	2700	10.0511	2;1	927.393	927.392	0.5107	gm-AEJG|1	887027	gm-AEJG|1	887027
	3996	16.1395	2;3	1751.76	1751.76	0.0683	gm-AEJA=gm(-Ac)-AEJ|2	870323	gm-AEJA=gm(-Ac)-AEJ|2, gm-AEJ=gm(-Ac)-AEJA|2	870323
	3996	16.1395	2;3	1751.76	1751.76	0.0683	gm-AEJ=gm(-Ac)-AEJA|2	870323
	4671	20.8119	2	1046.46	1046.47	-1.2147	gm(-Ac)-AEJAF|1	846549	gm(-Ac)-AEJAF|1	846549
	5329	24.7126	2;3	1856.81	1856.82	-0.337	gm(-Ac)-AEJF=gm(-Ac)-AEJA|2	839434	gm(-Ac)-AEJF=gm(-Ac)-AEJA|2	839434
	4374	18.5877	3	1737.78	1737.78	-0.1196	gm(-Ac)-AEJV=gm(-Ac)-AEJ|2	830154	gm(-Ac)-AEJV=gm(-Ac)-AEJ|2	830154
	2784	10.2326	2	1012.44	1012.45	-0.8027	gm-AEJAA|1	772332	gm-AEJAA|1	772332
	3615	14.034	3	1691.74	1691.74	0.0031	gm(-Ac)-AEJA=gm(-Ac)-AEJ (-H2O)|2	750269	gm(-Ac)-AEJA=gm(-Ac)-AEJ (-H2O)|2	750269
	3890	15.5351	4	2648.15	2648.15	-1.0286	gm(-Ac)-AEJG=gm(-Ac)-AEJA=gm(-Ac)-AEJA|3	727149	gm(-Ac)-AEJG=gm(-Ac)-AEJA=gm(-Ac)-AEJA|3	727149
	3058	11.376	3	1752.75	1752.75	0.3269	gm(-Ac)-AEJN=gm(-Ac)-AEJ|2	720518	gm(-Ac)-AEJN=gm(-Ac)-AEJ|2	720518
	4021	16.2862	4;3	2429.03	2429.03	0.2568	gm(-Ac)-AEJ=gm(-Ac)-AEJ=gm(-Ac)-AEJ (Anh)|3	715772	gm(-Ac)-AEJ=gm(-Ac)-AEJ=gm(-Ac)-AEJ (Anh)|3	715772
	3695	14.4272	3	1851.82	1851.82	0.1016	gm(-Ac)-AEJAA=gm(-Ac)-AEJA|2	702820	gm(-Ac)-AEJAA=gm(-Ac)-AEJA|2	702820
	2029	7.5684	2	1027.49	1027.49	-1.1073	gm(-Ac)-AEJAK|1	683144	gm(-Ac)-AEJAK|1	683144
	1655	6.5171	2	899.396	899.397	-1.0967	gm(-Ac)-AEJA|1	681110	gm(-Ac)-AEJA|1	681110
	2982	10.9326	2	879.371	879.371	-0.1318	gm(-Ac)-AEJA (Anh)|1	648442	gm(-Ac)-AEJA (Anh)|1	648442
	4085	16.6761	4	2557.09	2557.09	0.0622	gm(-Ac)-AEJG=gm(-Ac)-AEJ=gm(-Ac)-AEJA (Anh)|3	644758	gm(-Ac)-AEJG=gm(-Ac)-AEJ=gm(-Ac)-AEJA (Anh)|3	644758
	3540	13.5812	4	2667.15	2667.16	-4.604	gm(-Ac)-AEJF=gm(-Ac)-AEJ=gm(-Ac)-AEJA|3	628328	gm(-Ac)-AEJF=gm(-Ac)-AEJ=gm(-Ac)-AEJA|3	628328
	1960	7.4659	2	899.396	899.397	-1.4378	gm(-Ac)-AEJA|1	537777	gm(-Ac)-AEJA|1	537777
	4622	20.4637	2;3	1802.77	1802.77	-1.1722	gm-AEJA=gm(-Ac)-AEJA (Anh)|2	533025	gm-AEJA=gm(-Ac)-AEJA (Anh)|2	533025
	2839	10.4415	1;2	899.397	899.397	-0.0787	gm(-Ac)-AEJA|1	532636	gm(-Ac)-AEJA|1	532636
	4172	17.2145	4	2662.17	2662.17	1.3331	gm(-Ac)-AEJA=gm(-Ac)-AEJA=gm(-Ac)-AEJA|3	529367	gm(-Ac)-AEJA=gm(-Ac)-AEJA=gm(-Ac)-AEJA|3	529367
	4541	19.9533	3;2	1802.77	1802.77	0.3174	gm-AEJA=gm(-Ac)-AEJA (Anh)|2	489058	gm-AEJA=gm(-Ac)-AEJA (Anh)|2	489058
	1832	6.9586	2	885.381	885.381	-0.0642	gm(-Ac)-AEJG|1	484085	gm(-Ac)-AEJG|1	484085
	3147	11.585	3;4	1837.84	1837.84	-1.9284	gm(-Ac)-AEJK=gm(-Ac)-AEJA|2	474496	gm(-Ac)-AEJK=gm(-Ac)-AEJA|2	474496
	4174	17.2464	4	2557.09	2557.09	0.2299	gm(-Ac)-AEJG=gm(-Ac)-AEJ=gm(-Ac)-AEJA (Anh)|3	452664	gm(-Ac)-AEJG=gm(-Ac)-AEJ=gm(-Ac)-AEJA (Anh)|3	452664
	1490	5.9311	2	998.465	998.466	-0.2339	gm-AEJK|1	450404	gm-AEJK|1, gm(-Ac)-AEJAV|1	450404
	1490	5.9311	2	998.465	998.466	-0.2339	gm(-Ac)-AEJAV|1	450404
	4723	21.1678	3;2	1822.83	1822.83	-0.3844	gm(-Ac)-AEJI=gm(-Ac)-AEJA|2	446815	gm(-Ac)-AEJI=gm(-Ac)-AEJA|2	446815
	2629	9.7156	2	927.391	927.392	-1.3979	gm-AEJG|1	443274	gm-AEJG|1	443274
	2541	9.4417	1;2	828.36	828.36	0.1403	gm(-Ac)-AEJ|1	429955	gm(-Ac)-AEJ|1	429955
	4389	18.6557	4;3	2500.07	2500.07	-0.1773	gm(-Ac)-AEJA=gm(-Ac)-AEJ=gm(-Ac)-AEJ (Anh)|3	421810	gm(-Ac)-AEJA=gm(-Ac)-AEJ=gm(-Ac)-AEJ (Anh)|3	421810
	4977	22.6564	3	1856.81	1856.82	-1.9148	gm(-Ac)-AEJF=gm(-Ac)-AEJA|2	404514	gm(-Ac)-AEJF=gm(-Ac)-AEJA|2	404514
	5186	24.0035	3;2	1856.81	1856.82	-0.6328	gm(-Ac)-AEJF=gm(-Ac)-AEJA|2	401450	gm(-Ac)-AEJF=gm(-Ac)-AEJA|2	401450
	5441	25.719	3;2	1765.75	1765.75	-1.0765	gm(-Ac)-AEJF=gm(-Ac)-AEJ (Anh)|2	398953	gm(-Ac)-AEJF=gm(-Ac)-AEJ (Anh)|2	398953
	1730	6.714	2	828.36	828.36	-0.0231	gm(-Ac)-AEJ|1	395395	gm(-Ac)-AEJ|1	395395
	1363	5.6594	2	956.418	956.419	-0.6647	gm(-Ac)-AEJQ|1	353583	gm(-Ac)-AEJQ|1, gm(-Ac)-AEJAG|1	353583
	1363	5.6594	2	956.418	956.419	-0.6647	gm(-Ac)-AEJAG|1	353583
	691	3.4074	2	828.359	828.36	-1.4231	gm(-Ac)-AEJ|1	345260	gm(-Ac)-AEJ|1	345260
	2910	10.6929	2	927.427	927.428	-1.3149	gm(-Ac)-AEJV|1	331107	gm(-Ac)-AEJV|1	331107
	822	3.8431	2	885.38	885.381	-1.4429	gm(-Ac)-AEJG|1	321855	gm(-Ac)-AEJG|1	321855
	883	3.962	2	998.473	998.466	7.6518	gm-AEJK|1	320270	gm-AEJK|1, gm(-Ac)-AEJAV|1	320270
	883	3.962	2	998.473	998.466	7.6518	gm(-Ac)-AEJAV|1	320270
	4599	20.2407	2	1012.48	1012.48	-0.787	gm(-Ac)-AEJAI|1	310424	gm(-Ac)-AEJAI|1	310424
	4418	18.8485	2;3	1751.76	1751.76	2.3679	gm-AEJA=gm(-Ac)-AEJ|2	303301	gm-AEJA=gm(-Ac)-AEJ|2, gm-AEJ=gm(-Ac)-AEJA|2	303301
	4418	18.8485	2;3	1751.76	1751.76	2.3679	gm-AEJ=gm(-Ac)-AEJA|2	303301
	2418	9.069	2	929.408	929.408	0.5365	gm(-Ac)-AEJT|1	297267	gm(-Ac)-AEJT|1	297267
	2755	10.0555	1	656.277	656.275	1.8849	gm(-Ac)-AE|1	289377	gm(-Ac)-AE|1	289377
	5561	26.5669	3;2	1765.75	1765.75	-1.2839	gm(-Ac)-AEJF=gm(-Ac)-AEJ (Anh)|2	280827	gm(-Ac)-AEJF=gm(-Ac)-AEJ (Anh)|2	280827
	1647	6.4894	2	828.36	828.36	-0.2442	gm(-Ac)-AEJ|1	280407	gm(-Ac)-AEJ|1	280407
	4479	19.4071	3	2562.11	2562.11	0.0634	gm-AEJA=gm(-Ac)-AEJ=gm(-Ac)-AEJ|3	249607	gm-AEJA=gm(-Ac)-AEJ=gm(-Ac)-AEJ|3	249607
	1046	4.4071	2	870.369	870.371	-1.6118	gm-AEJ|1	243604	gm-AEJ|1	243604
	5435	25.7316	3;4	2576.1	2576.1	-1.234	gm(-Ac)-AEJF=gm(-Ac)-AEJ=gm(-Ac)-AEJ (Anh)|3	243549	gm(-Ac)-AEJF=gm(-Ac)-AEJ=gm(-Ac)-AEJ (Anh)|3	243549
	1641	6.4458	2	956.455	956.455	-0.4566	gm(-Ac)-AEJK|1	241023	gm(-Ac)-AEJK|1	241023
	4697	20.9788	3	1717.75	1717.75	-0.7868	gm(-Ac)-AEJV=gm(-Ac)-AEJ (Anh)|2	239206	gm(-Ac)-AEJV=gm(-Ac)-AEJ (Anh)|2	239206
	4401	18.7123	3	2613.12	2613.12	1.108	gm-AEJA=gm(-Ac)-AEJA=gm(-Ac)-AEJ (Anh)|3	238136	gm-AEJA=gm(-Ac)-AEJA=gm(-Ac)-AEJ (Anh)|3	238136
	3057	11.2448	2	927.391	927.392	-1.5295	gm-AEJG|1	238003	gm-AEJG|1	238003
	1951	7.3139	2	808.332	808.334	-2.2692	gm(-Ac)-AEJ (Anh)|1	197972	gm(-Ac)-AEJ (Anh)|1	197972
	5042	22.9507	2	1046.46	1046.47	-1.9146	gm(-Ac)-AEJAF|1	193169	gm(-Ac)-AEJAF|1	193169
	4454	19.199	2	983.455	983.455	0.0472	gm-AEJI|1	190146	gm-AEJI|1	190146
	4471	19.3379	3	1808.82	1808.82	1.054	gm(-Ac)-AEJV=gm(-Ac)-AEJA|2	182217	gm(-Ac)-AEJV=gm(-Ac)-AEJA|2	182217
	4453	19.1864	3	2613.12	2613.12	2.1591	gm-AEJA=gm(-Ac)-AEJA=gm(-Ac)-AEJ (Anh)|3	175778	gm-AEJA=gm(-Ac)-AEJA=gm(-Ac)-AEJ (Anh)|3	175778
	4545	19.709	3	2562.11	2562.11	1.1354	gm-AEJA=gm(-Ac)-AEJ=gm(-Ac)-AEJ|3	163794	gm-AEJA=gm(-Ac)-AEJ=gm(-Ac)-AEJ|3	163794
	2180	8.2957	2	927.428	927.428	-1.0516	gm(-Ac)-AEJV|1	158502	gm(-Ac)-AEJV|1	158502
	4748	21.3501	2	1046.47	1046.47	-0.3981	gm(-Ac)-AEJAF|1	156892	gm(-Ac)-AEJAF|1	156892
	4802	21.8025	3	1751.79	1751.79	-1.2541	gm(-Ac)-AEJI=gm(-Ac)-AEJ|2	154119	gm(-Ac)-AEJI=gm(-Ac)-AEJ|2	154119
	1537	6.0239	2	865.355	865.355	-0.4705	gm(-Ac)-AEJG (Anh)|1	144970	gm(-Ac)-AEJG (Anh)|1	144970
	2322	8.7341	4	1780.78	1780.78	-0.7078	gm(-Ac)-AEJAA=gm(-Ac)-AEJ|2	139926	gm(-Ac)-AEJAA=gm(-Ac)-AEJ|2, gm(-Ac)-AEJA=gm(-Ac)-AEJA|2	139926
	2322	8.7341	4	1780.78	1780.78	-0.7078	gm(-Ac)-AEJA=gm(-Ac)-AEJA|2	139926
	4771	21.4656	3	1717.75	1717.75	-0.7868	gm(-Ac)-AEJV=gm(-Ac)-AEJ (Anh)|2	131060	gm(-Ac)-AEJV=gm(-Ac)-AEJ (Anh)|2	131060
	5900	29.0324	3	1766.79	1766.8	-8.1383	gm(-Ac)-AEJK=gm(-Ac)-AEJ|2	125438	gm(-Ac)-AEJK=gm(-Ac)-AEJ|2	125438
	4560	20.0148	3	1717.75	1717.75	-0.8934	gm(-Ac)-AEJV=gm(-Ac)-AEJ (Anh)|2	124725	gm(-Ac)-AEJV=gm(-Ac)-AEJ (Anh)|2	124725
	5278	24.4641	3	2506.1	2506.08	6.489	gm(-Ac)-AEJG=gm(-Ac)-AEJ=gm(-Ac)-AEJ|3	124314	gm(-Ac)-AEJG=gm(-Ac)-AEJ=gm(-Ac)-AEJ|3	124314
	4539	19.7693	4	2642.14	2642.14	-0.4758	gm(-Ac)-AEJA=gm(-Ac)-AEJA=gm(-Ac)-AEJA (Anh)|3	115713	gm(-Ac)-AEJA=gm(-Ac)-AEJA=gm(-Ac)-AEJA (Anh)|3	115713
	1263	5.1041	2	808.333	808.334	-1.0611	gm(-Ac)-AEJ (Anh)|1	112762	gm(-Ac)-AEJ (Anh)|1	112762
	5243	24.2608	3;2	1695.75	1695.73	8.7414	gm(-Ac)-AEJG=gm(-Ac)-AEJ|2	111854	gm(-Ac)-AEJG=gm(-Ac)-AEJ|2	111854
	1529	6.0016	2	808.334	808.334	-0.306	gm(-Ac)-AEJ (Anh)|1	105653	gm(-Ac)-AEJ (Anh)|1	105653
	1724	6.6296	2	865.355	865.355	-0.4705	gm(-Ac)-AEJG (Anh)|1	103577	gm(-Ac)-AEJG (Anh)|1	103577
	5330	24.8425	3;2	1765.75	1765.75	-0.558	gm(-Ac)-AEJF=gm(-Ac)-AEJ (Anh)|2	99455	gm(-Ac)-AEJF=gm(-Ac)-AEJ (Anh)|2	99455
	5312	24.6198	4;3	2667.17	2667.16	0.6135	gm(-Ac)-AEJF=gm(-Ac)-AEJ=gm(-Ac)-AEJA|3	88674	gm(-Ac)-AEJF=gm(-Ac)-AEJ=gm(-Ac)-AEJA|3	88674
	4746	21.2269	3	2684.16	2684.15	1.7981	gm-AEJA=gm(-Ac)-AEJA=gm(-Ac)-AEJA (Anh)|3	80313	gm-AEJA=gm(-Ac)-AEJA=gm(-Ac)-AEJA (Anh)|3	80313
	5082	23.3333	3	1731.77	1731.77	-0.9775	gm(-Ac)-AEJI=gm(-Ac)-AEJ (Anh)|2	71541	gm(-Ac)-AEJI=gm(-Ac)-AEJ (Anh)|2	71541
	4849	21.8661	3	1801.77	1801.77	-0.8756	gm(-Ac)-AEJY=gm(-Ac)-AEJ|2	66976	gm(-Ac)-AEJY=gm(-Ac)-AEJ|2	66976
	4996	22.7033	3	1822.83	1822.83	0.1179	gm(-Ac)-AEJI=gm(-Ac)-AEJA|2	62339	gm(-Ac)-AEJI=gm(-Ac)-AEJA|2	62339
	5414	25.1901	3	1856.81	1856.82	-1.0273	gm(-Ac)-AEJF=gm(-Ac)-AEJA|2	60216	gm(-Ac)-AEJF=gm(-Ac)-AEJA|2	60216
	5037	22.9353	4	2667.16	2667.16	-1.0341	gm(-Ac)-AEJF=gm(-Ac)-AEJ=gm(-Ac)-AEJA|3	59930	gm(-Ac)-AEJF=gm(-Ac)-AEJ=gm(-Ac)-AEJA|3	59930
	5275	24.389	3	1731.77	1731.77	-0.3431	gm(-Ac)-AEJI=gm(-Ac)-AEJ (Anh)|2	59044	gm(-Ac)-AEJI=gm(-Ac)-AEJ (Anh)|2	59044
	5410	25.1996	3	1731.77	1731.77	-0.766	gm(-Ac)-AEJI=gm(-Ac)-AEJ (Anh)|2	58506	gm(-Ac)-AEJI=gm(-Ac)-AEJ (Anh)|2	58506
	5232	24.0684	2	1088.48	1088.48	-0.925	gm-AEJAF|1	46609	gm-AEJAF|1	46609
	5357	24.8203	4	2576.1	2576.1	-0.002	gm(-Ac)-AEJF=gm(-Ac)-AEJ=gm(-Ac)-AEJ (Anh)|3	25452	gm(-Ac)-AEJF=gm(-Ac)-AEJ=gm(-Ac)-AEJ (Anh)|3	25452
	5665	27.0478	3	1765.75	1765.75	-1.1802	gm(-Ac)-AEJF=gm(-Ac)-AEJ (Anh)|2	25047	gm(-Ac)-AEJF=gm(-Ac)-AEJ (Anh)|2	25047
	5995	29.6813	3	1837.83	1837.84	-8.1225	gm(-Ac)-AEJK=gm(-Ac)-AEJA|2	24228	gm(-Ac)-AEJK=gm(-Ac)-AEJA|2	24228
	5787	28.035	4	2577.14	2577.12	9.2095	gm(-Ac)-AEJG=gm(-Ac)-AEJA=gm(-Ac)-AEJ|3	16802	gm(-Ac)-AEJG=gm(-Ac)-AEJA=gm(-Ac)-AEJ|3, gm(-Ac)-AEJG=gm(-Ac)-AEJ=gm(-Ac)-AEJA|3	16802
	5787	28.035	4	2577.14	2577.12	9.2095	gm(-Ac)-AEJG=gm(-Ac)-AEJ=gm(-Ac)-AEJA|3	16802
	197	0.6488	5	899.404	899.397	7.2231	gm(-Ac)-AEJA|1	10459	gm(-Ac)-AEJA|1	10459
	1905	7.2992	2;1	979.361				246507920
	3300	12.9177	2;3;4	1789.71				209369712
	1169	5.3843	2;1	667.29				168975984
	2426	9.9521	2;1;3	1271.56				168888560
	2027	7.6177	1;2	898.412				156356432
	3398	13.541	2;3	1548.68				81433200
	1965	7.6799	1;2	738.327				79972504
	3303	12.821	2;3	1697.75				73164128
	2080	8.3648	2;1	738.327				72822824
	2859	10.6343	1;2	913.412				71852200
	3432	13.3786	2;3;4	2145.91				66090316
	1415	5.8711	2;1	554.242				62899580
	1568	6.3352	1;2	527.232				59003604
	2568	9.6401	2;3;1	1335.57				53222060
	1311	5.3943	1;2;3	866.305				52488340
	2906	10.811	2;3	1342.6				52444100
	2087	8.0409	3;2;1	937.343				52152508
	3403	12.9231	3	3419.49				52061360
	989	4.5302	2;1	827.374				51922784
	1871	7.2252	1;2	855.369				49718916
	2633	9.8974	3;2	1110.49				49213936
	2103	8.2397	2;3;1	1071.48				47421016
	1913	7.3026	2;3;1	1017.31				47064612
	1816	7.173	2;1	887.396				43912032
	3541	13.6869	2;3	1860.75				43517104
	1541	6.1725	2;1;3	923.327				42389304
	3128	11.6806	3;2;4	1718.67				42148912
	1540	6.1643	2;1	724.312				42012052
	3412	13.1907	3;2	1831.72				40669552
	1067	4.6522	1;2	908.325				40377160
	3455	13.793	2	1343.58				40347232
	1669	6.5392	1;2	887.395				36285680
	3003	11.2164	2;3	1775.7				35803984
	2118	8.2585	1;2	887.397				35153264
	1431	5.8989	1;2	655.29				34558244
	2069	7.7343	2;1;3	937.342				34488972
	3846	15.4046	4;2;3	2600.06				34171564
	2195	8.8587	1;3;2	979.354				33575160
	467	3.1254	1;2	456.195				33336116
	347	2.0394	1	989.638				31551560
	2161	8.7607	3;2;1	1200.52				31203272
	776	5.8456	1	161.068				30973828
	825	3.9126	1	274				30696532
	3936	15.9727	3;4;2	2359.03				30563014
	3354	12.9388	2;4;3	1747.69				30351344
	1389	5.8834	2	823.391				30296590
	961	4.5705	2;1	795.385				30251868
	2582	9.6363	2	1174.5				30114464
	3220	12.2283	3;2	1681.75				29804126
	6275	32.375	1	184.107				28959474
	3189	11.9561	4;2;3	1676.65				27425162
	1413	5.8858	1;2;3	984.46				27329178
	3908	15.8549	4;3;5	2669.08				26804324
	1208	5.3903	2;3;1	965.346				26655346
	3087	11.5222	4;3;2	1733.68				26281954
	1972	7.4894	2;3	1071.48				25875464
	2089	8.0986	2;1	869.386				24615862
	3535	13.7032	3;2	1406.6				23944246
	3364	12.7241	3;2	1779.8				23433358
	2008	7.6562	2;3	1257.54				23413916
	2102	8.2187	2;3	1257.55				23385724
	3636	14.2744	1;2	673.34				23068864
	3207	12.1284	3;2	1477.64				22839218
	3854	15.4231	4;5;3;2	2558.04				22741150
	2733	10.2076	1;2	1092.44				22651176
	4279	18.1195	2;3	1660.69				22040034
	3309	12.691	3;4;2	1827.66				21847810
	3406	12.915	2;3	1679.74				21798610
	2619	9.8237	2;4;3	1309.51				21443900
	3801	15.1732	2;3	1723.76				20415366
	3195	11.8997	2;3	1697.74				20103802
	3475	13.7546	2;3	1768.78				20088272
	2036	7.6271	2;1	776.275				19762188
	3399	12.931	4	5129.24				19745954
	2164	8.7299	2;3	1039.46				19477808
	2090	7.9554	3	3597.58				19388066
	2095	8.1462	1	161.069				19365428
	3618	14.1452	2;3;4	2216.95				19302014
	598	3.916	1;2	520.187				19079740
	2335	8.8622	1	203.079				18790124
	1788	6.9463	2;1	991.389				18606996
	2872	10.7194	3;2	1637.72				18584658
	1520	6.6834	1;2	871.401				17617550
	2028	7.6203	3;2;1	1060.46				17590930
	4046	16.5993	5;4;3	3330.45				17068818
	2318	8.8609	2;1;3	963.389				16785304
	3012	11.6834	2;3	1626.71				16214078
	1081	4.7798	1	207.147				16027179
	3971	16.1638	4;2;3	2216.95				15930833
	3907	15.8981	3;2	2642.07				15574104
	2081	7.9598	2	2698.19				15479386
	365	2.2645	1	245.087				15379445
	2077	7.7555	2	2698.19				15174335
	3201	11.9318	3	3277.41				14937585
	3336	12.5051	3;2	1708.76				14917795
	3229	12.1765	3;2	1663.74				14832248
	1980	7.5019	1;2	885.418				14400834
	344	2.0594	1	945.654				14377058
	3366	13.4063	2;3;4	1586.62				13913424
	1343	5.5961	2;1	804.349				13903151
	339	2.0663	1	857.685				13876671
	3523	13.6588	2;1	850.343				13796451
	3545	13.837	4;3;2	1818.73				13794581
	3421	13.1892	3;2	1912.82				13745035
	2079	7.758	3	3597.58				13640289
	2059	7.732	2;1	1021.37				13598799
	3263	12.3887	2;4;3	1870.81				13426637
	3720	15.2062	3;4;2	2508.1				13081626
	3435	13.6312	2;3;4	2081.91				12980534
	2867	10.8498	4;2;3	1667.73				12901530
	3097	11.5936	3;2	1342.6				12844134
	3701	14.5256	4;3;2	1818.73				12843909
	3606	14.1167	4;3;2	2145.92				12841743
	946	4.3989	3;1;2	857.385				12760899
	4032	17.2278	3;5;4	3479.43				12698280
	2938	10.9746	3;2;4	1794.81				12574849
	1442	5.8972	2;1	693.237				12543570
	3569	14.2384	3;2	1902.76				12489857
	873	4.0157	1	526.247				12488965
	3416	13.1928	4;3;2	1869.67				12374833
	2123	8.2581	2;1	810.349				12284968
	3629	14.3119	3;2	1679.74				12260398
	1530	6.9358	2	853.391				12257994
	3855	15.3843	4;5;3	2956.26				12207430
	4034	16.4819	3;2;4	2430.07				12171198
	1971	7.4798	2	910.412				12157349
	3544	13.8198	3;2;4	1747.69				12027658
	3113	11.7346	3;2	1534.66				11895748
	3292	12.4737	4;3;2	2074.88				11834357
	4127	17.0333	5;4;3	3401.48				11782751
	2935	11.2453	2;3	1683.73				11635597
	3945	15.9914	4;5;3	2629.08				11594763
	3225	12.0714	2;4;3	2131.9				11577255
	3634	14.2599	2;3	1619.72				11507430
	3561	13.8114	3	3490.53				11409819
	2060	7.721	2	694.221				11352157
	340	2.0411	1	1033.62				11343352
	3635	14.4822	4;3;2	1860.75				11341690
	2002	7.5974	3;2	1264.53				11279879
	2070	7.7446	2	1920.77				11255407
	3568	13.9646	2;3	1831.72				11242575
	3129	11.5574	3;2	1681.75				11206290
	1601	7.0709	1;2	810.348				11194550
	3474	13.4695	2;3	1679.73				11177452
	3255	12.3006	2;3	1737.74				11157213
	2904	10.9198	1;2	897.382				11148267
	1062	4.6535	2;3;1	946.272				10983644
	2031	7.6233	2;3	936.359				10978400
	2129	8.2609	2	853.391				10876724
	3375	12.7532	2;1	900.38				10869048
	3240	12.4385	2	1272.55				10849190
	3480	13.4217	2;3	1779.8				10783998
	826	3.991	1	498.205				10765297
	2110	8.1848	3;2	1321.55				10600786
	3763	15.0893	3;2	1707.73				10372709
	3115	11.8174	3;2	1708.76				10313468
	2475	9.4091	3;2	1142.52				10274349
	2835	10.5326	3;2	1405.62				10244377
	345	2.0737	1	769.717				10156459
	335	2.1009	1	788.705				10119593
	4049	16.5854	2;3	2153.93				9914982
	3350	12.6339	3;2	1665.72				9870099
	2566	9.5882	2;4;3	1771.73				9838393
	3378	12.9007	4;3;5	2582.08				9750611
	3430	13.1417	1;2	798.349				9666498
	1917	7.3006	2;3;1	1001.33				9563591
	828	3.9135	1	258.022				9559533
	3186	11.9184	3;2	1554.68				9509098
	2311	8.8031	2;1	926.408				9477979
	4840	22.0209	1;2	826.38				9413487
	1307	5.3911	1;2;3	850.328				9273108
	3176	12.0025	2;3	1760.68				9160030
	1485	5.9981	2;1	898.412				9040218
	3411	12.9524	1	1710.41				9028187
	3125	11.6722	3;4;2	1756.62				8732248
	4015	16.4682	3;2;4	2713.11				8720612
	3373	12.9636	2;4;3	1731.71				8685379
	2927	11.3022	2;3	1610.71				8660122
	1153	4.9707	2;1	816.359				8639682
	2465	9.2654	2;1	683.286				8593062
	2828	10.7406	4;3;2	1707.73				8568778
	2016	7.591	2	1103.46				8522851
	2037	7.6523	2	720.317				8353254
	3713	14.6891	2	1343.58				8321907
	1087	4.9804	2	804.349				8151634
	1678	6.5857	2	1057.47				8106699
	1475	5.9391	1;2	884.396				8086693
	3408	12.9235	1	1710.08				8046660
	832	3.9085	1	392.026				7986256
	845	3.9117	1	339.987				7985525
	3387	12.8172	3	3499.46				7941955
	2133	8.2596	2;1	897.381				7926255
	3516	13.5887	3;4;2	1827.66				7917038
	3188	11.9042	2;1	842.374				7882573
	2543	9.7073	1	161.069				7870268
	2108	8.149	2	1096.48				7867237
	906	4.4096	1;2	666.306				7844141
	3279	12.281	2	738.328				7829406
	336	2.0788	1	964.642				7785587
	1996	7.637	2	1096.48				7777929
	1350	5.5895	2;3	989.428				7765643
	341	2.0462	1	1121.59				7703226
	1297	5.2721	1;2	892.363				7683482
	3759	14.8824	3;2	2287.99				7655081
	4654	20.7116	2;3;1	1013.37				7649767
	3758	14.87	2	1414.62				7644899
	2292	8.7413	3;2	1328.58				7462660
	3104	11.506	3	3391.46				7456688
	3527	13.6559	2;1	858.37				7343160
	3016	11.2121	3;4;2	1813.64				7319809
	1388	5.7195	1;2	873.381				7303263
	1539	6.161	2;1;3	907.362				7269585
	3604	13.9542	1	582.564				7211872
	3680	14.4258	4;5;3	2487.01				7180785
	342	2.0339	1	1052.61				7169842
	1168	4.974	2;1	705.237				7159833
	1656	6.8208	3;1;2	925.343				7146324
	1932	7.2836	1	495.206				6998701
	350	2.0173	1	1008.63				6969394
	2072	7.7495	1	899.896				6963588
	2500	9.3803	2;3	1351.53				6948745
	3669	14.7288	4;3	2492.1				6907646
	3739	14.7115	4;3;2	2216.95				6886766
	2082	7.9911	2	1836.74				6829469
	1001	4.4243	2;3;1	865.321				6821347
	821	3.9329	2;1	816.359				6785351
	3388	12.984	2;3	1752.79				6782387
	4854	22.0207	3;2;1	864.327				6755878
	3955	16.0751	3;2	1723.73				6711321
	3417	13.1239	2	1127.51				6683447
	3825	15.1728	3;2	2491.07				6527894
	3656	14.3749	3;4;2	2529.03				6526659
	1575	6.3313	2;1	1031.44				6420952
	334	1.8153	1	413.876				6409458
	2091	7.9713	1	899.897				6391472
	4440	19.3989	3;2	2471.05				6312694
	2112	8.1929	2	1160.48				6268018
	3245	12.2053	3;2	1801.74				6267503
	348	2.0566	1	1096.6				6265511
	2170	8.4311	4;3;2	1238.47				6235996
	2862	10.6294	2;3	951.359				6234606
	3069	11.4516	2;3;4	1717.7				6196441
	2723	10.9075	2;4;3	1643.73				6125805
	475	3.2967	1	191.152				6104425
	1424	5.8573	1;2	497.221				6066843
	3879	15.8464	4;3	2579.13				6045288
	3122	11.6566	2;3	1817.71				6038082
	4033	16.5748	4	2740.12				6016183
	3563	13.7977	3	3561.56				6007890
	3564	13.7929	3	3419.49				6006393
	3192	11.9458	3;2;4	1660.68				5980417
	4035	16.5035	2;3	1710.73				5958180
	3404	12.8894	3	1663.74				5956490
	1884	7.215	1;2	694.301				5944609
	3557	13.8303	4;3	2215.96				5933840
	3939	15.8912	3;5;4	3027.31				5919810
	3357	12.6948	4;2;3	1811.68				5897289
	1594	6.5412	2	823.392				5867272
	2879	10.608	1	216.097				5814238
	1580	6.3488	2;1	565.179				5805312
	3410	12.8872	5	6838.98				5800648
	2967	11.1573	3;2	1747.7				5747160
	384	2.2291	1	1077.61				5716844
	375	2.2286	1	989.639				5673502
	3226	12.1208	3;4;2	1881.83				5645590
	3780	14.8272	1	260.123				5627543
	3237	12.2674	2;3	1841.79				5601365
	3988	16.2053	4;3;5	2600.05				5597438
	2030	7.6306	1;2	737.344				5587287
	3610	14.2453	3;2	1750.77				5586918
	2275	8.6702	2;1	736.233				5575119
	1809	6.9905	1;2	724.312				5538672
	1394	5.768	2;1	724.312				5534275
	1644	6.5398	2;1;3	972.33				5527016
	3525	13.5851	2	1737.74				5524771
	2202	8.557	2;1	1102.48				5512043
	3537	13.6443	2;3;4	1898.7				5428817
	1441	5.8685	1;2	576.225				5400900
	3196	12.0598	2;3;4	1515.59				5393104
	1824	6.9946	2;1	913.375				5392237
	1883	7.2026	2;1;3	893.317				5348801
	3585	13.9722	2;3	1912.83				5345457
	2753	10.2669	3;2	1605.74				5337706
	3211	12.0719	2	1329.57				5330130
	3210	12.0545	3;2	1846.73				5329935
	2813	10.4803	2;4;3	1309.51				5294521
	3094	11.5118	2;1	869.385				5290061
	3434	13.1652	3;2	1808.78				5279525
	3718	14.6359	2;3	1576.67				5279031
	4164	17.1622	5;4	3400.48				5271179
	3704	14.804	4;3	2598.05				5254884
	3511	13.5679	5;4;3	2582.08				5233410
	2766	10.4253	2;3;4	1775.77				5204561
	1758	6.8376	1;2	736.242				5175738
	1072	4.5882	2;1	873.38				5155976
	3580	14.2586	3;4;2	2152.95				5146927
	3760	14.8413	3;2	1992.86				5138089
	1042	4.4949	3;2	994.4				5131263
	346	2.1532	1	832.689				5114392
	3570	13.8291	3	3461.5				5057582
	3304	12.5554	3;2	1777.71				5057005
	2017	7.5739	1	591.225				5052670
	3083	11.4546	2;3	1637.72				5048997
	3583	14.0013	3;4	2586.05				5041409
	1326	5.3589	2	2485.07				5032149
	3285	12.3693	3;4;2	1804.72				5030963
	3064	11.365	2	913.413				5027623
	3650	14.2568	1;2	695.322				5021670
	2083	7.9488	4	6295.77				4978926
	1339	5.5013	3;2	1003.29				4972323
	2925	10.8278	2	1181.53				4965790
	2514	9.6109	3;2	1373.51				4964709
	3469	13.3717	3;4;2	2183.86				4958755
	1757	6.8366	2;1	774.188				4935831
	1434	5.8866	3;2	1022.41				4925431
	2266	8.639	2;3	1142.52				4916154
	1812	6.9891	2;3;1	965.337				4912827
	3611	14.1074	4;3;5	2544.03				4911811
	4028	16.4228	4;3	2669.08				4907530
	1043	4.4957	2	777.375				4895654
	3957	16.0044	3;2	1794.8				4885777
	3605	14.2013	3;4;2	2225.88				4884154
	2912	10.8053	2;4;3	1380.54				4874309
	4194	17.425	3;4;5	3472.52				4835962
	3183	11.8421	2	1253.55				4821386
	2134	8.2624	2;3	925.343				4816588
	2071	7.7441	2	1836.74				4810905
	3205	12.0168	2;3	1787.7				4794352
	1212	5.0681	3;2;1	988.283				4771660
	4235	17.7432	4;3	3443.49				4766966
	3009	11.1556	2;1	727.312				4764837
	2842	10.5195	3;2	1626.71				4747553
	3753	14.8226	3	2548.09				4733803
	3418	13.2177	3;4;2	2225.88				4733784
	4119	16.8638	4;5	3400.48				4730734
	3678	14.4321	2;1	1109.54				4712550
	2897	10.7603	2	1313.57				4697024
	816	3.9841	1	295.126				4695670
	3420	13.1508	4	2144.91				4658866
	1900	7.2224	2;1	798.348				4644233
	1926	7.2852	1	979.863				4639265
	2301	8.7405	2;1	855.408				4633174
	2567	9.5741	1	436.169				4630067
	1927	7.3041	1;2	533.232				4622865
	3694	14.5161	3;2	2345.01				4593477
	3748	14.8876	3;4	2655.07				4584349
	3397	12.8253	2	1127.51				4571169
	4952	22.5392	2;4;3	1823.72				4541459
	1073	4.8554	1	655.291				4540199
	1657	6.5387	3;2	984.46				4535397
	855	3.9969	2;1	536.152				4530118
	3313	12.5003	3;4;2	1735.69				4519293
	1324	5.369	2	1694.66				4493610
	1053	4.5915	2;3	937.351				4485580
	3558	13.7932	3	3532.54				4456178
	3853	15.3973	4;3	2638.01				4446626
	3866	15.4596	4;3	2723.18				4423915
	3722	14.6275	4;3;2	1789.7				4414663
	1894	7.2555	2	943.422				4407622
	3725	14.7072	4;3;5	2681.16				4405969
	4556	20.0892	2;1	1055.39				4401494
	2886	10.6384	2	1142.52				4377325
	4073	16.6754	4	3409.41				4375989
	3169	11.8026	2	1377.58				4358780
	1219	5.2316	2;1	649.28				4358706
	2057	7.7307	1	818.293				4351535
	1447	5.8657	2	592.189				4351482
	3224	11.9625	1	840.874				4348114
	4088	16.762	4;3;5	2671.09				4345875
	4177	17.4647	5;4	3471.52				4344683
	2055	7.7193	2;3	1059.32				4311931
	3917	15.8165	5;4;3	3259.41				4277293
	1552	6.1529	2	1808.71				4243957
	3447	13.2554	4;3;2	1941.85				4238030
	352	2.1949	1	744.721				4225906
	2018	7.5767	1	569.243				4223212
	2092	7.9743	2	720.316				4198689
	4158	17.2561	3;4	3372.46				4196468
	2627	9.8166	3;2	1293.53				4171499
	4935	22.5097	1	348.175				4167887
	1353	5.6191	1;2	798.349				4167518
	3857	15.4332	3	2359.03				4140164
	3374	12.7032	3	3579.42				4131882
	1075	4.9678	1	747.257				4111644
	3651	14.2623	3;2	711.286				4105807
	1427	5.8384	1	513.253				4079904
	4009	16.5088	5;3;4	3408.4				4079450
	2078	7.7494	2	2455.07				4068312
	4289	18.1026	3;2;4	1698.64				4062147
	3170	11.8071	3;2	1335.57				4059978
	3351	12.6757	5;4;3	3018.26				4026167
	2422	9.2037	2;3	1328.58				4011403
	3792	14.9929	2;3	1984.85				4006568
	1328	5.4182	2	814.38				3999115
	2831	10.498	3;2	1716.66				3986835
	3213	12.0495	2;3	1608.7				3979087
	2583	9.5542	2	971.418				3966297
	1493	5.9462	1	235.178				3962905
	4404	18.8264	1	304.15				3942666
	4099	16.7932	3;4	2287.99				3909946
	3425	13.0657	3	3541.46				3902893
	3299	12.347	3;2	1844.72				3902149
	307	1.7979	1	176.95				3897362
	3818	15.1733	5;3;4	2589.13				3896390
	4691	33.0212	1	185.214				3888297
	3260	12.2229	2;3	1869.68				3887788
	395	2.3993	1	258.082				3883247
	3096	11.615	2;3	1572.61				3882219
	4188	17.7295	5;4;3	3550.47				3875043
	353	2.2078	1	656.752				3867115
	2962	11.0084	3;2	1633.74				3851331
	3369	12.6756	3;2	1768.78				3846212
	3538	13.652	1	647.264				3828485
	3858	15.395	3	2619.12				3824845
	3577	14.1018	3;2	1940.71				3820888
	3182	11.8323	3;2	1775.7				3816922
	4139	17.1578	4;3	3169.38				3807690
	3344	12.7048	3;2	1628.64				3805999
	1229	5.0353	2;3	980.349				3776632
	3530	13.6354	2	888.291				3768590
	4074	16.7083	4;3	2216.95				3759299
	3692	14.4832	2;3	1793.77				3759219
	3773	15.3018	3;4	2563.13				3755439
	1569	6.2761	2	855.37				3748041
	4927	22.5076	3;2	1865.74				3736769
	4144	17.1953	3;2	2224.97				3725225
	1164	4.8539	1	317.158				3702438
	4234	17.9679	6;4;5	4289.78				3692450
	4003	16.2147	3	2671.1				3692251
	2115	8.2522	2;3	1109.43				3690896
	1213	5.0671	1;2	950.336				3685290
	3847	15.331	3;4	2590.13				3683091
	3443	13.2122	3;4;2	1870.81				3682483
	854	3.9083	1	406.991				3681656
	562	3.0588	1;2	478.176				3676799
	3737	14.7346	2;3;4	1844.77				3668942
	1332	5.4069	2	1793.7				3664760
	3280	12.279	1	913.376				3652287
	1396	5.7663	2	762.259				3646747
	2491	9.3273	1;2	766.323				3645468
	4641	20.6404	2;3	1347.59				3639955
	4409	19.1682	4;3;2	1769.68				3630832
	3953	15.9656	4;3	2396.97				3626261
	3242	12.126	3;2	1777.71				3603883
	629	3.2141	1	442.216				3602548
	3833	15.2467	4;3	2145.91				3592673
	402	2.4771	1	243.071				3554969
	2574	9.6424	3;4;2	2207.9				3552650
	3797	15.1214	3;2	2187.93				3547637
	3881	15.5082	4;3	2490.08				3539647
	3980	16.1478	3;2	1548.68				3538475
	1474	5.9151	1	494.222				3513821
	351	2.0186	1	972.64				3511435
	3241	12.1396	4;3;2	1733.68				3510572
	3522	13.6193	4;5;3	2653.12				3507250
	1458	5.9183	1;2	1007.36				3479603
	3402	12.8109	4	5209.2				3473990
	2026	7.6246	2;1;3	760.297				3424847
	3133	11.7058	4;2;3	1865.85				3421515
	332	1.823	1	435.87				3417773
	3948	15.9126	2	1222.51				3404883
	349	2.0308	1	1060.61				3381964
	3407	12.9741	3	1881.83				3380018
	3565	13.7851	4	5271.31				3341689
	3436	13.1983	3;2	1853.69				3338793
	1559	6.1348	3	3541.52				3336214
	2516	9.4358	1	478.18				3320605
	1888	7.3304	2	780.338				3299945
	3920	15.8065	2	1705.71				3289829
	102	1.5177	1	194.96				3289803
	1466	5.8898	2	805.381				3289301
	3151	11.6733	2;1	929.37				3233663
	3370	12.6988	2	1477.64				3228293
	2367	8.9679	3;2	1415.53				3226739
	3631	14.2079	3;2	2187.93				3222164
	3208	11.9439	4	4916.12				3184054
	1301	5.2555	1	731.295				3182593
	4047	16.5806	5;6;4	3399.47				3173455
	3518	13.5348	4;3	1858.73				3172783
	3456	13.3122	3;2	1608.7				3134413
	4228	17.5785	4;3	3240.41				3134390
	2085	7.9507	2;1	1021.37				3126018
	3477	13.4771	2	1726.72				3111565
	2111	8.1551	3;2;4	1295.49				3109769
	2521	9.6654	3;4;2	1572.69				3080643
	2084	7.9552	2	1920.77				3079916
	3239	12.4098	3;4;2	2010.87				3065204
	3470	13.3501	3;2	1570.65				3052187
	357	2.2208	1	700.737				3051780
	337	2.0043	1	1079.6				3050300
	3274	12.3197	2;3	1534.66				3048358
	4002	16.1746	4;3;5	3330.45				3045002
	363	2.2287	1	612.768				3038334
	3281	12.2877	3;2	1392.59				3037985
	1651	6.5213	1	172.071				3037672
	3405	12.8208	3	3407.49				3033632
	1921	7.296	2	1032.27				3032585
	3520	13.5981	3;4;5	2518.08				3027048
	3476	13.3649	3	1984.85				3027019
	4604	20.6501	4;3	3352.43				3012375
	1916	7.2806	1	517.188				3008491
	2249	8.6473	2	981.45				3002018
	6202	33.5057	1	212.138				2977441
	3393	12.9335	3;2	1762.66				2974339
	343	2.0204	1	1148.58				2968668
	4533	20.3318	2;4;5;3	2580.03				2960466
	3870	15.4791	3;2	2082.89				2956237
	678	3.269	1	151.049				2950657
	2560	9.6404	2;3	1259.56				2944955
	564	3.0389	2	786.348				2940984
	3504	13.4544	4;3	2605.16				2937888
	3423	13.3035	2;3	1628.64				2921020
	1336	5.3648	3	3313.43				2908119
	3437	13.163	2	1007.39				2907482
	3106	11.6779	3;2;4	1738.77				2906036
	2684	10.0056	3;2	1393.54				2896203
	1581	6.337	1;2	549.214				2895509
	3140	11.719	3;4;5	2568.07				2888301
	2645	9.8512	2;1	838.38				2874132
	3781	14.9404	3;4;5	2558.04				2873695
	2731	10.1472	3;2	1683.73				2869114
	3946	15.8808	3	1750.77				2863569
	2122	8.3019	3;2	1334.58				2861038
	3306	12.397	3;4	2144.93				2852420
	3587	13.9801	3;2	1869.67				2850731
	3037	11.2342	2	1174.5				2850666
	3142	11.7256	4;3;2	1799.78				2845758
	2729	10.1389	3;2	1528.61				2844644
	1983	7.4391	3;2	925.343				2835001
	3952	15.9505	4;3	2794.21				2827760
	3767	14.8322	4;5	3392.44				2826218
	3648	14.3775	3;2	1657.66				2814965
	3728	14.8264	3	2571.04				2813098
	3539	13.6937	3;4	2478.08				2808633
	3215	11.9332	3	3315.36				2805616
	1825	6.9834	1	203.079				2780764
	3566	13.8095	4	5200.27				2777296
	560	3.022	2;3	1053.43				2768103
	1563	6.2036	2;3	1046.45				2727045
	2043	7.6313	3;2;1	920.397				2717418
	764	3.7235	2;3	942.438				2709218
	3878	15.6108	2	1414.62				2701115
	1134	4.8632	3;2	1057.47				2699388
	2467	9.2628	1;2	721.233				2698176
	3471	13.3561	3;4;2	1735.69				2693155
	6193	31.3004	1;2	480.254				2679447
	3586	13.9899	4;5;3	2518.08				2674409
	3999	16.2167	5;4	3329.44				2670777
	3236	12.11	3;4;2	1719.7				2670274
	1557	6.1466	1	885.882				2667074
	323	1.8106	1	333.91				2655648
	3032	11.2086	2;3	1694.75				2653304
	4247	17.7641	1	678.259				2651393
	1499	6.0032	1	628.28				2649533
	1351	5.4653	2	1064.43				2648246
	2237	8.6486	1;2	626.265				2648170
	2383	9.4933	3;2	1238.47				2647170
	5492	25.853	1	392.202				2645175
	1814	6.9386	1;2	934.375				2634628
	6451	33.2708	1;2	524.279				2629924
	3093	11.5183	3;2	1748.64				2616552
	3716	14.6694	2	1619.71				2612979
	3395	12.8284	4;3	2577.15				2609036
	4593	20.3032	1;2	755.344				2604034
	3667	14.4821	3	2628.05				2601157
	3795	15.0054	3;2	1299.59				2598436
	354	2.1935	1	620.766				2586226
	3747	14.7154	2	908.317				2583517
	3099	11.4937	3;2;4	1778.77				2582759
	2513	9.6653	3;4;2	1636.69				2578764
	2451	9.2861	2	1110.49				2575159
	3358	12.6891	4;3	1952.87				2572708
	3178	11.8178	2;3	1798.63				2571731
	3382	12.7641	3;2	1625.71				2570445
	3970	16.1667	4	2561.11				2567192
	1879	7.2047	1	655.29				2547562
	3925	15.8882	4;3	2680.02				2547525
	6690	34.9521	1;2	568.306				2545058
	3247	12.1543	3;2	1798.63				2521507
	6824	36.8975	1	228.133				2520037
	2834	10.437	1	161.069				2518230
	4520	19.8399	4;2;3	1769.68				2511241
	3143	11.6609	3;2	1855.65				2501914
	3974	15.9307	4;3	2708.04				2501367
	2040	7.6357	2;3;4	1295.49				2500795
	377	2.1576	1	920.658				2491665
	4272	18.3572	5;3;4	3310.43				2490634
	2099	8.0403	1	642.295				2486520
	3940	15.8233	3	2258.96				2486432
	2931	10.7637	1	161.069				2485044
	3559	13.8009	3	1381.53				2484709
	3363	12.6745	4;2;3	1718.67				2480645
	2586	9.6076	2;1	738.328				2475790
	2098	8.0211	2;3	1280.49				2475042
	5862	28.8714	1	436.228				2474895
	3221	12.0866	5;4;3	2511.05				2468128
	3567	13.9921	2;3	1739.75				2463914
	1467	5.8225	2	988.444				2456432
	3332	12.5159	3;2	1888.74				2455110
	3782	14.9852	3	2258.96				2454752
	3689	14.4863	4;3;5	2885.23				2448732
	3892	15.7418	3;2	2439				2443627
	3981	16.3275	5;4;3	3465.42				2441085
	4294	18.1575	4;3	3514.53				2435426
	3376	12.7136	3;2	1759.7				2433912
	1527	6.1063	2	1111.4				2433816
	4036	16.454	5;3;4	2700.12				2425811
	3949	15.9167	3	1778.77				2421106
	929	4.244	2	839.376				2416665
	367	2.2208	1	876.674				2412742
	3386	12.7673	4;3	2202.94				2409954
	3199	11.9413	2;3	1691.62				2404849
	3730	14.6332	2	1548.68				2402508
	3883	15.5884	3;5;4	3316.43				2402398
	3560	13.8317	3;2	1773.73				2401642
	1190	4.9043	1	590.241				2401281
	2532	9.4276	1	500.162				2396971
	3652	14.2683	2	655.329				2392865
	2486	9.3335	2	804.27				2391415
	3132	11.6859	3;2	1740.64				2389755
	3845	15.3645	2;3	1864.8				2380596
	862	3.9121	1	276.033				2376018
	3601	14.0239	2	1590.69				2373105
	2268	8.6991	2;1	720.269				2368744
	2737	10.1244	2;3	1610.72				2367613
	3549	13.6927	2	1245.53				2363246
	4145	17.1124	1	549.217				2361056
	3472	13.3491	3;4	2010.87				2360686
	1550	6.1504	2	706.301				2359465
	2113	8.1294	2;3	1074.44				2359385
	4345	30.9377	1	158.076				2353748
	338	2.0195	1	1167.57				2352883
	3526	13.628	3	1952.87				2341892
	3592	14.2939	4;3	2437.06				2340685
	3419	13.1338	3;4	1950.78				2335927
	3005	11.1322	2	1170.51				2332571
	4020	16.3342	5;3;4	3098.34				2332496
	2661	9.9272	2	993.379				2330177
	1920	7.307	2;3	1055.26				2329051
	1928	7.2969	1	818.294				2329032
	2577	9.6257	2	1212.44				2321982
	3086	11.6302	2;4;3	1714.76				2318907
	1815	7.0811	2;3;1	949.375				2316613
	3155	11.6793	2	1159.5				2315090
	1605	6.4328	2;1	935.337				2308713
	3030	11.1856	2;3	1637.72				2300440
	3860	15.4062	3	2127.9				2289361
	3162	12.0917	4;3	2067.89				2287864
	2822	10.5199	3;4;5	2143.9				2287618
	3110	11.4996	2	1171.5				2285035
	3116	11.5689	1;2	895.365				2284439
	2093	7.9653	2	897.38				2280153
	2096	7.9787	3	3635.53				2277370
	3153	11.6843	4;3	1667.73				2274523
	2100	8.1207	1	708.317				2273573
	376	2.262	1	576.781				2273235
	3951	15.8373	1	839.869				2234740
	1956	7.3873	1	618.235				2230128
	2501	9.3739	4;3;2	1389.47				2225833
	580	3.1232	1	286.077				2223092
	3521	13.5858	3;2;4	1811.68				2221331
	1091	5.0547	1	203.079				2218832
	2970	11.0714	2	1201.51				2217106
	3519	13.5394	2	1708.71				2215139
	3426	13.0414	3	1608.69				2211063
	2101	8.0213	2	1820.76				2209450
	1078	4.6559	2;3;1	930.293				2209003
	3394	12.9361	3	1694.72				2208113
	4146	17.1687	4;3	2534.11				2206594
	1561	6.1537	2	2656.14				2200146
	3769	14.8721	3;4	2202.94				2196323
	3413	13.0965	3;2	1777.71				2189558
	3355	12.6294	2;3	1605.7				2188031
	3500	13.4855	3;4	2448.08				2185127
	3574	13.9493	4;3	2421.06				2184506
	3827	15.1481	2;3	1729.68				2183301
	869	3.9068	1	376.049				2181681
	3841	15.2955	2	1502.64				2180994
	3365	12.6769	3	1666.59				2176849
	3254	12.1901	3;2	1754.77				2170060
	3187	11.8541	2;3	1665.72				2167977
	3462	13.3846	3;2	1739.76				2162748
	2823	10.4784	2;3	1200.52				2162595
	3495	13.4384	2	914.396				2162109
	3123	11.5887	2	1557.61				2157673
	861	3.8993	1	306.975				2151513
	3197	11.894	2;1	856.354				2150968
	2003	7.4713	2;3	1109.43				2146286
	3159	11.723	2	1384.61				2139091
	3282	12.2673	2	951.323				2137235
	3289	12.3194	1;2	856.355				2136692
	3385	12.781	4;3	2144.93				2134211
	2239	8.5497	1	647.265				2133088
	3882	15.4972	3	2267.89				2127116
	3238	12.0979	2;3	1285.58				2119697
	3842	15.4119	4;3	3036.23				2114149
	3327	12.5299	4;3	2214.94				2108559
	2913	10.8219	3;2;4	1874.78				2101603
	457	2.797	1;2	617.263				2100379
	1352	5.5512	2;3	953.338				2095324
	2698	10.0498	2;3;4	1846.77				2092569
	3440	13.1774	3	1609.7				2085809
	3318	12.4475	3;2	1752.79				2084792
	3172	11.7753	3	1743.71				2084097
	2154	8.3512	3;4;2	1757.72				2075542
	1849	7.2268	3;2	1314.57				2075478
	1642	6.9063	2;3;1	909.348				2070734
	2371	9.0811	1	161.069				2063175
	2764	10.4689	3	1614.7				2060940
	3497	13.6618	4;3	2662.05				2059889
	1459	5.9201	3;2	1045.3				2051522
	4178	17.3776	4;5;3	3027.3				2047064
	3438	13.1609	2	836.295				2042531
	3010	11.3719	3	1592.7				2037495
	1748	6.7947	2	968.418				2035945
	2732	10.8877	3	1482.66				2031582
	2128	8.2479	3;2	891.338				2031554
	2920	10.779	3;2	1305.56				2024065
	3929	15.8293	3	2550.11				2023928
	2086	7.9433	4	5434.31				2023430
	1732	6.7981	2;3	1129.49				2019851
	3006	11.1225	2	1159.5				2015500
	3958	15.9977	4;5	3387.46				2015137
	4199	17.4162	3;2	1717.72				2014223
	2830	10.5965	1;2	752.344				2012645
	3865	15.4384	4;3	2573.01				2010573
	4210	17.6444	4;3	3522.46				2006933
	4137	17.0682	2	1608.7				2006193
	3891	15.5942	1;2	851.375				2001540
	3039	11.218	3;2;4	1797.67				1998351
	4460	19.367	4;3	2548.13				1995962
	4856	22.0186	1;2	737.332				1992038
	1015	4.408	2	696.317				1982754
	831	3.919	1	287.947				1979700
	1933	7.2682	2	972.331				1959075
	1576	6.2817	1	327.143				1958075
	1247	4.9744	1	666.307				1957806
	3861	15.3903	3;4	1860.74				1954474
	893	4.0746	2;3	1036.42				1946767
	3633	14.1968	5;4;3	2653.12				1944364
	1544	6.167	2	762.259				1944245
	4857	22.0191	1;2;3	848.348				1942366
	3623	14.188	4;5;3	2942.25				1937287
	3644	14.2906	3;4	1898.7				1937282
	356	2.1207	1	707.765				1936422
	931	4.1208	1	630.211				1935327
	2851	10.5398	2	1170.51				1932024
	3787	14.9653	4;5	2956.27				1928821
	4150	17.1527	4	3451.42				1928112
	3630	14.115	3	1618.71				1926519
	4055	16.5725	2	1609.68				1923273
	2104	8.3101	2	910.413				1919000
	4058	16.6178	3;2	2401.04				1912164
	4098	16.8	3;2	2604.12				1903424
	4563	20.0875	2;3	1347.59				1902308
	2023	7.6123	2	1128.5				1901784
	3779	14.853	2	1198.54				1895662
	4107	17.0065	3	2784.15				1895194
	3871	15.3437	4	5119.15				1894159
	3688	14.4477	4;3	2215.96				1891120
	4309	18.3522	5;6;4	4360.82				1891071
	4184	17.3115	3	2675.16				1890216
	2097	8.045	2;3	907.332				1887010
	6921	36.4208	2;1	612.332				1881893
	2127	9.1679	3;2	1225.56				1881756
	3450	13.2304	2	1423.55				1881673
	3499	13.5503	2	1532.65				1878327
	3161	11.7576	3	1898.81				1872584
	2893	10.7341	2;1	738.328				1871511
	2205	8.5256	2;3	965.339				1868038
	3275	12.2803	2;1	967.471				1864203
	3627	14.1599	3;4	2115.9				1861537
	3391	12.7927	4	1778.77				1860901
	1306	5.3783	2	839.375				1860478
	3921	15.7853	4;5	2707.04				1858286
	4040	16.475	4;3	2468.01				1856980
	361	2.2269	1	568.784				1855845
	4221	17.6976	4;5	3239.41				1854522
	3745	14.6312	4;3	2615.06				1853000
	3542	13.6353	2	896.317				1845556
	1131	4.8565	2	782.354				1843303
	317	1.8006	1;2	315.882				1839890
	994	4.3369	2;1	901.375				1838432
	1542	6.0807	1	526.248				1836824
	386	2.2158	1	708.734				1832992
	4019	16.4428	4;3	2751.06				1832666
	3820	15.189	5;3;4	2752.2				1832565
	3529	13.5816	5	2581.13				1830441
	3415	13.328	2;3	1536.68				1828809
	2389	9.2279	4;3;2	1629.71				1826281
	1555	6.0724	1	327.142				1822385
	1461	5.8775	1	415.156				1818452
	355	2.1972	1	779.705				1816821
	3384	12.7435	2	1536.68				1815322
	3372	12.7123	3	1842.63				1814798
	1327	5.3508	2;1	836.344				1814263
	3562	13.8629	3	1657.66				1805266
	329	1.8039	1	235.933				1804162
	4054	16.5899	4;5	3368.39				1802575
	2119	8.2241	2;3	1129.49				1799908
	2493	9.3688	2	913.377				1799634
	4189	17.4313	2;1	812.366				1796044
	2186	8.402	2	959.418				1791913
	4029	16.3669	4	2490.08				1790876
	1259	5.2088	1	184.157				1790020
	3157	11.6513	2;3	1777.71				1785163
	2892	10.7043	2;4;3	1675.67				1782906
	2880	10.5954	2;3	1415.53				1782479
	3124	11.5857	1	787.333				1775667
	2327	8.8725	1	598.269				1772171
	3942	15.7728	1	840.033				1771676
	3228	12.0148	3	1765.78				1769404
	6603	34.4673	1;2	608.301				1765929
	868	3.9128	1	324.009				1764394
	2915	10.8023	3;2	1506.67				1761228
	3054	11.3089	4;2;3	1799.78				1743897
	3819	15.1362	3	2416.05				1742158
	3647	14.2406	3	1920.84				1740303
	3252	12.1166	4	2072.89				1740183
	2773	10.2136	2	890.307				1738793
	1323	5.2981	1	720.202				1735644
	1606	6.4643	1	778.252				1734111
	3457	13.2279	3;2	1992.79				1732259
	1805	6.9403	2;3	1029.34				1728926
	3428	13.331	3;4	2133.91				1728908
	2651	9.8405	2	1182.51				1726418
	3067	11.3691	1	599.926				1726168
	3144	11.5354	3	3429.4				1725622
	2336	8.8666	1	185.069				1718882
	366	2.1821	1	796.703				1713056
	2998	11.1007	2	1172.41				1710697
	4123	17.1444	5;4	3559.4				1708615
	1335	5.3699	2	1709.63				1708240
	2424	9.2735	2	748.312				1707832
	3959	16.0172	5	3386.46				1707409
	362	2.1097	1	883.703				1707248
	2076	7.737	2	1820.76				1707124
	3042	11.2573	4;2;3	1707.73				1701817
	2632	9.8008	1	555.911				1701583
	3120	11.4602	3;2	1665.72				1700720
	1977	7.3815	1	596.254				1695395
	4413	18.8795	3;2	1661.73				1693934
	4236	17.6571	4;5;6	4210.83				1690203
	3021	11.15	2	765.259				1689992
	4224	17.5395	3;4	3523.46				1688908
	3198	11.8794	2	880.321				1688026
	717	3.5294	2	782.354				1685317
	3261	12.1361	1	584.922				1681427
	4226	17.7436	4;3	2538.02				1680631
	2626	9.7811	2;3	1354.6				1675577
	2468	9.266	2	1172.41				1672805
	2772	10.2066	1;2	852.36				1672173
	1940	7.2897	2;3	1996.67				1670604
	1316	5.3981	2;1	857.385				1670196
	1597	6.4667	2;1	816.199				1667233
	3062	11.277	3	1649.72				1666343
	3185	11.8268	2	1157.52				1663002
	3114	11.494	4	5087.19				1660238
	1648	6.8689	3;2;4	1337.58				1658923
	3681	14.4047	4;3	2471.03				1655333
	368	2.2427	1	691.736				1654229
	3977	16.0505	3;2	1739.72				1654011
	380	2.2592	1	271.083				1651709
	385	2.2177	1	1165.58				1650423
	4216	17.5862	3;2	1817.74				1649003
	3581	13.9331	4;3	2527.01				1648060
	6813	35.9597	1;2	652.327				1646766
	3424	12.9848	1	612.284				1643897
	755	3.7147	2	907.341				1641191
	1946	7.3677	3;2	1263.54				1640218
	3808	15.1067	2;3	1576.67				1635640
	1615	6.5367	1;2	726.328				1635487
	2875	10.7426	3	1546.66				1634851
	3264	12.1583	2	1171.5				1629822
	3107	11.4829	2	1253.55				1627246
	3362	12.6762	3;4	2081.91				1625765
	3439	13.2131	2;3	1819.72				1623863
	1346	5.5493	2	786.339				1623761
	4833	22.0133	1	665.311				1623378
	3082	11.3799	2	1182.51				1620336
	1886	7.145	1	327.143				1617879
	1589	6.3564	1	366.163				1616052
	1918	7.2692	3;2	1151.45				1615967
	3658	14.269	2	640.249				1615345
	1453	5.8947	2;1	677.26				1610574
	2818	10.4691	2	1039.46				1607173
	3963	16.0216	3	1727.67				1605424
	4132	16.9829	5;3;4	3439.43				1605256
	3502	13.4944	1	650.956				1604299
	397	2.3658	1	757.723				1602873
	1992	7.5578	2	607.189				1602144
	3117	11.6402	2	1181.53				1601578
	3203	11.9355	3;2	1646.69				1600953
	3983	16.1674	4;3	2998.28				1600391
	3814	15.2719	4;5	2892.26				1594748
	1333	5.3771	2	1678.69				1594006
	3620	14.1329	4;3	2254.9				1589810
	550	3.0589	2	494.142				1588597
	6454	33.272	1	519.324				1586976
	2636	9.7706	3;4;2	1752.79				1586941
	2004	7.458	2	967.363				1584719
	2182	8.4558	2;3	1140.43				1584087
	4004	16.193	4	2584.08				1583855
	4166	17.1728	5;4	4139.8				1580206
	3033	11.2395	3;4	2103.9				1579192
	3676	14.4226	2	1163.48				1578967
	1319	5.2851	1;2	607.198				1572859
	3528	13.6206	3	2267.89				1570173
	2337	8.863	3;2	1017.3				1568555
	3733	14.628	3	2123.92				1567042
	2272	8.6436	2	1096.48				1566531
	2738	10.1975	3;2	1130.39				1566112
	4142	17.1056	4;5	3517.38				1563722
	1562	6.1548	2	1792.73				1559837
	2056	7.6869	2	1151.45				1559432
	3294	12.4013	4;3	2138.93				1559050
	3308	12.4137	2;3	1911.69				1555843
	3876	15.4564	2;3	1576.67				1553817
	593	3.0843	1	519.203				1553599
	2628	9.8198	2;3	1347.45				1553469
	2025	7.6189	1;2	722.296				1553046
	2746	10.2174	4;3;2	1804.75				1552947
	3219	11.9361	1	1639.04				1552853
	4171	17.2379	4;5	4140.8				1551656
	4157	17.1211	3	2472.08				1548228
	3706	14.5181	3;4	2287				1545923
	3380	12.7142	4	2662.06				1542850
	3579	13.9955	3;4	2494.08				1539688
	3809	15.1629	4;3	2680.03				1538930
	4580	20.2317	3;2	1411.6				1537670
	3708	14.4778	3	3561.56				1535361
	2386	8.9798	2;3;4	1693.71				1534715
	1355	5.6223	1;2	637.28				1533225
	2593	9.6951	4;3;2	1596.7				1530474
	381	2.3101	1	597.779				1528441
	824	3.9339	1	205.983				1524148
	3844	15.3816	4;3	2622.03				1523350
	3148	11.5936	3	3414.4				1521716
	3785	15.295	3;2	1677.72				1520354
	1764	6.8902	2	1026.47				1520338
	6194	31.2959	1	475.298				1516950
	4271	17.8744	3	2534.08				1516120
	3149	11.64	4;3	1881.83				1515082
	2837	10.4744	1	555.912				1513346
	6691	34.9494	1	563.351				1509287
	4624	20.5484	2	963.428				1507686
	3571	13.9029	3	2267.89				1507571
	4261	17.7861	3	1724.74				1507430
	3533	13.6534	3	2161.88				1502992
	2162	8.2672	2	848.297				1501842
	1496	5.9859	2	892.364				1495922
	812	3.9259	1;2	655.29				1494763
	4168	17.2462	4;3	2287.99				1494697
	2985	10.9732	2;3;4	1309.51				1494531
	3875	15.3678	4;3	2669.08				1494040
	3874	15.361	3	5040.19				1493221
	3810	15.1034	3;4	1761.71				1492205
	2126	8.5339	2	885.418				1487709
	3654	14.2735	4;3	2549.12				1487501
	3320	12.4678	4;5;6	3454.42				1486599
	3750	14.7419	2	1127.51				1484947
	3707	14.4727	3	2657.08				1483826
	3507	13.5438	2;3	1873.73				1479832
	4070	16.604	3;4	3069.31				1478071
	3301	12.392	3;2	1921.75				1475217
	2340	8.8655	2	1103.46				1472393
	3762	14.896	3	1803.73				1471424
	6348	32.7548	1;2	564.275				1467753
	3596	14.1333	3	1636.69				1467270
	1468	5.8693	1	393.174				1465109
	4955	22.5324	3;2;4	1807.74				1460653
	3337	12.5046	3	1676.66				1458059
	3072	11.5216	2	1056.47				1456726
	3483	13.4223	3	1848.75				1455879
	4779	21.5794	3;2	2130.04				1454411
	3582	13.9714	3	1952.87				1453865
	2329	8.8637	2	776.275				1451846
	3390	12.7785	4;3	1884.79				1447666
	784	3.7248	2	781.37				1447058
	1321	5.2665	2;3	904.253				1447035
	2032	7.6113	1;2	649.28				1446863
	2333	8.8579	2	760.297				1445774
	4126	16.9444	3	2387.02				1442399
	4116	16.8909	4	3372.46				1440506
	1545	6.0744	1	642.259				1439989
	3095	11.5126	4;3;2	1771.62				1438872
	2952	10.8511	1	435.185				1435518
	3321	12.458	3	1310.49				1434963
	1224	4.9937	1;2	634.209				1433133
	4244	17.7489	3;4	1775.72				1430119
	3607	14.0393	3	1983.86				1427643
	2655	9.9826	3;2;4	1700.75				1425170
	1548	6.1581	2	746.28				1422215
	2507	9.3948	3;4;2	1693.72				1420298
	3743	14.7866	3	1940.71				1418412
	1984	7.4369	1;2	726.328				1418410
	1570	6.2507	2;1	892.354				1417370
	3856	15.3935	3;4	2588.05				1416733
	1501	5.9859	2;3	936.359				1416191
	358	2.1253	1	795.735				1415847
	2419	9.2229	2	883.366				1414524
	3719	14.6137	5;4	3025.29				1413327
	3531	13.6411	2;3;4	1882.72				1411657
	3832	15.1945	2	1639.69				1409728
	1225	5.006	2	865.322				1409532
	387	2.2656	1	683.738				1409203
	3584	13.8979	1	766.358				1407678
	3347	12.5857	4;3	2131.9				1407467
	1040	4.3863	2;1	844.354				1403106
	3324	12.5372	4	1701.69				1403051
	2166	8.1081	2	952.307				1401350
	3084	11.414	2	1157.52				1394541
	3360	12.6306	2;3	1831.72				1391176
	3253	12.2494	3;4	2154.84				1389788
	2974	11.1509	4;3;2	1763.69				1389472
	5000	22.8665	2;3	1636.73				1385877
	2167	8.2609	1	726.328				1385813
	1543	6.2028	2;3	961.273				1380502
	372	2.2674	1	639.754				1378650
	3481	13.372	4;3	2167.88				1375816
	2183	8.3943	2	1091.46				1374879
	1320	5.3014	2	810.349				1373472
	609	3.1469	2;3	843.37				1372635
	3383	12.7009	4;3	3617.37				1370951
	2107	8.2389	1;2	916.375				1370894
	4715	21.1587	2	942.428				1370613
	3659	14.3574	4;3	2566.97				1370547
	3838	15.3778	3	1769.68				1367690
	2600	9.6468	2	881.386				1364985
	3954	15.9348	3;4	2061.88				1363300
	324	1.7933	1	178.983				1362725
	1215	4.9695	3;2	1003.36				1360855
	1411	5.7658	2	706.301				1360164
	3850	15.2743	4;5	3463.47				1359025
	835	3.8942	1	239.971				1359004
	4161	17.1884	5;3;4	2742.13				1357229
	3171	11.7945	3	1836.82				1353761
	2456	9.4188	3;2	1507.65				1353310
	3168	11.7723	3	1810.79				1353032
	1184	4.9474	2	854.306				1352099
	3414	13.0374	3	1753.66				1351653
	4657	20.7069	3;2	997.394				1350014
	3230	12.044	2	1457.54				1348861
	2958	10.9599	3;4;2	1832.76				1348475
	1118	4.8618	2	896.397				1347800
	369	2.2713	1	773.718				1347529
	3461	13.2453	3	2154.84				1347417
	1885	7.1715	2;3	836.296				1340093
	2675	9.8549	1	419.854				1339846
	3576	13.8606	3	1984.85				1338714
	4008	16.3043	3	1937.86				1336461
	3828	15.1599	4	2546.04				1336397
	434	3.554	1	186.001				1335932
	388	2.2903	1	595.769				1334917
	3056	11.2637	1	544.58				1334651
	3258	12.2055	3;2	1907.63				1331925
	3287	12.2613	2	720.318				1328366
	2499	9.3795	3;2	1180.47				1328284
	608	3.1189	2	872.337				1327079
	3770	14.8735	4;3	2325.94				1326479
	3463	13.3546	3	2161.87				1326105
	4023	16.3808	4;3	2684.09				1324755
	3806	15.0594	3	2139.92				1324476
	3368	12.7077	3;4	1817.74				1324059
	4149	17.0467	5;4	3438.43				1322495
	1201	4.8629	1	436.169				1321149
	1554	6.1188	2	1823.67				1319317
	4170	17.4777	5;6;4	4209.82				1317673
	506	2.9621	1	436.168				1317027
	6925	36.4181	1	607.377				1316891
	2163	8.2634	1;2	649.28				1316545
	4153	17.2992	5;6;4	4218.75				1314533
	1898	7.2944	2	931.386				1313745
	4248	17.7313	2	1736.26				1313090
	373	2.2901	1	685.748				1311247
	3588	13.9819	4;3	2010.87				1310246
	3642	14.2406	1	584.292				1309075
	836	3.9079	1	260.02				1308701
	4597	20.3205	3;2	2622.04				1307534
	4203	17.4626	5;4	3400.48				1307338
	1449	5.8627	3;2	1293.55				1305302
	4162	17.1982	4;3	2296.92				1303774
	3441	13.1317	3;4	1846.73				1301046
	3272	12.3746	3;4	1908.76				1300490
	3928	15.7635	4;5	2660.18				1298708
	865	3.9653	1	546.183				1295775
	3643	14.2856	3	2123.92				1295561
	2009	7.625	2;3	1186.51				1289648
	2884	10.5978	3;2	1747.7				1288372
	2669	9.9761	3;2	1341.61				1288276
	1598	6.583	2;4;3	1328.62				1287491
	4858	21.9961	2	1036.41				1287315
	2918	10.8316	3	1773.68				1287102
	3672	14.3103	4	2518.08				1285830
	484	2.8845	1	161.069				1282527
	4090	16.7068	3	2621.14				1281753
	3690	14.4132	2	1131.53				1281586
	3817	15.0906	3	2699.09				1280911
	4251	17.8013	2	1717.72				1280666
	3982	16.138	4;3	1761.67				1278073
	508	2.9737	1	602.216				1275216
	2130	8.207	2	968.418				1271265
	1964	7.5481	2;3	909.348				1268308
	870	3.89	1	280.017				1265900
	690	3.4777	1	349.148				1265382
	2109	8.1032	2	975.289				1265039
	4425	18.9923	3	2528.07				1263112
	3927	15.8001	3;4	2296.92				1262084
	1211	4.9615	2;1	689.26				1257139
	1831	7.0043	2;1	649.28				1254045
	3216	11.9435	3	1682.62				1253947
	2409	9.1122	2;3;4	1851.7				1253737
	2508	9.3906	2;3	1457.54				1251094
	6310	32.3539	1	246.077				1250251
	3674	14.4799	3;2	1737.74				1250115
	2981	11.1527	4;3	1846.8				1249402
	4204	17.4968	2	1021.41				1248129
	4110	16.8402	2	928.412				1247008
	1952	7.2943	3	2976.03				1246711
	3873	15.4693	3	2722.03				1246209
	3193	12.0353	3	1669.75				1243539
	3449	13.1703	4;3	2215.97				1242871
	3212	11.9446	1	581.235				1242818
	3291	12.2661	2	989.453				1239241
	2898	10.714	3;2;4	1351.52				1238863
	1356	5.6945	1	183.069				1237668
	4138	17.0684	3;2	1781.77				1237462
	3342	12.5811	2;3	1819.72				1237220
	4077	16.6914	4;3	2655.12				1234464
	3709	14.4986	2;1	907.365				1233600
	3933	15.8837	4	3114.18				1233156
	2953	10.8577	3	1810.79				1231964
	1183	4.7639	2	872.338				1231664
	4602	20.3015	2	793.289				1230856
	3594	13.9672	3	1723.72				1229933
	4048	16.4691	4	3301.42				1228862
	3729	14.616	3;2;4	1773.73				1228308
	3164	11.7242	4	2015.89				1228132
	2012	7.4832	2;3	923.364				1227498
	1577	6.2778	1	442.872				1227053
	4066	16.7932	3;2	1794.76				1226146
	3429	13.046	3	1741.73				1223589
	314	1.8021	1	258.949				1223288
	3726	14.693	3;4	2223.98				1223284
	2792	10.3551	2;3	1377.58				1223094
	3448	13.1981	3	1907.62				1219678
	3887	15.775	3	2347.03				1219525
	1861	7.2986	2;3	1059.48				1219296
	4059	16.5778	4;3	2191.88				1219130
	1505	5.9804	1	183.069				1219107
	394	2.2321	1	1008.63				1218234
	3367	12.6802	3	3470.43				1217529
	2460	9.2469	2	1242.53				1215892
	2401	9.0612	3;2	1334.58				1215745
	2479	9.3247	2	981.451				1213140
	3290	12.2648	1	764.391				1213022
	1631	6.6907	1	183.069				1211584
	2780	10.1936	1	436.169				1210930
	1590	6.3487	1	404.111				1208483
	2153	8.4467	3;2	1222.49				1208197
	1406	5.8535	2	967.363				1207055
	1076	4.6501	2	984.219				1205157
	3599	13.9532	3	1734.78				1204852
	2805	10.4153	2;3	1422.56				1202766
	3624	14.1743	3;2	1570.65				1202762
	3482	13.3786	2	1505.64				1202012
	900	4.1606	2	844.355				1201444
	3431	13.0557	2	1400.6				1199510
	360	2.1233	1	921.68				1196237
	3034	11.3043	2	1313.57				1195598
	1344	5.5027	3;2	1071.48				1195352
	3371	12.688	3	3487.46				1194666
	4051	16.4913	3	1748.68				1193637
	2576	9.6177	1;2	597.238				1193422
	3868	15.4055	3;4	2528.08				1192572
	3173	11.7309	2	869.386				1191974
	3329	12.5017	2;3	1719.7				1191582
	3392	12.7879	2	1819.72				1191060
	3473	13.2639	2	1272.55				1189319
	3488	13.3965	5;4	3089.29				1189122
	1086	4.5968	1	201.173				1186890
	2926	10.7988	2;3	1364.57				1185453
	1330	5.4084	2	852.317				1184559
	3990	16.1245	4	3036.23				1183600
	4948	22.4703	2	783.339				1183198
	3894	15.6163	4;5	3026.32				1182351
	359	2.1105	1	971.673				1182243
	3619	14.1248	3;2	1924.73				1181708
	3918	15.7971	5;4	3328.43				1181437
	3204	12.0554	3;2	1499.61				1180845
	3554	13.7017	1	849.84				1178515
	7033	37.2746	2;1	696.353				1176900
	383	2.2309	1	859.675				1176311
	4120	16.9106	1;2	812.365				1176031
	4097	16.9915	4	2518.08				1173118
	3867	15.3416	4	2657.08				1172720
	964	4.1118	1	173.984				1172139
	2459	9.2673	4;2;3	1653.72				1171384
	2203	8.4852	2	1322.5				1170281
	3800	14.9764	2;3	1486.57				1169503
	378	2.25	1	861.687				1166562
	3613	14.0709	3	1759.7				1165680
	1887	7.1433	1	526.248				1165487
	3735	14.7082	3	1381.53				1161157
	1068	4.5277	1	515.232				1158480
	4310	18.1196	3;2	1682.66				1157023
	1923	7.2969	2;3	1039.28				1156876
	4328	18.3871	3;4	2580.03				1156535
	2832	10.4566	2;1	713.333				1150310
	1504	5.961	1	203.079				1149059
	2578	9.7826	3;2	1241.55				1148984
	3232	12.056	3;4	2073.89				1147479
	1807	6.9188	1	639.248				1146740
	3513	13.5088	4	2563.1				1146514
	4233	17.7078	2	1740.66				1146512
	841	3.9346	1	361.148				1145403
	3063	11.4294	2;3	1706.67				1144230
	3802	15.0272	2	1652.68				1143922
	2452	9.2459	2	1113.49				1143055
	3976	16.03	1	845.69				1141890
	3943	15.8704	4	3106.27				1140826
	2795	10.3148	3;2	1717.69				1139867
	2749	10.0932	3	1308.51				1139117
	417	3.9184	1	170.142				1139045
	3444	13.0928	4;5	3018.25				1138410
	3498	13.4591	4;5	3098.23				1138270
	371	2.1902	1	867.672				1137290
	2969	11.0113	3	1676.77				1136112
	3496	13.421	3	1794.76				1134966
	3126	11.6739	3	1664.65				1134555
	3108	11.4988	2	907.332				1131329
	7118	37.7262	1;2	656.358				1129967
	3705	14.5307	4;3	2652.14				1127591
	3919	15.6841	3	1984.85				1126129
	4249	17.754	4;5	3098.34				1122368
	2921	10.8142	2;3;4	1705.68				1121963
	2169	8.394	2	872.338				1121314
	3270	12.2895	4	1775.69				1116698
	3965	16.0138	3	1707.73				1116591
	5865	28.8735	1	431.272				1115530
	3433	13.0851	3	1872.77				1115168
	2751	10.1645	3;4	1810.79				1115142
	398	3.0668	1	183.069				1114454
	2617	9.7359	1	842.338				1113036
	4464	19.4191	3;4	2508.99				1112945
	1578	6.3062	2	1106.43				1112631
	903	4.6056	1	183.069				1112200
	4659	20.7043	1;2	814.359				1110830
	3070	11.3952	3	1765.78				1109033
	3246	12.1668	1	600.754				1108118
	4274	17.8537	3	2521.08				1107630
	4323	18.1897	1	857.036				1107555
	1407	5.7947	2;3	1328.53				1107508
	4256	17.7605	2	716.206				1107381
	1823	6.9128	1	295.127				1103842
	1191	4.8964	1	568.258				1103311
	3271	12.3206	3	1815.66				1102884
	4134	17.0182	2	1293.55				1102182
	3960	15.923	4	3339.37				1100651
	2187	8.3572	1	251.173				1099374
	1691	6.6065	2;3	1186.51				1099221
	2976	11.0393	2;1	829.344				1098631
	4022	16.2703	2	1711.73				1098322
	3200	11.943	3;2;4	1714.6				1096459
	3995	16.1556	4;3	2254.9				1095440
	889	4.0386	1;2	564.194				1094645
	3572	13.8968	3;4	1941.85				1093411
	3019	11.2906	3;2	1648.72				1091706
	2637	9.834	3	1443.65				1091313
	4436	19.1742	3;2	1753.7				1090430
	3163	11.8117	3	2211.86				1090356
	3131	11.6084	4;3	2079.89				1089522
	4259	17.8326	3	2746.19				1087152
	3950	15.8286	4	3338.37				1085179
	1345	5.5369	2	904.253				1084745
	3597	14.0377	3;4	2296.92				1083584
	3714	14.5335	3;4	2519.11				1083134
	1451	5.9129	2	676.211				1082536
	4819	21.8999	4;3	2562.14				1082079
	382	2.2327	1	1052.61				1081203
	3600	13.941	2	1198.55				1080931
	4183	17.4795	3;4	2580.03				1080732
	2304	8.7332	2	1167.51				1080655
	4301	18.1665	3;2	979.39				1078689
	1852	6.9956	1	543.227				1078331
	2412	9.0749	3;2	1391.6				1076705
	3505	13.4808	4	2119.86				1076699
	1560	6.1144	2	810.348				1076440
	3515	13.6028	3	1693.71				1075666
	3749	14.7567	4	2474.09				1075657
	3316	12.4581	3;4	2112.83				1073163
	1903	7.1917	2	877.339				1072706
	4027	16.3445	3	2621.15				1069965
	3524	13.5946	2;3	1821.81				1069445
	3202	11.8773	3	1735.69				1068553
	3109	11.4668	3	1739.64				1067463
	1811	6.9943	2	848.296				1066381
	3590	13.9791	4;5	2676.2				1065774
	3356	12.6045	4;3	2145.91				1064218
	1573	6.3138	3;2	1764.7				1064022
	3956	16.0083	5;6	3835.63				1063760
	2663	9.9643	1;2	784.334				1063343
	4071	16.5444	4	2490.09				1062801
	3552	13.6597	3	1444.55				1061525
	1643	6.4992	2;1	818.294				1060432
	2524	9.5449	4;3	1610.67				1059675
	3233	12.0644	4;3	2169.85				1057960
	4039	16.4019	5;4	3766.62				1055349
	3791	14.9511	3	1750.77				1053141
	3491	13.473	3;4	1806.73				1053089
	4280	17.9523	4	3240.41				1053077
	3967	16.0561	3	2153.93				1051996
	3906	15.6212	3	2063.9				1051837
	2826	10.4758	3;2	1293.53				1049819
	871	3.889	1	292.01				1048708
	1826	6.9719	2	901.375				1048183
	4017	16.3852	5;4	3318.45				1047891
	1708	6.6211	1	346.13				1046954
	3775	14.8914	3;4	2225.88				1045807
	1775	6.8457	2;3	1344.5				1045786
	3103	11.496	3;2	1703.71				1045059
	3288	12.3743	2	1520.68				1044897
	3991	16.3209	4	2650.17				1044648
	2824	10.4504	2	724.312				1044142
	3796	14.964	4;3	2296.92				1043730
	3427	13.0913	3	1785.64				1043605
	1819	7.0109	2;3	891.337				1043441
	4577	20.1922	2;3	1987.97				1039790
	3899	15.8457	5;4	2963.3				1039525
	1838	7.0981	2;1	692.322				1038616
	4268	17.8696	2	1293.55				1035819
	1025	4.4022	3;2;1	849.343				1032383
	3377	12.6799	3	1865.61				1031668
	3964	16.0129	4	2657.08				1030663
	2973	11.0815	2	1113.49				1025713
	3573	13.9063	4;3	2536.08				1021180
	3732	14.6277	3	1614.62				1020629
	3218	11.8981	1	578.759				1019978
	3756	14.8633	3	1452.57				1019194
	2790	10.3028	3;2	1787.7				1015231
	4698	21.1092	4;3	3423.47				1014486
	4217	17.5826	4	2605.15				1014219
	2950	10.8822	3;4;2	1790.7				1014045
	3004	11.0518	2;3	1798.64				1012871
	4324	18.1952	1	857.704				1012689
	4131	16.9252	4	2469				1012685
	3156	11.6411	3	1380.54				1011418
	2929	10.7801	2	1144.49				1009667
	3602	14.0214	4;3	2624				1009375
	1325	5.3125	2	870.298				1008556
	2595	9.6281	2;3	1357.54				1007967
	3962	15.9242	3	2690.19				1007933
	3885	15.5661	2;3	1647.71				1006188
	2247	8.5665	2	846.281				1005324
	3886	15.4921	4;3	2595.99				1004012
	3359	12.5776	2	1668.72				1003830
	3924	15.763	3	2055.89				1003809
	3978	16.0356	3	1759.77				999204
	3222	11.9723	1	574.75				998813
	3702	14.4218	3	1147.49				998165
	1798	6.871	2	967.363				996957
	4255	17.7597	1	700.241				992751
	370	2.2024	1	532.797				991489
	4102	16.8063	3;4;5	2700.11				990114
	4254	17.7479	4	2570.1				989974
	392	2.2845	1	771.707				989523
	2965	10.95	2	935.328				988804
	4295	18.0312	3	1718.67				986612
	4112	16.9508	5	3470.51				986388
	1710	6.7666	2;3	1038.39				986279
	4041	16.4335	3	1778.77				985851
	2216	8.4944	2	1344.5				985774
	4103	16.8001	4	2795.2				984549
	2174	8.3528	3	1806.71				982371
	3660	14.3076	3;2	1615.61				982241
	3484	13.3383	2	1518.67				981322
	447	2.8542	1;2	461.211				980499
	1439	5.8051	1	519.203				979764
	3628	14.1016	4;3	2183.86				979052
	3023	11.155	3	1830.7				978011
	2639	9.7101	2;3	1008.38				977931
	2075	7.7003	1	678.256				976276
	3389	12.7174	4	2138.93				976158
	3134	11.6088	2	933.311				976060
	3445	13.279	2	1331.58				975788
	4293	18.0316	4	3593.49				975040
	3746	14.6682	4;5	3013.28				974656
	2206	8.4776	1	448.165				972912
	1901	7.2651	2;3	1401.59				971307
	1579	6.299	3;2	981.332				971167
	2352	8.8487	2	1920.76				970752
	3145	11.608	3	1595.55				969334
	4121	16.9137	3	1619.71				969238
	2580	9.6394	4;5;3	2644.07				968739
	3710	14.537	1	663.035				968549
	500	3.0041	2	866.315				967920
	3578	13.9309	3	1920.84				967749
	3322	12.4901	3	1913.81				967127
	1638	6.4871	2	883.366				965744
	3059	11.3508	3;4	1721.68				962567
	2750	10.1555	3;4	1964.78				962301
	5139	23.6266	3;2	1827.79				961964
	4108	16.8143	4;5	3466.43				961515
	2373	9.126	2;3	1259.56				960420
	399	2.3644	1	406.156				960223
	3467	13.3725	4;3;5	2648.19				959974
	1571	6.3053	2	967.361				957814
	1338	5.4242	2	1831.65				957057
	3273	12.3129	3	1950.78				956747
	4152	17.1824	5	4275.77				954683
	1930	7.2936	3	2034.62				953619
	3986	16.0424	2	1733.75				953242
	1679	6.5471	3;2	1022.41				953127
	2305	8.7167	3;2;4	1366.53				951586
	3543	13.6527	2	872.313				951391
	4300	18.0818	2	1648.7				951070
	4269	17.9751	5;4	4369.75				951047
	1902	7.2268	1	619.269				951001
	1506	5.9807	1;2	666.227				950709
	374	2.2547	1	949.655				950344
	1342	5.4913	2	987.315				949652
	3935	15.8325	3;4	2661.18				949548
	2116	8.0904	2	760.296				948167
	2105	8.1042	3;4	2136.87				947877
	3638	14.2799	2;3	1810.79				946665
	379	2.2765	1	551.785				946574
	2343	9.0938	3	1443.64				946339
	1357	5.5908	1	366.163				945916
	3679	14.3701	4	2662.05				945181
	2694	9.9915	3;2	1431.49				945168
	4091	16.7489	3	2755.12				944002
	2758	10.1775	3;2	1259.56				939974
	3751	14.8012	4	2586.04				938531
	1785	6.8539	2	1088.46				936049
	4165	17.1554	1	571.199				934520
	579	3.0388	1	426.184				934069
	3323	12.4435	3	1761.72				933991
	3490	13.4841	3	1746.66				933487
	2697	9.9901	1;2	771.338				933308
	1379	5.4904	2	870.298				931971
	2114	8.1443	2	913.376				931172
	4557	20.0666	2	974.444				930612
	3968	15.9779	3	2430.06				929420
	2943	10.8518	3	1649.72				929400
	1273	5.1738	2	1066.38				929372
	3632	14.2062	4;5	2589.12				928519
	318	1.7833	1	183.962				926998
	2330	8.8959	3;2	1243.57				926809
	4367	18.9036	5;3;4	3381.46				925615
	895	3.9546	2	782.354				925117
	2644	9.8713	2;3	1148.44				922893
	3961	15.9543	3;4	2381				920165
	133	1.2392	1	253.944				919229
	4128	16.9654	2	1530.63				916792
	2168	8.2637	2	909.365				915670
	4181	17.3305	5;4	3296.41				915162
	1553	6.164	2	927.319				913849
	192	1.4482	1	155.967				913415
	3973	16.0616	3	2481				913406
	3262	12.1671	3	1858.73				913168
	5135	23.6146	3;2	1624.71				912613
	6098	30.7251	1	520.248				911795
	1198	4.9747	2	786.339				910532
	2245	8.5683	2	1113.49				910136
	1049	4.495	1	447.232				909821
	321	1.8021	1	379.853				909405
	4805	21.7721	4;3;2	2221.95				909352
	3534	13.6006	3;2	1808.78				909340
	3612	14.042	3	1992.79				908132
	4965	22.5877	2	963.426				907366
	886	4.0196	1	548.23				906991
	3181	11.9137	2	1465.64				905787
	2042	7.6115	2	814.221				904548
	3184	11.7767	1	626.618				903787
	3442	13.0702	3	1486.57				902664
	1794	6.9197	2;1	956.359				902605
	3231	11.9797	1	831.84				900522
	4619	20.4389	2;1	1097.4				899917
	2922	10.79	3	1867.81				899410
	1572	6.2868	2	933.357				899307
	3335	12.5053	4	2201.95				898872
	2380	8.9668	2;3	1453.48				897523
	3312	12.4365	3;4	1990.85				895353
	186	1.1438	1	157.954				894601
	1924	7.2781	3;2	1378.57				893728
	3179	11.7858	1	626.952				893331
	3805	14.9681	1	861.86				892635
	1673	6.4459	1	528.733				891010
	4610	20.3934	2;4;3	2564.05				890710
	2932	10.8331	2;3	1476.66				889849
	4768	21.4922	2;1	814.36				889550
	3451	13.1761	3;2	1884.63				888565
	1050	4.4931	2	978.439				887597
	1967	7.4757	3	1356.62				886245
	2782	10.2926	2;1	886.365				885204
	2902	10.7443	3;4	2202.97				884847
	3723	14.5653	4;3	2081.91				883798
	3251	12.1474	4	1701.69				882261
	3872	15.3262	4;5	2994.21				882074
	2681	9.9966	2	822.281				880415
	3341	12.4849	3	1859.77				880076
	2768	10.1953	2	969.322				878398
	3904	15.6884	4	2892.26				877761
	4106	16.8084	5	3836.66				876522
	2945	10.8698	3;2	1805.71				874970
	3754	14.7529	2	1590.69				874587
	2847	10.5161	3;2	1443.56				872647
	3503	13.4771	1	693.805				871594
	1566	6.3184	2;3	1069.39				871332
	3100	11.4117	3	1649.73				870122
	3616	14.0287	4	2454.08				869329
	2919	10.7211	1	507.206				868642
	1462	5.9005	2;3	1006.44				868191
	3396	12.7772	3	1855.77				867997
	3206	11.885	4;5	2947.21				867021
	4140	17.1453	3	2153.93				865228
	6455	33.2661	1	502.298				865095
	1907	7.1758	1	637.28				865093
	626	3.2171	1	542.067				864571
	2053	7.6107	1	533.233				864264
	2334	8.8714	2	890.307				863773
	4896	22.5906	3;2	1773.78				863460
	1048	4.3744	3	999.46				861497
	2106	8.1554	3;2	1188.52				860966
	3506	13.4756	3	1970.83				859649
	4438	19.1044	3	2491.07				858712
	2341	8.8556	1	791.24				857957
	4493	19.5556	3;2	2411.03				857508
	2015	7.6049	2	1025.44				856917
	4397	19.2632	3;2	2103.9				856786
	4511	19.7186	4;3	2619.17				856001
	3662	14.3084	3;4	1717.68				855638
	2234	8.6269	2	936.312				855504
	2640	9.7202	2	667.29				855226
	3166	11.6874	1	914.359				853678
	3830	15.1795	4;3	2529.01				853581
	2625	9.7499	3;2	1328.58				853534
	4658	20.8579	3;2	1831.76				853396
	715	3.587	1	600.248				852875
	1985	7.4238	1	644.275				852745
	4109	16.825	3	2511.01				849993
	4523	20.2537	3	2530.08				848102
	1071	4.6486	2	961.236				847171
	3645	14.2039	1	862.015				846395
	1348	5.5791	2;1	826.344				845844
	3381	12.6701	3	1702.69				845418
	4242	17.6488	3	2516.06				844832
	4680	20.9874	4;3;2	1789.74				844707
	2616	9.723	2	880.285				843457
	1391	5.6391	2	934.375				843266
	3487	13.3456	5;4	3018.25				842133
	2611	9.6447	2	1306.54				840912
	3180	11.7961	3	1813.64				839643
	1860	7.1231	3;2;4	1356.62				838214
	625	3.3452	1	173.031				837639
	4124	17.0042	5	3915.61				837332
	6199	31.2929	1	458.272				836799
	920	4.176	2;3	1022.37				835183
	2999	11.1016	4;3	1681.67				832914
	1236	5.053	3;2	994.401				832510
	1500	5.945	2;3	922.344				832160
	3975	15.9516	1	897.055				831389
	4292	17.9923	5;4	4281.87				831071
	1953	7.2973	2	856.241				830917
	393	2.2844	1	815.689				829956
	1358	5.58	1	388.146				829811
	7119	37.7239	1;2	651.403				829283
	1695	6.6124	2	1025.44				829042
	3085	11.4141	3	1916.79				828699
	1659	6.5348	2;3	1010.28				826238
	3621	14.1078	3	2528.06				825298
	3468	13.2821	3	1759.7				824650
	2047	7.6201	2	1337.51				824599
	6698	34.9489	1;2	546.324				824474
	2594	9.6324	2	937.343				823835
	1054	4.7179	2;1	800.364				822914
	3334	12.4001	1	627.611				821681
	3736	14.6763	2;3	1810.79				821302
	2339	8.8647	2	718.222				821287
	2692	10.1897	3	1855.73				821194
	3755	14.7854	2	1648.73				821152
	1549	6.1874	2	945.294				820356
	3454	13.2999	4	2023.9				820289
	3880	15.4046	1	845.041				819698
	3834	15.1941	2;3	1793.77				819126
	445	2.5001	1	581.785				818822
	2320	8.7385	1	256.179				818538
	2963	10.8886	1;2	844.354				817272
	3738	14.6752	3	2367.96				815988
	3622	14.1432	4	2558.05				814730
	594	3.0652	1	295.126				813617
	563	2.9967	1	529.096				813441
	2641	9.7347	2	1053.47				812969
	2679	10.0864	2;3	1676.67				812732
	1865	7.1033	3;2	1408.5				810643
	3914	15.7495	4	2216.95				810223
	3319	12.3967	4	2639.11				809757
	4113	16.8416	3;4	2867.22				808268
	3346	12.5418	4	2099.91				808189
	971	4.3367	2	895.332				807057
	3298	12.3006	3;4	1714.77				806584
	2215	8.4948	3;4	2193.89				806491
	2124	8.1615	2	1020.39				805036
	3626	14.1034	2	1331.58				804244
	1237	5.0443	2	777.375				804125
	3863	15.3293	3	1727.66				802732
	1774	6.8318	2	758.211				802597
	3328	12.504	3	1926.69				801853
	2019	7.5201	2	991.39				800462
	885	3.9014	1	289.972				800213
	2137	8.1739	1	436.169				800107
	4093	16.7665	4	3169.38				799938
	723	3.5476	2;1	800.364				799485
	2665	9.8928	4	1701.75				799336
	3693	14.4125	3	1363.6				797417
	3501	13.4507	3	2303.83				796871
	3160	11.6641	3	1759.69				796321
	4105	16.8565	5;4	3536.45				796026
	1936	7.2973	2	1980.7				794099
	3244	12.1405	4	2504.07				793434
	4092	16.9034	5;4	3388.48				792925
	632	3.1856	1	360.164				792885
	2623	9.8252	3;2	1331.48				792497
	3703	14.4463	2	1708.71				792162
	3136	11.6396	3;2	1839.67				791607
	3307	12.3506	3	1643.65				791591
	4431	18.9483	1	318.129				791489
	6814	35.9524	1	647.372				791428
	1331	5.3506	1	828.861				791287
	3190	11.8087	2;3	1782.65				790995
	3609	14.0281	2	1137.49				790647
	3909	15.6674	4	3395.38				788546
	3794	14.8483	5	2955.27				788524
	3799	14.9353	1	830.864				786122
	1634	6.4071	3;2	1392.62				785941
	3259	12.1283	2	1817.71				785790
	4822	21.7834	2	1262.55				785580
	4218	17.5477	4;5	2936.24				783364
	3250	12.1437	1	572.566				781746
	2188	8.3328	1	407.498				781235
	2190	8.4099	2	842.375				780735
	3731	14.57	5	3828.6				780695
	2843	10.4778	2	872.338				780292
	2117	8.1254	2	1059.48				780120
	2873	10.6186	3;2	935.381				780112
	3664	14.3352	3;4	2047.87				779802
	3325	12.56	4;3	2117.92				779544
	4536	19.9412	3;4	3281.4				779401
	2570	9.5746	3;2;4	1809.68				779006
	2139	8.2274	3;2	1385.6				778758
	3589	13.9635	3;2	1853.69				777742
	4080	16.615	4	3429.48				777331
	3494	13.3659	4	2518.08				777308
	2618	9.8257	3	1411.62				776160
	1808	6.9246	2;3	972.322				775683
	4257	17.7675	2	1484.62				775323
	2011	7.4628	2	892.402				775055
	1583	6.3516	2	1041.39				774683
	3673	14.3433	3	1652.72				774587
	3591	13.9743	3;2	1628.64				774542
	4111	16.9909	4;5	3389.48				773953
	1690	6.584	1	365.137				773731
	3139	11.6896	3	1794.57				773509
	3840	15.2377	1	687.966				773277
	1584	6.3318	1	348.153				772551
	3055	11.2878	3;2	1697.75				772496
	1797	6.8183	2	886.414				772352
	3852	15.1995	3	2642.08				770901
	2825	10.4632	2	751.28				769133
	4701	21.0159	3;2	2584.09				769081
	3675	14.3763	4	2607.13				768988
	1778	6.8891	1	436.169				768951
	5868	28.8672	1	414.246				768739
	3479	13.3362	3	1624.57				768179
	3089	11.4123	2	1679.73				767898
	4011	16.2387	3	2338.93				766903
	2696	10.0577	3;2	1654.7				766219
	2683	9.9336	2	1100.46				765521
	3112	11.483	3	1617.7				763412
	2243	8.5223	2	1014.46				760778
	1127	4.8328	2	1078.43				760737
	3877	15.4168	3	1759.77				759481
	1463	5.9168	2;3	1029.34				759074
	3265	12.0873	3	1714.77				758728
	3862	15.3511	4;3	2749.05				757137
	3744	14.7154	3	2295.94				756321
	1416	5.8361	2	931.386				755462
	3888	15.5528	2	1343.58				755023
	4014	16.1451	3	2519.06				754771
	4006	16.2919	3	2296.92				754300
	2954	11.1474	4;3	2015.89				753515
	4926	22.4748	4;3;2	1903.69				753480
	2722	10.0986	2;1	766.323				753470
	4135	16.9601	1	868.04				752942
	3310	12.3842	3	1625.71				752912
	4038	16.3693	2	1665.22				752878
	5495	25.8496	1	387.247				752656
	1220	4.9508	1	462.196				752080
	3150	11.5841	1	626.775				751975
	3536	13.5914	4	2454.08				750772
	2533	9.427	3	1411.62				750398
	4208	17.428	2	850.312				750039
	3546	13.6433	1	769.322				749496
	3663	14.3485	4	2692.18				748167
	4061	16.4436	5;4	3457.5				747887
	2584	9.5751	1	711.269				747775
	2157	8.2879	3	1443.65				747264
	5085	32.4477	1	238.217				746888
	4065	16.5863	4	3300.42				746106
	879	3.8833	1	180.001				745345
	2715	10.2104	2	912.429				744969
	3284	12.3249	2;3	1655.69				744769
	3050	11.3632	4;3	2143.93				744535
	3038	11.184	3	1828.61				744426
	3771	14.7883	2	1771.7				744302
	3118	11.5177	3;4	1794.81				743893
	3774	15.0261	3	2194.96				743272
	3493	13.3979	4;3	2115.91				743236
	3979	16.068	4	3155.36				742344
	4664	20.7943	3;4;5	2651.06				742260
	1546	6.054	1	692.321				741947
	1395	5.7232	2;3	911.328				741858
	2372	8.9154	2	1014.33				741632
	389	2.2613	1	727.721				740214
	1322	5.2704	2	888.275				740010
	1340	5.3674	2	2523.02				739508
	4025	16.3542	3	2233.9				739231
	1230	5.0657	3;2	972.306				738787
	1242	5.0722	2;3	1045.38				737773
	3724	14.5677	2	1385.59				737554
	3903	15.6534	4;5	3463.48				737233
	6604	34.4531	1	603.346				736769
	3734	14.5797	4	2565.12				735872
	1629	6.5114	2	856.241				735843
	3266	12.1924	4	1778.77				734349
	3249	12.1237	3	1572.61				731150
	3257	12.1309	2;3	1782.66				730645
[truncated: 6,017 more rows]

## Sheet: D_1
Metadata	ID	RT (min)	Charge	Obs (Da)	Theo (Da)	Delta ppm	Inferred structure	Intensity	Inferred structure (consolidated)	Intensity (consolidated)		Structure	Intensity	Abundance	Oligomer	RT	Dppm	Abs(Dppm)
file : D_1.ftrs	1808	7.8958	1;2	899.395	899.397	-2.7932	gm(-Ac)-AEJA|1	2061900416	gm(-Ac)-AEJA|1	2061900416		gm(-Ac)-AEJA|1	2069191371	0.228357	1	7.8958	-2.7932	2.7932
masses_file : DB_3.csv	3064	13.1424	3;2	1709.74	1709.75	-1.2704	gm(-Ac)-AEJA=gm(-Ac)-AEJ|2	1626410880	gm(-Ac)-AEJA=gm(-Ac)-AEJ|2	1626410880		gm(-Ac)-AEJ|1	628041551	0.069311	1	5.437	-2.3809	2.3809
rt_window : 0.5	1080	5.437	2;1	828.358	828.36	-2.3809	gm(-Ac)-AEJ|1	627294848	gm(-Ac)-AEJ|1	627294848		gm(-Ac)-AEJG|1	551955951	0.0609142	1	6.192	-2.5459	2.5459
modifications : []	3241	13.7991	2;3	1780.78	1780.78	-1.2487	gm(-Ac)-AEJAA=gm(-Ac)-AEJ|2	607910720	gm(-Ac)-AEJAA=gm(-Ac)-AEJ|2, gm(-Ac)-AEJA=gm(-Ac)-AEJA|2	607910720		gm(-Ac)-AEJF|1	290638797	0.0320751	1	20.6929	-2.5016	2.5016
ppm : 10	3241	13.7991	2;3	1780.78	1780.78	-1.2487	gm(-Ac)-AEJA=gm(-Ac)-AEJA|2	607910720				gm(-Ac)-AE|1	169057278	0.0186573	1	7.7188	-2.3932	2.3932
consolidation_ppm : 1	1323	6.192	2;1	885.379	885.381	-2.5459	gm(-Ac)-AEJG|1	551533760	gm(-Ac)-AEJG|1	551533760		gm-AEJA|1	86860240	0.00958594	1	8.8604	-1.8692	1.8692
version : 1.0.3	2853	11.9831	3;2;1	1638.71	1638.71	-1.4056	gm(-Ac)-AEJ=gm(-Ac)-AEJ|2	434653056	gm(-Ac)-AEJ=gm(-Ac)-AEJ|2	434653056		gm(-Ac)-AEJV|1	64511555	0.00711953	1	13.8301	-1.4465	1.4465
	3362	14.5335	3;2	1780.78	1780.78	-0.5289	gm(-Ac)-AEJAA=gm(-Ac)-AEJ|2	391961920	gm(-Ac)-AEJAA=gm(-Ac)-AEJ|2, gm(-Ac)-AEJA=gm(-Ac)-AEJA|2	391961920		gm(-Ac)-AEJI|1	49963266	0.00551397	1	18.2119	-0.8797	0.8797
	3362	14.5335	3;2	1780.78	1780.78	-0.5289	gm(-Ac)-AEJA=gm(-Ac)-AEJA|2	391961920				gm(-Ac)-AEJY|1	37255384	0.00411153	1	15.7965	-1.1956	1.1956
	3475	15.3833	4;3;2	2520.09	2520.1	-1.5628	gm(-Ac)-AEJA=gm(-Ac)-AEJ=gm(-Ac)-AEJ|3	300843808	gm(-Ac)-AEJA=gm(-Ac)-AEJ=gm(-Ac)-AEJ|3, gm(-Ac)-AEJ=gm(-Ac)-AEJ=gm(-Ac)-AEJA|3	300843808		gm(-Ac)-AEJAA|1	29171223	0.00321935	1	9.675	-1.9274	1.9274
	3475	15.3833	4;3;2	2520.09	2520.1	-1.5628	gm(-Ac)-AEJ=gm(-Ac)-AEJ=gm(-Ac)-AEJA|3	300843808				gm-AEJA (Anh)|1	26329261	0.00290571	1	8.0544	-1.2964	1.2964
	2798	11.5273	3;2	1695.73	1695.73	-1.3446	gm(-Ac)-AEJG=gm(-Ac)-AEJ|2	293133472	gm(-Ac)-AEJG=gm(-Ac)-AEJ|2	293133472		gm(-Ac)-AEJS|1	16776518	0.00185147	1	5.5564	-1.507	1.507
	4513	20.6929	2;1	975.426	975.428	-2.5016	gm(-Ac)-AEJF|1	290197952	gm(-Ac)-AEJF|1	290197952		gm-AEJ|1	14923179	0.00164693	1	6.2068	-2.1575	2.1575
	3643	15.9608	4;3;2	2591.13	2591.13	-0.951	gm(-Ac)-AEJA=gm(-Ac)-AEJA=gm(-Ac)-AEJ|3	233748448	gm(-Ac)-AEJA=gm(-Ac)-AEJA=gm(-Ac)-AEJ|3, gm(-Ac)-AEJA=gm(-Ac)-AEJ=gm(-Ac)-AEJA|3	233748448		gm(-Ac)-AEJK|1	14233932	0.00157086	1	4.5274	-2.052	2.052
	3643	15.9608	4;3;2	2591.13	2591.13	-0.951	gm(-Ac)-AEJA=gm(-Ac)-AEJ=gm(-Ac)-AEJA|3	233748448				gm(-Ac)-AEJQ|1, gm(-Ac)-AEJAG|1	10688098	0.00117954	1	9.3502	-0.4733	0.4733
	1810	7.7188	1	656.274	656.275	-2.3932	gm(-Ac)-AE|1	151674688	gm(-Ac)-AE|1	151674688		gm(-Ac)-AEJA (Anh)|1	8000196	0.000882906	1	11.3634	0.4928	0.4928
	3198	13.7911	3;2	1751.75	1751.76	-1.6738	gm-AEJA=gm(-Ac)-AEJ|2	130899632	gm-AEJA=gm(-Ac)-AEJ|2, gm-AEJ=gm(-Ac)-AEJA|2	130899632		gm-AEJG|1	7575866	0.000836077	1	6.9961	-0.7398	0.7398
	3198	13.7911	3;2	1751.75	1751.76	-1.6738	gm-AEJ=gm(-Ac)-AEJA|2	130899632				gm-AE|1	7471835	0.000824596	1	8.6767	-0.8219	0.8219
	4866	22.5533	2;3	1785.77	1785.78	-1.8595	gm(-Ac)-AEJF=gm(-Ac)-AEJ|2	97695432	gm(-Ac)-AEJF=gm(-Ac)-AEJ|2	97695432		gm(-Ac)-AEJAT|1	7105950	0.000784217	1	6.6648	-0.1633	0.1633
	1995	8.8604	2;1	941.406	941.408	-1.8692	gm-AEJA|1	86860240	gm-AEJA|1	86860240		gm(-Ac)-AEJAF|1	7071831	0.000780451	1	24.3671	-1.5646	1.5646
	3411	14.9207	2;3	1822.79	1822.79	-0.9337	gm-AEJA=gm(-Ac)-AEJA|2	72330296	gm-AEJA=gm(-Ac)-AEJA|2	72330296		gm-AEJI|1	5822239	0.000642546	1	12.4712	-0.3252	0.3252
	3255	13.8301	2;1	927.427	927.428	-1.4465	gm(-Ac)-AEJV|1	60216304	gm(-Ac)-AEJV|1	60216304		gm(-Ac)-AEJN|1	5782724	0.000638185	1	5.0871	-0.9188	0.9188
	3395	14.645	3;2	1751.75	1751.76	-1.395	gm-AEJA=gm(-Ac)-AEJ|2	59725364	gm-AEJA=gm(-Ac)-AEJ|2, gm-AEJ=gm(-Ac)-AEJA|2	59725364		gm(-Ac)-AEJE|1	3924428	0.000433102	1	7.5209	-1.1011	1.1011
	3395	14.645	3;2	1751.75	1751.76	-1.395	gm-AEJ=gm(-Ac)-AEJA|2	59725364				gm-AEJF|1	3381594	0.000373195	1	21.9455	-1.3587	1.3587
	2994	12.4087	2;3	1766.77	1766.77	-0.7545	gm(-Ac)-AEJG=gm(-Ac)-AEJA|2	54893712	gm(-Ac)-AEJG=gm(-Ac)-AEJA|2	54893712		gm-AEJK|1, gm(-Ac)-AEJAV|1	2764774	0.000305122	1	5.5309	-1.3342	1.3342
	3610	16.1541	4;3;2	2562.11	2562.11	-0.6513	gm-AEJA=gm(-Ac)-AEJ=gm(-Ac)-AEJ|3	54685452	gm-AEJA=gm(-Ac)-AEJ=gm(-Ac)-AEJ|3	54685452		gm(-Ac)-AEJAI|1	2437246	0.000268976	1	19.3478	-0.9678	0.9678
	3776	16.7447	2;3;4	2633.14	2633.14	-0.3436	gm-AEJA=gm(-Ac)-AEJA=gm(-Ac)-AEJ|3	53644924	gm-AEJA=gm(-Ac)-AEJA=gm(-Ac)-AEJ|3, gm-AEJA=gm(-Ac)-AEJ=gm(-Ac)-AEJA|3	53644924		gm(-Ac)-AEJAK|1	2433756	0.000268591	1	7.1886	-2.0577	2.0577
	3776	16.7447	2;3;4	2633.14	2633.14	-0.3436	gm-AEJA=gm(-Ac)-AEJ=gm(-Ac)-AEJA|3	53644924				gm(-Ac)-AEJD|1	2432585	0.000268461	1	6.2856	-1.6202	1.6202
	4046	18.2119	2;1	941.443	941.444	-0.8797	gm(-Ac)-AEJI|1	49712540	gm(-Ac)-AEJI|1	49712540		gm(-Ac)-AEJT|1	1776152	0.000196017	1	6.1079	-1.6306	1.6306
	2947	12.1375	3;2	1695.73	1695.73	-0.9127	gm(-Ac)-AEJG=gm(-Ac)-AEJ|2	49619208	gm(-Ac)-AEJG=gm(-Ac)-AEJ|2	49619208		gm(-Ac)-AE (Anh)|1	1219534	0.000134588	1	12.0032	-0.9086	0.9086
	3738	16.5608	3;4;2	2662.17	2662.17	0.3243	gm(-Ac)-AEJA=gm(-Ac)-AEJA=gm(-Ac)-AEJA|3	47937348	gm(-Ac)-AEJA=gm(-Ac)-AEJA=gm(-Ac)-AEJA|3	47937348		gm-AEJAA|1	905361	9.99161e-05	1	10.2105	-1.3453	1.3453
	3621	15.7965	2;1	991.422	991.423	-1.1956	gm(-Ac)-AEJY|1	37255384	gm(-Ac)-AEJY|1	37255384		gm(-Ac)-AEJ (Anh)|1	857601	9.46453e-05	1	8.5744	-0.5325	0.5325
	4377	20.3188	3;2	2542.07	2542.08	-2.3308	gm-AEJA=gm(-Ac)-AEJ=gm(-Ac)-AEJ (Anh)|3	32728250	gm-AEJA=gm(-Ac)-AEJ=gm(-Ac)-AEJ (Anh)|3	32728250		gm(-Ac)-AEJAY|1	849099	9.3707e-05	1	17.159	-0.2818	0.2818
	3360	14.4736	3;4;2	2449.06	2449.06	-0.5742	gm(-Ac)-AEJ=gm(-Ac)-AEJ=gm(-Ac)-AEJ|3	30724920	gm(-Ac)-AEJ=gm(-Ac)-AEJ=gm(-Ac)-AEJ|3	30724920		gm(-Ac)-AEJG (Anh)|1	588652	6.4964e-05	1	9.3775	-0.4705	0.4705
	4213	19.3936	3;2	1731.73	1731.73	-1.4372	gm-AEJA=gm(-Ac)-AEJ (Anh)|2	27086122	gm-AEJA=gm(-Ac)-AEJ (Anh)|2	27086122		gm-AEJAF|1	214633	2.3687e-05	1	24.0693	-1.0371	1.0371
	3300	14.1433	3;4;2	2506.08	2506.08	0.0171	gm(-Ac)-AEJG=gm(-Ac)-AEJ=gm(-Ac)-AEJ|3	25147126	gm(-Ac)-AEJG=gm(-Ac)-AEJ=gm(-Ac)-AEJ|3	25147126		gm(-Ac)-AEJA=gm(-Ac)-AEJ|2	1632218890	0.180133	2	13.1424	-1.2704	1.2704
	4550	20.9535	3;2	1751.79	1751.79	-1.2541	gm(-Ac)-AEJI=gm(-Ac)-AEJ|2	24334452	gm(-Ac)-AEJI=gm(-Ac)-AEJ|2	24334452		gm(-Ac)-AEJAA=gm(-Ac)-AEJ|2, gm(-Ac)-AEJA=gm(-Ac)-AEJA|2	1007277807	0.111164	2	13.7991	-1.2487	1.2487
	3976	17.7676	3;2	1737.78	1737.78	-0.7518	gm(-Ac)-AEJV=gm(-Ac)-AEJ|2	23742454	gm(-Ac)-AEJV=gm(-Ac)-AEJ|2	23742454		gm(-Ac)-AEJ=gm(-Ac)-AEJ|2	434653056	0.0479686	2	11.9831	-1.4056	1.4056
	1825	8.0188	1	656.274	656.275	-1.8352	gm(-Ac)-AE|1	17066664	gm(-Ac)-AE|1	17066664		gm(-Ac)-AEJG=gm(-Ac)-AEJ|2	343123388	0.0378673	2	11.5273	-1.3446	1.3446
	3873	17.3047	4;3;2	2704.18	2704.18	-0.1506	gm-AEJA=gm(-Ac)-AEJA=gm(-Ac)-AEJA|3	16515699	gm-AEJA=gm(-Ac)-AEJA=gm(-Ac)-AEJA|3	16515699		gm-AEJA=gm(-Ac)-AEJ|2, gm-AEJ=gm(-Ac)-AEJA|2	192420059	0.0212356	2	13.7911	-1.6738	1.6738
	2187	9.675	1;2	970.433	970.434	-1.9274	gm(-Ac)-AEJAA|1	16494303	gm(-Ac)-AEJAA|1	16494303		gm(-Ac)-AEJF=gm(-Ac)-AEJ|2	97695432	0.0107817	2	22.5533	-1.8595	1.8595
	3065	12.6561	3;2	1680.72	1680.72	-1.4001	gm-AEJ=gm(-Ac)-AEJ|2	14923813	gm-AEJ=gm(-Ac)-AEJ|2	14923813		gm-AEJA=gm(-Ac)-AEJA|2	72330296	0.00798241	2	14.9207	-0.9337	0.9337
	3541	15.3417	3;2	1689.72	1689.72	-1.8539	gm(-Ac)-AEJA=gm(-Ac)-AEJ (Anh)|2	14781898	gm(-Ac)-AEJA=gm(-Ac)-AEJ (Anh)|2	14781898		gm(-Ac)-AEJG=gm(-Ac)-AEJA|2	55365943	0.00611022	2	12.4087	-0.7545	0.7545
	3413	14.6803	3;4;2	2577.12	2577.12	-0.0744	gm(-Ac)-AEJG=gm(-Ac)-AEJA=gm(-Ac)-AEJ|3	14771629	gm(-Ac)-AEJG=gm(-Ac)-AEJA=gm(-Ac)-AEJ|3, gm(-Ac)-AEJG=gm(-Ac)-AEJ=gm(-Ac)-AEJA|3	14771629		gm-AEJA=gm(-Ac)-AEJ (Anh)|2	30780524	0.00339696	2	19.3936	-1.4372	1.4372
	3413	14.6803	3;4;2	2577.12	2577.12	-0.0744	gm(-Ac)-AEJG=gm(-Ac)-AEJ=gm(-Ac)-AEJA|3	14771629				gm(-Ac)-AEJV=gm(-Ac)-AEJ|2	25188159	0.00277978	2	17.7676	-0.7518	0.7518
	837	4.5274	3;2;1	956.453	956.455	-2.052	gm(-Ac)-AEJK|1	14233932	gm(-Ac)-AEJK|1	14233932		gm(-Ac)-AEJA=gm(-Ac)-AEJ (Anh)|2	24615379	0.00271657	2	15.3417	-1.8539	1.8539
	4897	23.1096	2;3	1856.81	1856.82	-1.8162	gm(-Ac)-AEJF=gm(-Ac)-AEJA|2	13946480	gm(-Ac)-AEJF=gm(-Ac)-AEJA|2	13946480		gm(-Ac)-AEJI=gm(-Ac)-AEJ|2	24334452	0.00268556	2	20.9535	-1.2541	1.2541
	4086	18.3135	3;2	1801.77	1801.77	-0.2658	gm(-Ac)-AEJY=gm(-Ac)-AEJ|2	13007507	gm(-Ac)-AEJY=gm(-Ac)-AEJ|2	13007507		gm-AEJ=gm(-Ac)-AEJ|2	20723532	0.00228706	2	12.6561	-1.4001	1.4001
	3798	16.965	2;3	1760.76	1760.76	0.4794	gm(-Ac)-AEJA=gm(-Ac)-AEJA (Anh)|2	12725695	gm(-Ac)-AEJA=gm(-Ac)-AEJA (Anh)|2	12725695		gm(-Ac)-AEJA=gm(-Ac)-AEJA (Anh)|2	17175567	0.00189551	2	16.965	0.4794	0.4794
	1819	8.0544	3;2;1	921.38	921.382	-1.2964	gm-AEJA (Anh)|1	12563475	gm-AEJA (Anh)|1	12563475		gm(-Ac)-AEJF=gm(-Ac)-AEJA|2	16690493	0.00184197	2	23.1096	-1.8162	1.8162
	1095	5.5564	2;1	915.391	915.392	-1.507	gm(-Ac)-AEJS|1	12237309	gm(-Ac)-AEJS|1	12237309		gm(-Ac)-AEJY=gm(-Ac)-AEJ|2	13092058	0.00144485	2	18.3135	-0.2658	0.2658
	1811	7.6995	2;1;3	921.38	921.382	-1.4288	gm-AEJA (Anh)|1	9644461	gm-AEJA (Anh)|1	9644461		gm(-Ac)-AEJS=gm(-Ac)-AEJ|2	12338968	0.00136174	2	11.3528	-0.5668	0.5668
	1343	6.2068	2;1	870.369	870.371	-2.1575	gm-AEJ|1	8828669	gm-AEJ|1	8828669		gm-AEJA=gm(-Ac)-AEJA (Anh)|2	10398274	0.00114756	2	14.5275	-9.0681	9.0681
	4509	20.7622	2;3	2613.11	2613.12	-1.4847	gm-AEJA=gm(-Ac)-AEJA=gm(-Ac)-AEJ (Anh)|3	8819946	gm-AEJA=gm(-Ac)-AEJA=gm(-Ac)-AEJ (Anh)|3	8819946		gm(-Ac)-AEJK=gm(-Ac)-AEJ|2	6908326	0.000762407	2	10.1892	-0.4692	0.4692
	3666	16.0899	2;3	1689.72	1689.72	-0.4452	gm(-Ac)-AEJA=gm(-Ac)-AEJ (Anh)|2	8190481	gm(-Ac)-AEJA=gm(-Ac)-AEJ (Anh)|2	8190481		gm(-Ac)-AEJI=gm(-Ac)-AEJA|2	5596098	0.000617589	2	21.7685	-0.2839	0.2839
	2742	11.3528	3;2	1725.74	1725.74	-0.5668	gm(-Ac)-AEJS=gm(-Ac)-AEJ|2	7636304	gm(-Ac)-AEJS=gm(-Ac)-AEJ|2	7636304		gm(-Ac)-AEJV=gm(-Ac)-AEJA|2	4727667	0.000521748	2	18.6022	1.0713	1.0713
	1976	8.6767	1	698.285	698.286	-0.8219	gm-AE|1	7471835	gm-AE|1	7471835		gm(-Ac)-AEJS=gm(-Ac)-AEJA|2	3428446	0.000378365	2	12.0778	-1.0827	1.0827
	2764	11.3634	2;1	879.371	879.371	0.4928	gm(-Ac)-AEJA (Anh)|1	6960923	gm(-Ac)-AEJA (Anh)|1	6960923		gm(-Ac)-AEJAA=gm(-Ac)-AEJA|2	2648643	0.000292306	2	13.4608	0.4971	0.4971
	1615	7.3741	2;1	970.434	970.434	-0.7953	gm(-Ac)-AEJAA|1	6472326	gm(-Ac)-AEJAA|1	6472326		gm(-Ac)-AEJN=gm(-Ac)-AEJ|2	2619151	0.000289051	2	10.8646	-0.5089	0.5089
	2517	10.6958	2;1	970.433	970.434	-1.3613	gm(-Ac)-AEJAA|1	6204594	gm(-Ac)-AEJAA|1	6204594		gm(-Ac)-AEJK=gm(-Ac)-AEJA|2	2344924	0.000258787	2	10.9521	-0.3747	0.3747
	3574	15.4104	4;3;5	2542.06	2542.08	-8.615	gm-AEJA=gm(-Ac)-AEJ=gm(-Ac)-AEJ (Anh)|3	6081885	gm-AEJA=gm(-Ac)-AEJ=gm(-Ac)-AEJ (Anh)|3	6081885		gm(-Ac)-AEJY=gm(-Ac)-AEJA|2	2339496	0.000258188	2	18.925	0.1078	0.1078
	3434	14.7353	2;1	870.371	870.371	-0.1239	gm-AEJ|1	5900411	gm-AEJ|1	5900411		gm(-Ac)-AEJA=gm(-Ac)-AEJ (-H2O)|2	1610747	0.000177763	2	14.0151	-0.5381	0.5381
	4961	23.0185	3;4;2	2596.12	2596.13	-1.2156	gm(-Ac)-AEJF=gm(-Ac)-AEJ=gm(-Ac)-AEJ|3	5818618	gm(-Ac)-AEJF=gm(-Ac)-AEJ=gm(-Ac)-AEJ|3	5818618		gm(-Ac)-AEJN=gm(-Ac)-AEJA|2	844230	9.31697e-05	2	11.5996	-1.0194	1.0194
	1019	5.0871	2;1	942.402	942.403	-0.9188	gm(-Ac)-AEJN|1	5782724	gm(-Ac)-AEJN|1	5782724		gm(-Ac)-AEJD=gm(-Ac)-AEJ|2	735872	8.12112e-05	2	11.7102	-0.2947	0.2947
	3029	12.4793	3;2;4	1780.78	1780.78	-0.5289	gm(-Ac)-AEJAA=gm(-Ac)-AEJ|2	5440833	gm(-Ac)-AEJAA=gm(-Ac)-AEJ|2, gm(-Ac)-AEJA=gm(-Ac)-AEJA|2	5440833		gm(-Ac)-AEJD=gm(-Ac)-AEJA|2	416165	4.59282e-05	2	12.4653	-2.1178	2.1178
	3029	12.4793	3;2;4	1780.78	1780.78	-0.5289	gm(-Ac)-AEJA=gm(-Ac)-AEJA|2	5440833				gm(-Ac)-AEJF=gm(-Ac)-AEJ (Anh)|2	281355	3.10505e-05	2	24.8317	-1.1802	1.1802
	3378	14.5275	2;3;4	1802.75	1802.77	-9.0681	gm-AEJA=gm(-Ac)-AEJA (Anh)|2	5337476	gm-AEJA=gm(-Ac)-AEJA (Anh)|2	5337476		gm(-Ac)-AEJI=gm(-Ac)-AEJ (Anh)|2	126724	1.39853e-05	2	23.2804	-1.0832	1.0832
	4691	21.7685	3;2	1822.83	1822.83	-0.2839	gm(-Ac)-AEJI=gm(-Ac)-AEJA|2	5156027	gm(-Ac)-AEJI=gm(-Ac)-AEJA|2	5156027		gm(-Ac)-AEJV=gm(-Ac)-AEJ (Anh)|2	99681	1.10009e-05	2	20.0137	-0.9117	0.9117
	2425	10.1892	3;2;4	1766.8	1766.8	-0.4692	gm(-Ac)-AEJK=gm(-Ac)-AEJ|2	5021329	gm(-Ac)-AEJK=gm(-Ac)-AEJ|2	5021329		gm(-Ac)-AEJA=gm(-Ac)-AEJ=gm(-Ac)-AEJ|3, gm(-Ac)-AEJ=gm(-Ac)-AEJ=gm(-Ac)-AEJA|3	300843808	0.0332013	3	15.3833	-1.5628	1.5628
	3651	15.9576	3;4;5	2613.1	2613.12	-6.6631	gm-AEJA=gm(-Ac)-AEJA=gm(-Ac)-AEJ (Anh)|3	4684722	gm-AEJA=gm(-Ac)-AEJA=gm(-Ac)-AEJ (Anh)|3	4684722		gm(-Ac)-AEJA=gm(-Ac)-AEJA=gm(-Ac)-AEJ|3, gm(-Ac)-AEJA=gm(-Ac)-AEJ=gm(-Ac)-AEJA|3	239487910	0.02643	3	15.9608	-0.951	0.951
	1539	7.3037	2;1	915.39	915.392	-1.707	gm(-Ac)-AEJS|1	4539209	gm(-Ac)-AEJS|1	4539209		gm-AEJA=gm(-Ac)-AEJA=gm(-Ac)-AEJ|3, gm-AEJA=gm(-Ac)-AEJ=gm(-Ac)-AEJA|3	55597817	0.00613581	3	16.7447	-0.3436	0.3436
	3700	16.1795	3;2	1760.76	1760.76	-0.9765	gm(-Ac)-AEJA=gm(-Ac)-AEJA (Anh)|2	4449872	gm(-Ac)-AEJA=gm(-Ac)-AEJA (Anh)|2	4449872		gm-AEJA=gm(-Ac)-AEJ=gm(-Ac)-AEJ|3	54787521	0.00604638	3	16.1541	-0.6513	0.6513
	1430	6.6648	2	1000.44	1000.44	-0.1633	gm(-Ac)-AEJAT|1	4429343	gm(-Ac)-AEJAT|1	4429343		gm(-Ac)-AEJA=gm(-Ac)-AEJA=gm(-Ac)-AEJA|3	47937348	0.00529039	3	16.5608	0.3243	0.3243
	3033	12.4712	2	983.454	983.455	-0.3252	gm-AEJI|1	4312684	gm-AEJI|1	4312684		gm-AEJA=gm(-Ac)-AEJ=gm(-Ac)-AEJ (Anh)|3	39364868	0.00434433	3	20.3188	-2.3308	2.3308
	1592	6.9961	2;1	927.391	927.392	-0.7398	gm-AEJG|1	4279375	gm-AEJG|1	4279375		gm(-Ac)-AEJ=gm(-Ac)-AEJ=gm(-Ac)-AEJ|3	31291845	0.00345339	3	14.4736	-0.5742	0.5742
	3786	16.6579	1;2	921.381	921.382	-0.222	gm-AEJA (Anh)|1	4121325	gm-AEJA (Anh)|1	4121325		gm(-Ac)-AEJG=gm(-Ac)-AEJ=gm(-Ac)-AEJ|3	25426556	0.00280609	3	14.1433	0.0171	0.0171
	3940	18.415	4;3	2571.11	2571.11	0.6858	gm(-Ac)-AEJA=gm(-Ac)-AEJA=gm(-Ac)-AEJ (Anh)|3	4062154	gm(-Ac)-AEJA=gm(-Ac)-AEJA=gm(-Ac)-AEJ (Anh)|3	4062154		gm-AEJA=gm(-Ac)-AEJA=gm(-Ac)-AEJA|3	16515699	0.00182268	3	17.3047	-0.1506	0.1506
	3589	15.4682	3;4	2591.13	2591.13	-0.0202	gm(-Ac)-AEJA=gm(-Ac)-AEJA=gm(-Ac)-AEJ|3	3923359	gm(-Ac)-AEJA=gm(-Ac)-AEJA=gm(-Ac)-AEJ|3, gm(-Ac)-AEJA=gm(-Ac)-AEJ=gm(-Ac)-AEJA|3	3923359		gm(-Ac)-AEJG=gm(-Ac)-AEJA=gm(-Ac)-AEJ|3, gm(-Ac)-AEJG=gm(-Ac)-AEJ=gm(-Ac)-AEJA|3	14806945	0.0016341	3	14.6803	-0.0744	0.0744
	3589	15.4682	3;4	2591.13	2591.13	-0.0202	gm(-Ac)-AEJA=gm(-Ac)-AEJ=gm(-Ac)-AEJA|3	3923359				gm-AEJA=gm(-Ac)-AEJA=gm(-Ac)-AEJ (Anh)|3	14010162	0.00154617	3	20.7622	-1.4847	1.4847
	3248	13.8378	3;4;2	1731.72	1731.73	-8.8816	gm-AEJA=gm(-Ac)-AEJ (Anh)|2	3694402	gm-AEJA=gm(-Ac)-AEJ (Anh)|2	3694402		gm(-Ac)-AEJF=gm(-Ac)-AEJ=gm(-Ac)-AEJ|3	5818618	0.000642146	3	23.0185	-1.2156	1.2156
	4055	18.0584	2;3	1680.72	1680.72	0.343	gm-AEJ=gm(-Ac)-AEJ|2	3629419	gm-AEJ=gm(-Ac)-AEJ|2	3629419		gm(-Ac)-AEJA=gm(-Ac)-AEJ=gm(-Ac)-AEJ (Anh)|3	4262919	0.000470458	3	17.4476	-0.275	0.275
	5232	24.3671	2;1	1046.46	1046.47	-1.5646	gm(-Ac)-AEJAF|1	3612601	gm(-Ac)-AEJAF|1	3612601		gm(-Ac)-AEJA=gm(-Ac)-AEJA=gm(-Ac)-AEJ (Anh)|3	4062154	0.000448302	3	18.415	0.6858	0.6858
	1736	7.5209	2	957.402	957.403	-1.1011	gm(-Ac)-AEJE|1	3599791	gm(-Ac)-AEJE|1	3599791		gm(-Ac)-AEJF=gm(-Ac)-AEJ=gm(-Ac)-AEJA|3	3519692	0.000388435	3	23.375	-0.0272	0.0272
	3851	17.4476	4;3	2500.07	2500.07	-0.275	gm(-Ac)-AEJA=gm(-Ac)-AEJ=gm(-Ac)-AEJ (Anh)|3	3534092	gm(-Ac)-AEJA=gm(-Ac)-AEJ=gm(-Ac)-AEJ (Anh)|3	3534092		gm(-Ac)-AEJG=gm(-Ac)-AEJA=gm(-Ac)-AEJA|3	2798423	0.000308836	3	15.2183	0.7231	0.7231
	3244	13.8013	3;2;4	1802.75	1802.77	-8.865	gm-AEJA=gm(-Ac)-AEJA (Anh)|2	3512149	gm-AEJA=gm(-Ac)-AEJA (Anh)|2	3512149		gm(-Ac)-AEJA=gm(-Ac)-AEJA=gm(-Ac)-AEJA (Anh)|3	1773487	0.000195723	3	19.0331	0.4483	0.4483
	5032	23.375	4;3;2	2667.16	2667.16	-0.0272	gm(-Ac)-AEJF=gm(-Ac)-AEJ=gm(-Ac)-AEJA|3	3385813	gm(-Ac)-AEJF=gm(-Ac)-AEJ=gm(-Ac)-AEJA|3	3385813		gm-AEJA=gm(-Ac)-AEJA=gm(-Ac)-AEJA (Anh)|3	953372	0.000105215	3	16.7887	-4.8349	4.8349
	4759	21.9455	1;2	1017.44	1017.44	-1.3587	gm-AEJF|1	3381594	gm-AEJF|1	3381594		gm(-Ac)-AEJ=gm(-Ac)-AEJ=gm(-Ac)-AEJ (Anh)|3	416143	4.59258e-05	3	16.2621	-0.7361	0.7361
	2955	12.2184	3;2	1725.74	1725.74	-1.3096	gm(-Ac)-AEJS=gm(-Ac)-AEJ|2	3280547	gm(-Ac)-AEJS=gm(-Ac)-AEJ|2	3280547		gm(-Ac)-AEJF=gm(-Ac)-AEJ=gm(-Ac)-AEJ (Anh)|3	169274	1.86812e-05	3	25.5579	-1.0445	1.0445
	1127	5.5041	3;2	899.396	899.397	-1.5717	gm(-Ac)-AEJA|1	3227075	gm(-Ac)-AEJA|1	3227075
	3349	14.3417	2	927.428	927.428	-0.2619	gm(-Ac)-AEJV|1	3192588	gm(-Ac)-AEJV|1	3192588
	1761	7.5245	2	899.396	899.397	-1.0967	gm(-Ac)-AEJA|1	3040158	gm(-Ac)-AEJA|1	3040158
	2194	9.3502	2	956.418	956.419	-0.4733	gm(-Ac)-AEJQ|1	3021447	gm(-Ac)-AEJQ|1, gm(-Ac)-AEJAG|1	3021447
	2194	9.3502	2	956.418	956.419	-0.4733	gm(-Ac)-AEJAG|1	3021447
	2795	11.4231	4;3	1709.74	1709.75	-2.8768	gm(-Ac)-AEJA=gm(-Ac)-AEJ|2	2994994	gm(-Ac)-AEJA=gm(-Ac)-AEJ|2	2994994
	1944	8.5271	2	956.418	956.419	-0.7923	gm(-Ac)-AEJQ|1	2961432	gm(-Ac)-AEJQ|1, gm(-Ac)-AEJAG|1	2961432
	1944	8.5271	2	956.418	956.419	-0.7923	gm(-Ac)-AEJAG|1	2961432
	4152	18.6022	2;3	1808.82	1808.82	1.0713	gm(-Ac)-AEJV=gm(-Ac)-AEJA|2	2883040	gm(-Ac)-AEJV=gm(-Ac)-AEJA|2	2883040
	3026	12.3715	3	1709.74	1709.75	-1.2704	gm(-Ac)-AEJA=gm(-Ac)-AEJ|2	2813016	gm(-Ac)-AEJA=gm(-Ac)-AEJ|2	2813016
	3543	15.2183	4;3	2648.16	2648.15	0.7231	gm(-Ac)-AEJG=gm(-Ac)-AEJA=gm(-Ac)-AEJA|3	2798423	gm(-Ac)-AEJG=gm(-Ac)-AEJA=gm(-Ac)-AEJA|3	2798423			9061208023	0.999981
	1314	6.0904	2	956.417	956.419	-1.8772	gm(-Ac)-AEJQ|1	2758357	gm(-Ac)-AEJQ|1, gm(-Ac)-AEJAG|1	2758357
	1314	6.0904	2	956.417	956.419	-1.8772	gm(-Ac)-AEJAG|1	2758357
	792	4.2889	2;3	1000.44	1000.44	-1.2004	gm(-Ac)-AEJAT|1	2676607	gm(-Ac)-AEJAT|1	2676607
	2641	10.8646	3;2	1752.75	1752.75	-0.5089	gm(-Ac)-AEJN=gm(-Ac)-AEJ|2	2619151	gm(-Ac)-AEJN=gm(-Ac)-AEJ|2	2619151
	4546	20.8091	2	1046.46	1046.47	-1.448	gm(-Ac)-AEJAF|1	2443975	gm(-Ac)-AEJAF|1	2443975
	2931	12.0778	3;2	1796.78	1796.78	-1.0827	gm(-Ac)-AEJS=gm(-Ac)-AEJA|2	2400903	gm(-Ac)-AEJS=gm(-Ac)-AEJA|2	2400903
	1359	6.2856	2	943.385	943.387	-1.6202	gm(-Ac)-AEJD|1	2322750	gm(-Ac)-AEJD|1	2322750
	4214	18.925	2;3	1872.81	1872.81	0.1078	gm(-Ac)-AEJY=gm(-Ac)-AEJA|2	2258918	gm(-Ac)-AEJY=gm(-Ac)-AEJA|2	2258918
	1707	7.3382	2	956.418	956.419	-0.92	gm(-Ac)-AEJQ|1	1946862	gm(-Ac)-AEJQ|1, gm(-Ac)-AEJAG|1	1946862
	1707	7.3382	2	956.418	956.419	-0.92	gm(-Ac)-AEJAG|1	1946862
	2657	10.9521	2;4;3	1837.84	1837.84	-0.3747	gm(-Ac)-AEJK=gm(-Ac)-AEJA|2	1876798	gm(-Ac)-AEJK=gm(-Ac)-AEJA|2	1876798
	3797	16.699	4	2591.13	2591.13	-0.1144	gm(-Ac)-AEJA=gm(-Ac)-AEJA=gm(-Ac)-AEJ|3	1816103	gm(-Ac)-AEJA=gm(-Ac)-AEJA=gm(-Ac)-AEJ|3, gm(-Ac)-AEJA=gm(-Ac)-AEJ=gm(-Ac)-AEJA|3	1816103
	3797	16.699	4	2591.13	2591.13	-0.1144	gm(-Ac)-AEJA=gm(-Ac)-AEJ=gm(-Ac)-AEJA|3	1816103
	1649	7.1886	2;3	1027.49	1027.49	-2.0577	gm(-Ac)-AEJAK|1	1776321	gm(-Ac)-AEJAK|1	1776321
	3168	13.263	3;2	1780.78	1780.78	-1.9684	gm(-Ac)-AEJAA=gm(-Ac)-AEJ|2	1651653	gm(-Ac)-AEJAA=gm(-Ac)-AEJ|2, gm(-Ac)-AEJA=gm(-Ac)-AEJA|2	1651653
	3168	13.263	3;2	1780.78	1780.78	-1.9684	gm(-Ac)-AEJA=gm(-Ac)-AEJA|2	1651653
	1896	8.5078	1;2	927.392	927.392	-0.6081	gm-AEJG|1	1650546	gm-AEJG|1	1650546
	3714	16.2243	3	2633.14	2633.14	0.0041	gm-AEJA=gm(-Ac)-AEJA=gm(-Ac)-AEJ|3	1537637	gm-AEJA=gm(-Ac)-AEJA=gm(-Ac)-AEJ|3, gm-AEJA=gm(-Ac)-AEJ=gm(-Ac)-AEJA|3	1537637
	3714	16.2243	3	2633.14	2633.14	0.0041	gm-AEJA=gm(-Ac)-AEJ=gm(-Ac)-AEJA|3	1537637
	4144	19.0331	4;3	2642.15	2642.14	0.4483	gm(-Ac)-AEJA=gm(-Ac)-AEJA=gm(-Ac)-AEJA (Anh)|3	1477692	gm(-Ac)-AEJA=gm(-Ac)-AEJA=gm(-Ac)-AEJA (Anh)|3	1477692
	3131	13.1469	3	1725.74	1725.74	-1.3096	gm(-Ac)-AEJS=gm(-Ac)-AEJ|2	1422117	gm(-Ac)-AEJS=gm(-Ac)-AEJ|2	1422117
	4301	19.3478	2	1012.48	1012.48	-0.9678	gm(-Ac)-AEJAI|1	1329320	gm(-Ac)-AEJAI|1	1329320
	5310	24.767	3;2	1856.81	1856.82	-1.1259	gm(-Ac)-AEJF=gm(-Ac)-AEJA|2	1326811	gm(-Ac)-AEJF=gm(-Ac)-AEJA|2	1326811
	2312	9.8693	2;1	927.391	927.392	-1.727	gm-AEJG|1	1324202	gm-AEJG|1	1324202
	1129	5.5309	2	998.464	998.466	-1.3342	gm-AEJK|1	1317950	gm-AEJK|1, gm(-Ac)-AEJAV|1	1317950
	1129	5.5309	2	998.464	998.466	-1.3342	gm(-Ac)-AEJAV|1	1317950
	3208	13.4608	3	1851.82	1851.82	0.4971	gm(-Ac)-AEJAA=gm(-Ac)-AEJA|2	1254564	gm(-Ac)-AEJAA=gm(-Ac)-AEJA|2	1254564
	3303	14.1192	3	1766.8	1766.8	-0.176	gm(-Ac)-AEJK=gm(-Ac)-AEJ|2	1234911	gm(-Ac)-AEJK=gm(-Ac)-AEJ|2	1234911
	2930	12.0032	1	636.249	636.249	-0.9086	gm(-Ac)-AE (Anh)|1	1219534	gm(-Ac)-AE (Anh)|1	1219534
	3173	13.2904	2	1680.72	1680.72	-1.4727	gm-AEJ=gm(-Ac)-AEJ|2	1136878	gm-AEJ=gm(-Ac)-AEJ|2	1136878
	4391	20.1568	2;3	1802.77	1802.77	-1.3077	gm-AEJA=gm(-Ac)-AEJA (Anh)|2	1105749	gm-AEJA=gm(-Ac)-AEJA (Anh)|2	1105749
	3697	16.1216	2;3	1751.76	1751.76	-0.6285	gm-AEJA=gm(-Ac)-AEJ|2	1103563	gm-AEJA=gm(-Ac)-AEJ|2, gm-AEJ=gm(-Ac)-AEJA|2	1103563
	3697	16.1216	2;3	1751.76	1751.76	-0.6285	gm-AEJ=gm(-Ac)-AEJA|2	1103563
	3002	12.2901	2	927.428	927.428	-0.6567	gm(-Ac)-AEJV|1	1102663	gm(-Ac)-AEJV|1	1102663
	2696	11.1502	4;3	1856.8	1856.82	-9.9753	gm(-Ac)-AEJF=gm(-Ac)-AEJA|2	1088904	gm(-Ac)-AEJF=gm(-Ac)-AEJA|2	1088904
	3409	14.5563	3	1689.72	1689.72	-0.4452	gm(-Ac)-AEJA=gm(-Ac)-AEJ (Anh)|2	1066772	gm(-Ac)-AEJA=gm(-Ac)-AEJ (Anh)|2	1066772
	3909	17.3779	2	1680.72	1680.72	1.0693	gm-AEJ=gm(-Ac)-AEJ|2	1033422	gm-AEJ=gm(-Ac)-AEJ|2	1033422
	3046	12.5127	3	1796.78	1796.78	-1.1846	gm(-Ac)-AEJS=gm(-Ac)-AEJA|2	1027543	gm(-Ac)-AEJS=gm(-Ac)-AEJA|2	1027543
	4158	18.6247	3;2	1737.78	1737.78	0.618	gm(-Ac)-AEJV=gm(-Ac)-AEJ|2	975523	gm(-Ac)-AEJV=gm(-Ac)-AEJ|2	975523
	3296	14.0151	3	1691.74	1691.74	-0.5381	gm(-Ac)-AEJA=gm(-Ac)-AEJ (-H2O)|2	936777	gm(-Ac)-AEJA=gm(-Ac)-AEJ (-H2O)|2	936777
	1328	6.1079	2	929.406	929.408	-1.6306	gm(-Ac)-AEJT|1	931939	gm(-Ac)-AEJT|1	931939
	2690	11.0013	3	1808.81	1808.82	-0.4471	gm(-Ac)-AEJV=gm(-Ac)-AEJA|2	915085	gm(-Ac)-AEJV=gm(-Ac)-AEJA|2	915085
	2897	11.831	2	983.454	983.455	-0.8217	gm-AEJI|1	912846	gm-AEJI|1	912846
	2449	10.2105	2	1012.44	1012.45	-1.3453	gm-AEJAA|1	905361	gm-AEJAA|1	905361
	3379	14.5145	3	1851.82	1851.82	-1.5793	gm(-Ac)-AEJAA=gm(-Ac)-AEJA|2	881379	gm(-Ac)-AEJAA=gm(-Ac)-AEJA|2	881379
	1967	8.5744	2;1	808.333	808.334	-0.5325	gm(-Ac)-AEJ (Anh)|1	857601	gm(-Ac)-AEJ (Anh)|1	857601
	3878	17.159	2	1062.46	1062.46	-0.2818	gm(-Ac)-AEJAY|1	849099	gm(-Ac)-AEJAY|1	849099
	2835	11.5996	3	1823.79	1823.79	-1.0194	gm(-Ac)-AEJN=gm(-Ac)-AEJA|2	844230	gm(-Ac)-AEJN=gm(-Ac)-AEJA|2	844230
	1479	6.5595	2	929.407	929.408	-0.5142	gm(-Ac)-AEJT|1	844213	gm(-Ac)-AEJT|1	844213
	4025	17.8494	2	998.465	998.466	-0.1727	gm-AEJK|1	746135	gm-AEJK|1, gm(-Ac)-AEJAV|1	746135
	4025	17.8494	2	998.465	998.466	-0.1727	gm(-Ac)-AEJAV|1	746135
	2870	11.7102	3	1753.74	1753.74	-0.2947	gm(-Ac)-AEJD=gm(-Ac)-AEJ|2	735872	gm(-Ac)-AEJD=gm(-Ac)-AEJ|2	735872
	4153	18.5422	2	998.466	998.466	0.5608	gm-AEJK|1	700689	gm-AEJK|1, gm(-Ac)-AEJAV|1	700689
	4153	18.5422	2	998.466	998.466	0.5608	gm(-Ac)-AEJAV|1	700689
	4143	18.5055	2;3	1751.76	1751.76	2.1589	gm-AEJA=gm(-Ac)-AEJ|2	691500	gm-AEJA=gm(-Ac)-AEJ|2, gm-AEJ=gm(-Ac)-AEJA|2	691500
	4143	18.5055	2;3	1751.76	1751.76	2.1589	gm-AEJ=gm(-Ac)-AEJA|2	691500
	3466	14.8604	3	1691.74	1691.74	0.3278	gm(-Ac)-AEJA=gm(-Ac)-AEJ (-H2O)|2	673970	gm(-Ac)-AEJA=gm(-Ac)-AEJ (-H2O)|2	673970
	1757	7.5564	2	1027.49	1027.49	-1.4637	gm(-Ac)-AEJAK|1	657435	gm(-Ac)-AEJAK|1	657435
	3817	16.7887	3;4	2684.14	2684.15	-4.8349	gm-AEJA=gm(-Ac)-AEJA=gm(-Ac)-AEJA (Anh)|3	640594	gm-AEJA=gm(-Ac)-AEJA=gm(-Ac)-AEJA (Anh)|3	640594
	4273	19.324	2;1	983.454	983.455	-0.4493	gm-AEJI|1	596709	gm-AEJI|1	596709
	2221	9.3775	2	865.355	865.355	-0.4705	gm(-Ac)-AEJG (Anh)|1	588652	gm(-Ac)-AEJG (Anh)|1	588652
	4092	18.2423	3	1689.72	1689.72	-0.1201	gm(-Ac)-AEJA=gm(-Ac)-AEJ (Anh)|2	576228	gm(-Ac)-AEJA=gm(-Ac)-AEJ (Anh)|2	576228
	3470	14.9336	4	2449.06	2449.06	0.622	gm(-Ac)-AEJ=gm(-Ac)-AEJ=gm(-Ac)-AEJ|3	566925	gm(-Ac)-AEJ=gm(-Ac)-AEJ=gm(-Ac)-AEJ|3	566925
	3489	14.9724	4;3	2542.07	2542.08	-6.0336	gm-AEJA=gm(-Ac)-AEJ=gm(-Ac)-AEJ (Anh)|3	554733	gm-AEJA=gm(-Ac)-AEJ=gm(-Ac)-AEJ (Anh)|3	554733
	3512	15.0447	3	1851.82	1851.82	0.3983	gm(-Ac)-AEJAA=gm(-Ac)-AEJA|2	512700	gm(-Ac)-AEJAA=gm(-Ac)-AEJA|2	512700
	2639	10.8203	4;3	1766.8	1766.8	0.1349	gm(-Ac)-AEJK=gm(-Ac)-AEJ|2	502652	gm(-Ac)-AEJK=gm(-Ac)-AEJ|2	502652
	2663	10.9386	2	879.371	879.371	-0.34	gm(-Ac)-AEJA (Anh)|1	493703	gm(-Ac)-AEJA (Anh)|1	493703
	3783	16.6171	4	2500.07	2500.07	1.2875	gm(-Ac)-AEJA=gm(-Ac)-AEJ=gm(-Ac)-AEJ (Anh)|3	488482	gm(-Ac)-AEJA=gm(-Ac)-AEJ=gm(-Ac)-AEJ (Anh)|3	488482
	2722	11.1712	3	1766.77	1766.77	-0.7545	gm(-Ac)-AEJG=gm(-Ac)-AEJA|2	472231	gm(-Ac)-AEJG=gm(-Ac)-AEJA|2	472231
	4408	19.8951	3	1808.81	1808.82	-0.2447	gm(-Ac)-AEJV=gm(-Ac)-AEJA|2	471317	gm(-Ac)-AEJV=gm(-Ac)-AEJA|2	471317
	3623	15.6493	3	1737.78	1737.78	0.7234	gm(-Ac)-AEJV=gm(-Ac)-AEJ|2	470182	gm(-Ac)-AEJV=gm(-Ac)-AEJ|2	470182
	4485	20.3383	3	1808.81	1808.82	-1.4594	gm(-Ac)-AEJV=gm(-Ac)-AEJA|2	458225	gm(-Ac)-AEJV=gm(-Ac)-AEJA|2	458225
	4469	20.2376	2	1012.48	1012.48	-0.4253	gm(-Ac)-AEJAI|1	437356	gm(-Ac)-AEJAI|1	437356
	4039	17.9258	2	1012.48	1012.48	-0.0033	gm(-Ac)-AEJAI|1	433895	gm(-Ac)-AEJAI|1	433895
	2881	11.7685	4	1837.84	1837.84	-1.1718	gm(-Ac)-AEJK=gm(-Ac)-AEJA|2	431400	gm(-Ac)-AEJK=gm(-Ac)-AEJA|2	431400
	4649	21.3661	2	1046.47	1046.47	-0.0482	gm(-Ac)-AEJAF|1	426435	gm(-Ac)-AEJAF|1	426435
	3041	12.4653	3	1824.77	1824.77	-2.1178	gm(-Ac)-AEJD=gm(-Ac)-AEJA|2	416165	gm(-Ac)-AEJD=gm(-Ac)-AEJA|2	416165
	3722	16.2621	4	2429.03	2429.03	-0.7361	gm(-Ac)-AEJ=gm(-Ac)-AEJ=gm(-Ac)-AEJ (Anh)|3	416143	gm(-Ac)-AEJ=gm(-Ac)-AEJ=gm(-Ac)-AEJ (Anh)|3	416143
	3951	17.4582	3	2633.15	2633.14	1.7425	gm-AEJA=gm(-Ac)-AEJA=gm(-Ac)-AEJ|3	415256	gm-AEJA=gm(-Ac)-AEJA=gm(-Ac)-AEJ|3, gm-AEJA=gm(-Ac)-AEJ=gm(-Ac)-AEJA|3	415256
	3951	17.4582	3	2633.15	2633.14	1.7425	gm-AEJA=gm(-Ac)-AEJ=gm(-Ac)-AEJA|3	415256
	2022	8.6587	2	879.37	879.371	-0.7565	gm(-Ac)-AEJA (Anh)|1	411281	gm(-Ac)-AEJA (Anh)|1	411281
	4607	21.171	3	1822.83	1822.83	0.1179	gm(-Ac)-AEJI=gm(-Ac)-AEJA|2	391534	gm(-Ac)-AEJI=gm(-Ac)-AEJA|2	391534
	2560	10.4827	2	899.397	899.397	-0.2144	gm(-Ac)-AEJA|1	367481	gm(-Ac)-AEJA|1	367481
	974	4.8991	2	899.396	899.397	-1.5717	gm(-Ac)-AEJA|1	356918	gm(-Ac)-AEJA|1	356918
	3868	17.0312	3	1802.77	1802.77	-1.1458	gm-AEJA=gm(-Ac)-AEJA (Anh)|2	356153	gm-AEJA=gm(-Ac)-AEJA (Anh)|2	356153
	1873	8.23	2	957.401	957.403	-1.4836	gm(-Ac)-AEJE|1	324637	gm(-Ac)-AEJE|1	324637
	2101	8.9774	2	927.391	927.392	-0.7398	gm-AEJG|1	321743	gm-AEJG|1	321743
	2432	10.05	1	656.276	656.275	1.6059	gm(-Ac)-AE|1	315926	gm(-Ac)-AE|1	315926
	4192	18.6953	2	1780.79	1780.78	4.8596	gm(-Ac)-AEJAA=gm(-Ac)-AEJ|2	312681	gm(-Ac)-AEJAA=gm(-Ac)-AEJ|2, gm(-Ac)-AEJA=gm(-Ac)-AEJA|2	312681
	4192	18.6953	2	1780.79	1780.78	4.8596	gm(-Ac)-AEJA=gm(-Ac)-AEJA|2	312681
	4975	22.9489	2	1046.46	1046.47	-1.7979	gm(-Ac)-AEJAF|1	302764	gm(-Ac)-AEJAF|1	302764
	1438	6.6306	2	899.397	899.397	-0.418	gm(-Ac)-AEJA|1	299323	gm(-Ac)-AEJA|1	299323
	1428	6.6263	2	828.36	828.36	-0.2442	gm(-Ac)-AEJ|1	295958	gm(-Ac)-AEJ|1	295958
	4080	18.1555	4	2642.14	2642.14	-0.3834	gm(-Ac)-AEJA=gm(-Ac)-AEJA=gm(-Ac)-AEJA (Anh)|3	295795	gm(-Ac)-AEJA=gm(-Ac)-AEJA=gm(-Ac)-AEJA (Anh)|3	295795
	5257	24.4794	3;4	2506.09	2506.08	5.5266	gm(-Ac)-AEJG=gm(-Ac)-AEJ=gm(-Ac)-AEJ|3	279430	gm(-Ac)-AEJG=gm(-Ac)-AEJ=gm(-Ac)-AEJ|3	279430
	4198	18.7404	3	2613.12	2613.12	2.0189	gm-AEJA=gm(-Ac)-AEJA=gm(-Ac)-AEJ (Anh)|3	256072	gm-AEJA=gm(-Ac)-AEJA=gm(-Ac)-AEJ (Anh)|3	256072
	4290	19.3021	2	941.443	941.444	-0.6852	gm(-Ac)-AEJI|1	250726	gm(-Ac)-AEJI|1	250726
	4286	19.178	3	2613.12	2613.12	-0.0832	gm-AEJA=gm(-Ac)-AEJA=gm(-Ac)-AEJ (Anh)|3	249422	gm-AEJA=gm(-Ac)-AEJA=gm(-Ac)-AEJ (Anh)|3	249422
	5169	24.0363	3	1856.81	1856.82	-0.4356	gm(-Ac)-AEJF=gm(-Ac)-AEJA|2	246091	gm(-Ac)-AEJF=gm(-Ac)-AEJA|2	246091
	4181	18.6508	4;3	2500.07	2500.07	1.0922	gm(-Ac)-AEJA=gm(-Ac)-AEJ=gm(-Ac)-AEJ (Anh)|3	240345	gm(-Ac)-AEJA=gm(-Ac)-AEJ=gm(-Ac)-AEJ (Anh)|3	240345
	2261	9.4596	2	828.359	828.36	-1.4231	gm(-Ac)-AEJ|1	237988	gm(-Ac)-AEJ|1	237988
	4760	21.8796	2	1012.48	1012.48	-1.0884	gm(-Ac)-AEJAI|1	236675	gm(-Ac)-AEJAI|1	236675
	4221	18.8246	2	975.428	975.428	-0.4993	gm(-Ac)-AEJF|1	230633	gm(-Ac)-AEJF|1	230633
	728	3.8644	2	885.38	885.381	-1.5119	gm(-Ac)-AEJG|1	230354	gm(-Ac)-AEJG|1	230354
	5202	24.287	2;3	1695.75	1695.73	8.4534	gm(-Ac)-AEJG=gm(-Ac)-AEJ|2	227825	gm(-Ac)-AEJG=gm(-Ac)-AEJ|2	227825
	584	3.4241	2	828.359	828.36	-1.5704	gm(-Ac)-AEJ|1	212757	gm(-Ac)-AEJ|1	212757
	4825	22.2112	2	975.428	975.428	-0.3116	gm(-Ac)-AEJF|1	210212	gm(-Ac)-AEJF|1	210212
	866	4.4358	2	870.37	870.371	-1.4014	gm-AEJ|1	194099	gm-AEJ|1	194099
	1880	8.3147	2	885.382	885.381	0.3494	gm(-Ac)-AEJG|1	191837	gm(-Ac)-AEJG|1	191837
	4386	19.7283	2	1046.46	1046.47	-1.6813	gm(-Ac)-AEJAF|1	170817	gm(-Ac)-AEJAF|1	170817
	4612	21.2018	3	2684.16	2684.15	0.5819	gm-AEJA=gm(-Ac)-AEJA=gm(-Ac)-AEJA (Anh)|3	163454	gm-AEJA=gm(-Ac)-AEJA=gm(-Ac)-AEJA (Anh)|3	163454
	5305	24.8317	3;2	1765.75	1765.75	-1.1802	gm(-Ac)-AEJF=gm(-Ac)-AEJ (Anh)|2	162889	gm(-Ac)-AEJF=gm(-Ac)-AEJ (Anh)|2	162889
	6102	29.034	3	1766.79	1766.8	-7.1019	gm(-Ac)-AEJK=gm(-Ac)-AEJ|2	149434	gm(-Ac)-AEJK=gm(-Ac)-AEJ|2	149434
	4393	19.7768	3	2684.16	2684.15	0.2408	gm-AEJA=gm(-Ac)-AEJA=gm(-Ac)-AEJA (Anh)|3	149324	gm-AEJA=gm(-Ac)-AEJA=gm(-Ac)-AEJA (Anh)|3	149324
	2367	9.9312	2	879.37	879.371	-0.8953	gm(-Ac)-AEJA (Anh)|1	134289	gm(-Ac)-AEJA (Anh)|1	134289
	5021	23.2804	3	1731.77	1731.77	-1.0832	gm(-Ac)-AEJI=gm(-Ac)-AEJ (Anh)|2	126724	gm(-Ac)-AEJI=gm(-Ac)-AEJ (Anh)|2	126724
	2391	9.9389	3	1695.73	1695.73	-0.3913	gm(-Ac)-AEJG=gm(-Ac)-AEJ|2	121977	gm(-Ac)-AEJG=gm(-Ac)-AEJ|2	121977
	5673	26.5939	3	1765.75	1765.75	-1.6987	gm(-Ac)-AEJF=gm(-Ac)-AEJ (Anh)|2	118466	gm(-Ac)-AEJF=gm(-Ac)-AEJ (Anh)|2	118466
	4800	21.99	2	1046.46	1046.47	-0.7481	gm(-Ac)-AEJAF|1	115239	gm(-Ac)-AEJAF|1	115239
	1543	6.7806	2	943.386	943.387	-0.5204	gm(-Ac)-AEJD|1	109835	gm(-Ac)-AEJD|1	109835
	5288	24.6433	4	2667.16	2667.16	-1.2172	gm(-Ac)-AEJF=gm(-Ac)-AEJ=gm(-Ac)-AEJA|3	103400	gm(-Ac)-AEJF=gm(-Ac)-AEJ=gm(-Ac)-AEJA|3	103400
	4339	19.4709	3	2562.12	2562.11	4.5658	gm-AEJA=gm(-Ac)-AEJ=gm(-Ac)-AEJ|3	102069	gm-AEJA=gm(-Ac)-AEJ=gm(-Ac)-AEJ|3	102069
	4441	20.0137	3	1717.75	1717.75	-0.9117	gm(-Ac)-AEJV=gm(-Ac)-AEJ (Anh)|2	99681	gm(-Ac)-AEJV=gm(-Ac)-AEJ (Anh)|2	99681
	5190	24.0693	2	1088.48	1088.48	-1.0371	gm-AEJAF|1	96020	gm-AEJAF|1	96020
	5455	25.5579	4;3	2576.1	2576.1	-1.0445	gm(-Ac)-AEJF=gm(-Ac)-AEJ=gm(-Ac)-AEJ (Anh)|3	85445	gm(-Ac)-AEJF=gm(-Ac)-AEJ=gm(-Ac)-AEJ (Anh)|3	85445
	4775	21.9287	3	1801.77	1801.77	-0.5881	gm(-Ac)-AEJY=gm(-Ac)-AEJ|2	84551	gm(-Ac)-AEJY=gm(-Ac)-AEJ|2	84551
	4776	21.8687	2	1088.48	1088.48	-0.925	gm-AEJAF|1	84105	gm-AEJAF|1	84105
	4788	21.9403	3	1856.81	1856.82	-2.8023	gm(-Ac)-AEJF=gm(-Ac)-AEJA|2	82207	gm(-Ac)-AEJF=gm(-Ac)-AEJA|2	82207
	4347	19.4984	3	1872.81	1872.81	1.0687	gm(-Ac)-AEJY=gm(-Ac)-AEJA|2	80578	gm(-Ac)-AEJY=gm(-Ac)-AEJA|2	80578
	5037	23.3134	3;2	1802.76	1802.77	-6.3861	gm-AEJA=gm(-Ac)-AEJA (Anh)|2	64812	gm-AEJA=gm(-Ac)-AEJA (Anh)|2	64812
	4950	22.7516	3	1822.83	1822.83	-1.2052	gm(-Ac)-AEJI=gm(-Ac)-AEJA|2	48537	gm(-Ac)-AEJI=gm(-Ac)-AEJA|2	48537
	5619	26.2225	4	2576.1	2576.1	-1.8974	gm(-Ac)-AEJF=gm(-Ac)-AEJ=gm(-Ac)-AEJ (Anh)|3	43686	gm(-Ac)-AEJF=gm(-Ac)-AEJ=gm(-Ac)-AEJ (Anh)|3	43686
	5329	24.822	4;3	2576.1	2576.1	-0.8549	gm(-Ac)-AEJF=gm(-Ac)-AEJ=gm(-Ac)-AEJ (Anh)|3	40143	gm(-Ac)-AEJF=gm(-Ac)-AEJ=gm(-Ac)-AEJ (Anh)|3	40143
	6240	29.6617	3	1837.83	1837.84	-8.2051	gm(-Ac)-AEJK=gm(-Ac)-AEJA|2	36726	gm(-Ac)-AEJK=gm(-Ac)-AEJA|2	36726
	5372	24.9101	3	2577.13	2577.12	5.9937	gm(-Ac)-AEJG=gm(-Ac)-AEJA=gm(-Ac)-AEJ|3	35316	gm(-Ac)-AEJG=gm(-Ac)-AEJA=gm(-Ac)-AEJ|3, gm(-Ac)-AEJG=gm(-Ac)-AEJ=gm(-Ac)-AEJA|3	35316
	5372	24.9101	3	2577.13	2577.12	5.9937	gm(-Ac)-AEJG=gm(-Ac)-AEJ=gm(-Ac)-AEJA|3	35316
	5480	25.4359	2	1088.48	1088.48	-0.7007	gm-AEJAF|1	34508	gm-AEJAF|1	34508
	5178	23.9791	4	2667.16	2667.16	-0.4045	gm(-Ac)-AEJF=gm(-Ac)-AEJ=gm(-Ac)-AEJA|3	30479	gm(-Ac)-AEJF=gm(-Ac)-AEJ=gm(-Ac)-AEJA|3	30479
	6292	29.9454	3	1802.78	1802.77	7.1829	gm-AEJA=gm(-Ac)-AEJA (Anh)|2	21935	gm-AEJA=gm(-Ac)-AEJA (Anh)|2	21935
	5584	25.9754	2;3	1695.74	1695.73	5.7821	gm(-Ac)-AEJG=gm(-Ac)-AEJ|2	20906	gm(-Ac)-AEJG=gm(-Ac)-AEJ|2	20906
	1664	7.3071	2;1	979.361				464580640
	3016	12.9417	2;3;4	1789.71				410248960
	2163	9.9969	2;3;1	1271.56				145660016
	969	5.448	2;1	667.29				115891272
	3105	13.6525	2;3	1548.68				97510576
	3214	13.9536	2;3;4	1860.75				91459128
	2611	11.0057	2;3;1	1342.6				87253472
	1729	7.668	1;2	738.327				83672112
	2568	10.6232	2;1	913.412				82337152
	1817	8.5125	1;2	738.327				78785528
	1778	7.6078	2;1	898.412				74863536
	3148	13.3871	3;2;4	2145.91				74583440
	2271	9.6328	2;3;1	1335.56				69347024
	1671	7.3107	3;2;1	1017.31				66791576
	3114	13.2117	3;2	1831.72				64568324
	3106	12.9069	3	3419.49				61359124
	1894	8.8608	1;3;2	979.353				55678300
	1831	8.2615	2;3;1	1071.48				53001416
	1824	8.0555	2;3;1	937.342				51984144
	2320	9.8594	2;3	1110.49				49863124
	3546	15.393	4;2;3	2600.06				48648360
	339	2.3064	1	989.638				47643048
	1098	5.4445	2;1;3	866.305				46405208
	2840	11.6673	3;2	1718.67				43610068
	2719	11.2021	2;3	1775.7				43005436
	3326	14.2829	2;1	673.339				42245196
	1809	7.7025	1;2;3	937.342				42161404
	3642	15.9402	3;2;4	2359.03				41365544
	2260	9.6294	2	1174.5				40650672
	2013	8.8607	3;1;2	963.387				39734792
	3180	13.806	2	1343.58				38424760
	3020	12.667	2;3;4	1827.66				37303732
	1334	6.1976	2;3;1	923.327				37142328
	782	4.6191	2;1	908.325				36620560
	3066	12.9339	2;4;3	1747.69				35940964
	3647	15.9588	2;3;4	2671.09				35608392
	7714	36.9231	1	228.133				35408960
	1016	5.4314	1;3;2	965.346				33617700
	6752	32.3539	1	184.107				32284598
	2033	8.8628	1	203.079				32026396
	887	4.8043	1	207.147				31901546
	1556	6.9606	1;2	991.389				31597546
	3308	14.1641	3;4;2	2216.95				30380182
	829	4.5009	2;1	827.374				28072226
	2894	11.9644	2;4;3	1676.65				27906370
	1198	6.1534	2;1	724.312				27612868
	3108	12.9118	4	5129.24				27298914
	3272	14.0102	2;3	1831.72				26832064
	1709	7.4841	3;2	1071.48				26636548
	313	2.2248	1	945.654				26074738
	3125	13.2046	3;2	1912.82				25052522
	3560	15.4049	3;4;5;2	2558.04				25027952
	309	2.2093	1	857.685				25004232
	315	2.2273	1	1033.62				24466736
	3502	15.1753	2;3	1723.76				24260924
	4037	18.1351	3;2	1660.69				24074398
	737	5.6117	1	161.069				22343576
	3298	14.1414	4;3;2	2145.91				22235024
	3232	13.6983	3;2	1406.6				22167834
	3649	15.7978	4	2670.09				22133820
	2796	11.5229	2;4;3	1733.68				21786546
	672	3.8811	1	274				21392346
	3536	15.8649	3;2;4	2642.07				21244596
	3212	13.5807	4;2;3	1827.66				21067284
	3094	12.792	3;2	3499.45				20602392
	3382	14.5297	3;2;4	1818.73				20244378
	3116	13.2078	3;2;4	1869.67				20190190
	3274	14.2923	2;3	1902.76				19973556
	1242	5.9262	1;2	655.29				19884828
	1762	7.6177	3;1;2	1060.46				19882500
	4526	20.6949	3;2;1	1013.37				19752390
	3740	16.5553	3;4;2	2430.07				19557124
	316	2.1712	1	769.717				19517452
	486	3.8568	1;2	520.187				19190420
	317	2.2275	1	1121.59				19154330
	2921	12.1195	3;2	1477.64				18748200
	2094	9.419	3;2;1	1142.52				17504082
	3645	15.9653	4;5;3	2629.08				17295468
	2202	9.4124	2;3	1351.53				17145630
	2321	9.7828	3;2;4	1309.51				17135454
	3080	13.4763	3;2;4	1586.62				17070736
	460	3.3244	1	191.152				17005044
	3679	16.141	3;4;2	2216.95				16988800
	1768	7.6203	2;1	776.274				16890072
	3088	12.6778	2;3	1779.8				16756088
	4413	20.0768	2;1	1055.39				16720091
	1714	7.5182	1;2	885.417				16706640
	1196	5.9189	2	823.391				16498306
	1720	7.6253	1	161.069				16338388
	3712	16.458	4;3;2	2713.11				16103222
	3256	13.7525	3;2	3490.53				16059923
	2966	12.2056	3;2	1869.68				15784393
	3830	17.0258	4;5;3	3400.48				15779594
	1830	9.2296	1	161.069				15760571
	3319	14.6132	2;3	1619.71				15669290
	2247	9.5829	2;4;3	1771.73				15586493
	3398	14.692	2	1343.58				15454323
	3231	13.6649	1;2	850.344				15402567
	331	2.2683	1	1209.56				15150784
	3242	13.8166	2;3;1;4	1747.69				15079865
	2995	12.3766	2;4;3	1870.81				15068316
	1818	7.9828	2	2698.19				14600354
	838	4.4424	2;1;3	857.385				14543153
	3083	12.6777	3	3579.42				14377787
	1828	7.9935	3	3597.58				14321953
	2075	9.4793	3;2;1	1200.52				14291157
	2421	10.1957	2	1092.44				14160451
	3842	16.962	3;4	3401.48				13994719
	1218	5.9235	2;3;1	984.46				13777728
	3120	13.148	1;2	798.349				13721108
	2572	10.6062	1	216.097				13644628
	1816	7.727	2	2698.19				13405252
	1675	7.3106	2;3;1	1001.34				13249050
	3461	14.8396	1	260.124				13000557
	3257	13.7963	3	3419.49				12715183
	3101	12.8931	3;4;5	2582.08				12425773
	3245	13.8169	3;4;2	1818.73				12349490
	344	2.3704	1	1165.58				12242139
	3402	14.6421	2;3;4	1789.7				12214368
	2597	10.7685	2;3;4	1667.73				11907046
	3283	14.0035	3;2	1912.83				11854187
	2714	11.1601	3;2	1747.7				11814723
	4858	22.4988	2;3	1865.74				11668868
	2585	10.7004	3;2	1637.72				11664946
	1710	7.4833	2	910.412				11267895
	1276	5.988	1	235.178				11171731
	3371	14.4976	3;2	1793.77				11150167
	3110	12.8474	1	1710.41				11111874
	3753	16.5744	4;3;5	3330.45				10801044
	804	4.5193	2	795.385				10783315
	3121	13.2495	4;2;3	2225.88				10686373
	3423	14.7426	2;4;3	2216.95				10639155
	3034	12.6625	4;2;3	1811.68				10318919
	2964	12.2956	3;2	1737.74				10222423
	2906	11.9325	2;3	1708.76				10211885
	3741	16.4616	1;2	745.306				10206878
	2970	12.1982	2;3	1801.74				10174493
	4196	18.8201	1	304.15				10139667
	1812	7.7144	2	1920.77				10068936
	1785	7.6828	2;1	1021.37				10054764
	3444	14.8628	2	1414.62				9886614
	2678	11.0411	2;3	1110.49				9886257
	328	2.3411	1	788.705				9757820
	3207	13.5865	2;3;4	1898.7				9687640
	1331	6.1933	1;2;3	907.365				9602760
	2832	11.667	3;2;4	1756.62				9584273
	3556	15.3634	3;5;4	2956.26				9568375
	3109	12.9042	1	1710.08				9529935
	3127	13.4365	4;3;2	2081.91				9528954
	2618	10.8078	2;3	1181.53				9515848
	4868	22.4916	1	348.175				9410847
	814	4.6212	2;3;1	946.272				9410663
	3079	12.9454	4;2;3	1731.71				9318316
	304	1.8077	1	413.876				9280987
	660	3.8791	1	339.987				9246686
	4210	19.4165	2;3;4	1769.68				9234136
	2713	11.2012	2;4;3	1813.64				9155603
	3268	14.1928	4;3;2	2225.88				9154508
	3785	16.7376	4;3;5;2	2671.09				9087858
	2826	11.7277	2;3	1534.66				9008164
	3754	16.5595	2;3	2153.93				8978100
	347	2.4133	1	620.765				8917109
	3688	16.176	4;3;5;2	2600.05				8849841
	4865	22.5343	3;4;2	1823.72				8836898
	2874	12.0009	2;3	1760.69				8808325
	650	3.9458	1	498.205				8794142
	3104	12.8222	4;3	5209.2				8681050
	1365	6.356	1	527.232				8518204
	1918	8.5718	2;1	1102.48				8491108
	3328	14.2731	2;3;1	695.321				8491099
	2540	10.5129	3;2	1405.62				8453445
	1820	7.9678	3	4496.98				8417506
	881	4.6054	3;2;1	937.351				8369441
	351	2.3316	1	840.687				8301549
	3523	15.4251	4;3	2723.17				8164960
	2573	10.6243	2	1142.52				8109015
	1107	5.4418	1;2;3	850.328				8099499
	3185	13.4305	3;2	1779.8				8043069
	395	3.15	1;2	456.195				8025938
	2615	10.7879	3;4;2	1380.54				8018732
	1252	5.9258	2;1	693.238				8011873
	335	2.3526	1	876.674				8005461
	1422	6.5368	1	172.071				7998908
	3424	14.7499	2;4;3	1844.77				7871257
	3252	13.783	3	3461.5				7869331
	3905	17.4583	5;4	3471.52				7748270
	353	2.3978	1	884.671				7717668
	3509	15.1504	4;5;3	2589.12				7710627
	348	2.3958	1	796.703				7679060
	310	2.2625	1	1060.61				7675027
	3258	13.7861	3	3561.56				7588246
	3639	15.8644	5;3;4	3027.3				7553321
	3259	13.7862	3	3532.54				7526538
	345	2.405	1	708.734				7521181
	3226	13.6173	4;5;3	2653.12				7485552
	2082	9.4356	2	1039.45				7452647
	2567	10.6188	2;3	951.359				7396528
	338	2.3381	1	972.64				7394541
	3329	14.281	2;3	711.286				7345003
	1829	8.0096	2	1836.74				7272769
	2458	10.6975	3;4;2	1707.73				7238766
	3093	12.7446	1;2	900.379				7236994
	329	2.2671	1	1008.63				7223766
	356	2.4431	1	576.78				7174164
	3111	12.9257	5	6838.98				7163214
	3206	13.5844	3;5;4	2582.08				7108577
	3270	13.9974	3;4;2	1869.67				7102983
	1826	7.9946	1	899.896				7090381
	3554	15.3854	4;3;5;2	2638.01				7057481
	332	2.3232	1	1052.61				7050543
	354	2.3341	1	1016.62				6935537
	2876	11.8051	2	1377.58				6933894
	350	2.4057	1	700.736				6916078
	3962	17.7527	4;3	3443.49				6915162
	1087	5.3288	1;2	892.363				6885060
	2830	11.646	2;3	1817.71				6874711
	3059	12.7064	2;3	1628.64				6862231
	3844	17.0527	4;3	3480.45				6858383
	2914	11.9514	3	3277.41				6854396
	1779	7.6492	2	720.317				6841604
	6118	29.4191	1	178.056				6786996
	3562	15.3592	2;3	1864.8				6724250
	337	2.349	1	964.642				6722376
	2227	9.4361	1	478.18				6570790
	349	2.4236	1	664.749				6532734
	2650	10.9667	1;2	897.382				6485981
	5525	25.8348	1;2	392.202				6461063
	6555	31.2918	1;2	480.254				6450046
	7736	36.8529	1	206.151				6426417
	2256	9.5271	2;1	872.338				6367402
	2069	8.9724	3;2	1415.53				6344383
	1889	8.4156	3;2	1200.52				6336387
	2291	9.5861	1	436.169				6325733
	6991	33.2721	1;2	524.28				6314563
	3661	16.0248	3;2	1723.76				6304786
	1278	6.0266	2;1	898.412				6296591
	576	3.8796	1	258.022				6291603
	3780	16.693	3;4;2	2216.95				6280237
	2216	9.586	3;2	1373.51				6272638
	3266	14.1405	4;3;2	1940.71				6267635
	3503	15.1176	2;3	1707.73				6261218
	3103	12.9275	3	3457.44				6243397
	2226	9.4336	1	500.161				6188131
	2918	12.0252	2;3	1846.73				6159779
	1523	6.845	1;2	736.241				6155442
	1224	5.8769	1	513.253				6134475
	1009	5.4658	2;3	1003.29				6132884
	2507	10.5734	2;3	1415.53				6125244
	4256	19.3897	3;2	2471.04				6057696
	2873	11.8211	3;2	1775.7				6049774
	3302	14.025	1	582.564				6047054
	336	2.3069	1	1297.53				6042472
	3175	13.3814	3;4;2	2183.86				6036053
	1814	7.7174	1	899.897				6003043
	2653	10.9425	3;2;4	1794.81				5987266
	3912	17.374	3;4	3472.52				5973982
	527	3.2251	1	442.216				5942802
	2279	9.6305	4;2;3	2207.9				5934150
	2942	12.4147	2	1272.54				5921513
	2911	11.9595	3;2;4	1660.68				5873572
	1975	8.6543	3;2	1142.52				5868233
	6062	28.8594	1;2	436.228				5867201
	1134	5.6312	2;3	989.427				5851355
	3133	13.222	2;3;4	1853.69				5840031
	4042	18.1266	2;4;3	1698.64				5820973
	3137	13.2241	4;3;2	1870.81				5808257
	3327	14.3153	4;3;2	1898.7				5759274
	1366	6.3445	2	1031.44				5715769
	1123	5.4739	2;1	814.379				5715294
	1773	7.6189	3;2	936.359				5675098
	4382	20.3121	4;5;2;3	2580.02				5637095
	311	2.2787	1	1148.58				5614833
	7337	34.953	2;1	568.306				5591271
	2989	12.2694	2	738.328				5565656
	3260	13.7663	4	5242.28				5555930
	3433	14.6963	1	203.079				5549618
	1764	7.6375	2;3	1257.54				5546547
	2912	12.0561	3;2;4	1515.59				5505442
	314	2.2444	1	1236.55				5489998
	1522	6.8447	1;2	774.188				5489852
	2863	11.7237	2;3	1384.61				5470168
	2586	10.8552	2	1313.57				5418028
	1737	7.5752	1;2	591.225				5411365
	3267	14.2559	3;4;2	2152.95				5409363
	1978	8.6801	2;1	736.232				5385156
	3055	12.4691	1	156.076				5369921
	352	2.3244	1	1104.59				5343946
	346	2.3962	1	612.767				5341281
	3644	15.9226	4;3;5	2709.04				5322467
	3167	13.2661	3;2	1695.77				5276127
	3346	14.4073	4;3;2	2529.02				5248727
	362	2.4453	1	752.718				5244488
	3448	14.8965	3;2	2287.99				5221472
	3743	16.4122	4	2741.13				5179712
	3561	15.3953	4;2;3	1860.74				5131562
	3524	15.1725	3;2	2491.07				5107606
	3182	13.4872	2;3	1726.72				5092825
	3253	13.7907	4	5200.27				5088914
	3221	13.5744	3;2;4	1811.68				5082366
	2199	9.3677	2;3;4	1389.47				5044514
	3135	13.1701	3;2	1808.78				5035778
	3865	17.1985	3;2	2224.97				5015724
	3720	16.5641	4;6;5;3	3399.47				5015502
	3156	13.2647	3;4;2	1941.85				4997340
	3119	13.0968	3	3541.47				4989590
	3278	14.1987	3;2	2187.93				4976206
	4061	18.1856	4;3	3514.53				4938509
	2901	11.9062	1;2	842.374				4933817
	3654	15.9375	4;3	2396.97				4933553
	685	3.8808	1	392.026				4894408
	3895	17.3076	3;2	2675.16				4889877
	1813	7.712	2	1836.74				4887003
	3727	16.3926	3;4	2742.14				4876987
	3802	16.7751	4;3	2287.99				4863619
	3022	12.4553	4;2;3	2074.88				4859142
	3920	17.512	2	1021.41				4824998
	2971	12.1992	3;2	1907.63				4819704
	3285	14.0379	3;2	1590.69				4777672
	2768	11.3525	2	913.413				4767773
	3063	12.6529	5;3;4	3018.25				4767768
	3052	12.594	3;2	1697.74				4742542
	3136	13.1576	2	1007.39				4712282
	3261	13.8733	4;3	2215.96				4698288
	2926	12.1108	3;4;2	1881.83				4698146
	333	2.2907	1	1385.5				4685584
	3734	16.5406	3;5;4	2700.12				4668979
	3601	15.7354	3;2	2438.99				4660024
	1589	6.997	1;2	724.312				4611744
	3486	15.0044	3;2	1984.85				4605913
	1704	7.2989	1	495.206				4577808
	2945	12.2472	3;2	1841.79				4566517
	3807	16.8039	3;2	2604.12				4533438
	3124	13.3597	2;3	1628.64				4502001
	507	3.1906	1	542.067				4484876
	3744	16.4835	3;2	1710.73				4479655
	3596	15.6453	3;4	2669.09				4477755
	305	1.8171	1	435.87				4477532
	3462	15.0858	3;2	2187.93				4436587
	1836	8.1578	2;3	1257.54				4435554
	3518	15.156	3;2;4	2680.03				4419780
	3280	14.0355	3;4	2586.05				4418265
	1840	8.2773	2;3	1109.43				4398862
	478	3.2303	1	151.049				4398090
	2519	10.4628	2;4;3	1309.51				4390384
	2937	12.055	2;3;4	2131.9				4384648
	2343	9.908	2;1	993.378				4350876
	2802	11.4627	4;2;3	1717.7				4328974
	1900	8.4062	2	1039.45				4301687
	3421	14.7497	4;5;3	2681.17				4292992
	3590	15.594	2	1414.62				4292612
	1687	7.4035	1	818.294				4289544
	3479	15.0061	3;2	2258.97				4285752
	7647	36.4206	1;2	612.332				4259773
	3201	13.5405	2;3	1873.73				4251164
	3559	15.3981	3;4	2619.13				4242180
	846	4.4539	1;2	666.306				4240343
	3331	14.398	3;2	1657.66				4238416
	3330	14.2768	2	655.328				4237232
	2587	10.6534	3;2;4	1351.53				4225856
	3264	13.797	4	5271.31				4215359
	3005	12.3879	2;3	1911.69				4181851
	3100	12.8073	4;5	6918.94				4154545
	3388	14.5102	3	3561.56				4151136
	3321	14.2242	4;5;3	2653.12				4149330
	1792	7.6503	3;2	1059.32				4143519
	7146	34.4556	2;1	608.301				4141022
	1821	8.0063	2	720.316				4133843
	4902	33.243	1	185.214				4125295
	4368	20.2366	3;2	2622.04				4123271
	1804	7.7051	2	694.221				4100032
	2956	12.1354	2;3;4	1733.68				4095287
	3441	14.8484	3	2548.09				4073812
	670	3.8822	1	287.947				4063682
	661	3.9445	1	295.126				4063578
	2493	10.4386	3;2	1422.56				4053799
	3389	14.5429	3;2	2345.01				4038787
	3155	13.3587	3;2	1570.65				4037519
	1738	7.5946	2;3	1264.53				4015249
	3943	17.6564	4;3	3240.42				3977995
	3023	12.3649	4;3;2	1804.71				3954922
	3826	17.2137	4;3	3372.46				3913175
	3246	13.7053	3	3570.49				3901413
	3855	17.1322	4;3	3169.38				3886120
	3196	13.69	4;3	2662.05				3885048
	2660	10.9713	2;3;4	1309.51				3865135
	3403	14.6449	2;3	1576.67				3863079
	1719	7.3916	1	979.863				3857583
	1834	8.0339	1	642.295				3854522
	1999	8.755	2;1	855.406				3817510
	1536	6.9779	2;3	965.338				3806535
	2527	10.4649	2;3	1200.52				3804992
	1672	7.2619	2;3	1151.45				3792608
	3112	12.9004	4	5167.18				3788777
	3163	13.24	2	1423.55				3788228
	3771	16.6691	4;3	3410.41				3781860
	1674	7.3058	2	1032.27				3777813
	2729	11.1436	1;2	727.312				3777811
	3099	12.964	2;3	1762.66				3760002
	307	2.2534	1	1324.51				3715247
	7454	35.9502	2;1	652.327				3709554
	847	4.4459	2;3	865.321				3709381
	368	2.4254	1	928.656				3706048
	3854	17.0085	3	2501.1				3703691
	4537	20.8057	3;2	1831.76				3702972
	363	2.3948	1	1253.55				3699222
	3092	12.6849	4	5369.13				3677716
	3626	15.8452	3;4	3114.18				3672752
	3215	13.4868	2	1708.71				3666306
	2804	11.6105	3;2	1572.61				3663565
	3739	16.3191	4	2670.1				3655204
	284	1.7934	1	176.95				3655099
	3563	15.2968	1	620.247				3636083
	324	2.1952	1	1271.53				3625785
	2803	11.5051	3;4;2	1778.77				3623145
	1690	7.3005	1;2	533.233				3622035
	1119	5.4385	2	1793.7				3610211
	3095	12.7376	4;3	5289.17				3600065
	322	2.2128	1	1228.55				3596929
	3750	16.5934	2;3	2401.04				3593796
	3107	12.9127	2;3	1717.73				3584443
	2181	9.5248	3;2;4	1238.47				3578974
	3224	13.6082	3;2	1737.74				3575422
	4478	20.6386	4;3	3352.43				3574181
	2991	12.3163	2;3	1534.66				3569929
	2322	9.7748	2;3	1293.53				3567434
	3370	14.452	3;4	2487				3557772
	2820	11.6794	2;3	1181.53				3554623
	3812	17.0506	3	2784.15				3550998
	302	1.8056	1	333.91				3550070
	2044	8.8784	1	598.269				3537248
	3262	14.0443	3;4	2081.91				3537010
	369	2.4188	1	769.717				3525729
	3181	13.3823	3	1984.85				3519560
	2518	10.8498	3;4;2	1643.72				3515819
	1743	7.5733	1	569.243				3511746
	3652	15.9642	4;3	2794.21				3498922
	2748	11.2283	2	1174.5				3474739
	3586	15.4056	2	2520.59				3471973
	1688	7.2932	3;2	1996.67				3461152
	6835	32.7473	1;2	564.275				3460943
	6990	33.2685	1	519.325				3447935
	1758	7.5871	2	1103.46				3438170
	2811	11.4887	3	3391.46				3418401
	2759	11.5271	2;4;3	1714.76				3398773
	2806	11.5024	1;2	869.385				3387971
	3412	14.6415	3;4;2	1773.73				3384215
	1977	8.657	2	981.449				3376259
	4056	18.2164	3;2	979.39				3371338
	3653	15.8326	3	1793.8				3370145
	2843	11.6805	3;4;2	1738.77				3370142
	895	4.6187	1	201.173				3367266
	321	2.1663	1	1140.58				3361498
	6567	31.2909	1	475.298				3355909
	2357	9.9782	2;3	1393.54				3353738
	3630	15.8754	4;3	2680.02				3350144
	357	2.348	1	1140.58				3341535
	3533	15.1979	3;2	1793.77				3339951
	3877	17.188	4;3;5	2742.13				3332339
	3715	16.4481	3;4	2751.06				3328915
	1462	6.608	2	1057.47				3327667
	3845	17.0061	2	1293.55				3324567
	1858	8.1986	2;3	1321.55				3283489
	718	3.8545	1	347.063				3279572
	1580	6.96	3;2	1029.34				3266213
	3138	13.1506	2	836.296				3242384
	4528	20.6893	2;3;1	997.394				3239728
	3058	12.4729	3;2	1708.76				3222362
	3238	13.6294	1	647.264				3221178
	2828	11.6	2;3	1708.76				3209384
	142	1.5666	1	194.96				3207934
	3588	15.4801	3;2	2267.89				3207269
	1986	8.7129	2;1	720.268				3205689
	3089	12.6864	3;2	1842.62				3193145
	319	2.2186	1	1316.52				3177090
	1789	7.6199	1	737.344				3175054
	2269	9.5941	1;2	738.327				3153150
	3309	14.1293	4;3	2544.03				3148520
	3254	13.8457	3;2	1773.73				3144827
	1182	5.8997	2;1	1007.36				3136023
	4874	22.4674	2;1	783.339				3122958
	355	2.355	1	947.645				3107899
	4011	17.9476	3;2;4	2746.19				3106916
	1128	5.5079	2;3	1064.43				3104516
	3467	14.9133	3	2600.06				3082012
	976	5.2903	2;1	649.279				3067461
	3449	14.9081	3;2	1803.73				3060954
	2936	12.0323	2	1457.54				3060851
	2595	10.6831	1	161.069				3057441
	7338	34.9527	1	563.351				3048247
	920	5.2329	1	184.157				3042033
	3669	15.9773	3;2	1864.8				3031454
	3096	12.7579	4;3	1778.8				3027285
	978	4.9795	2;1	705.238				3022880
	334	2.3299	1	1079.6				3019679
	2929	12.071	2	1329.57				3011374
	1772	7.6255	2;3;1	760.297				3002127
	2277	9.6211	2	1212.44				2990905
	5090	23.6248	2;3	1827.79				2988497
	3188	13.4481	4;5;3	3098.23				2986942
	3732	16.9952	5;4	3479.44				2978305
	330	2.327	1	859.674				2973994
	1676	7.3146	2;3	1055.26				2960100
	3576	15.4249	3	2359.03				2958643
	4487	20.4005	2;1	1097.4				2953475
	3197	13.4768	3;2	2303.83				2940672
	1698	7.2958	3	2976.03				2940510
	3866	17.1864	3;2	2472.08				2939149
	1689	7.214	2	990.41				2925313
	3118	13.146	4;3;2	1950.77				2921564
	3151	13.2464	3;2	1992.79				2921152
	1260	5.9223	3;2	1022.41				2915564
	3084	12.6544	2	1477.64				2912988
	3716	16.3541	3;4;5	3098.34				2900510
	3218	13.5834	2;3;4	1882.72				2899272
	2541	10.5754	3;4;2	1851.7				2889367
	3338	14.2738	1;2	584.292				2885021
	1577	6.9315	2;1	934.375				2882029
	4416	20.0737	2;3;1	1093.34				2880500
	1677	7.2653	2	943.422				2864823
	2829	11.6682	4;3;2	1667.73				2862762
	2494	10.4408	2	1039.46				2857489
	3591	15.7436	3	2258.96				2857284
	1118	5.4219	2	1694.66				2857125
	2108	9.1273	2;3;4	1851.7				2852557
	659	3.9576	2;1	536.152				2851277
	1822	8.0074	2	1820.76				2836898
	3126	13.1285	3;2	1940.72				2836071
	3062	12.6431	3	1666.59				2826817
	1448	6.6689	2;1;3	972.331				2823474
	1081	5.3171	1	731.295				2822146
	2984	12.2954	4;2;3	1775.69				2819035
	3941	17.6167	4;3	3523.46				2818289
	372	2.4864	1	744.722				2809424
	3622	15.6812	4;5;3	2589.12				2803253
	3814	17.0367	5;4;6	3470.51				2800124
	3437	14.782	2;3	1590.69				2795765
	3239	13.6356	2	888.291				2787807
	3074	12.6577	3;4	1952.87				2782519
	2533	10.5036	4;3	2287.87				2773878
	2837	11.6473	3;4;2	1855.65				2760524
	2952	12.1384	3;2	1798.63				2754202
	3944	17.5931	3	1817.74				2718877
	4535	20.6857	2;1	814.358				2710291
	3405	14.795	3;4	2223.98				2702903
	3401	14.571	3;4	2657.08				2697184
	717	3.8824	1	406.991				2694734
	6739	33.379	1	212.138				2690294
	3564	15.4447	3;2	2722.04				2686443
	3071	12.62	3;4;2	1718.67				2680128
	3745	16.5346	4;3	2468.01				2678730
	1595	6.9943	2;3;1	949.375				2674127
	738	4.0363	1	526.247				2663089
	1832	7.9974	2	2698.68				2650968
	3091	12.6677	3;4	3617.37				2642460
	2514	10.5161	3;4;5;2	2143.9				2635684
	3183	13.4082	5;4;3	3089.29				2629979
	7804	37.2714	1;2	696.353				2628824
	373	2.5023	1	656.752				2618456
	3918	17.5312	2;3	1717.71				2615064
	3247	13.6861	3	3499.45				2607451
	2034	8.8654	1	185.069				2603554
	2856	11.6889	3;4;2	1865.85				2601607
	3696	16.1691	4;3	2584.08				2593856
	2932	12.0238	3	1818.74				2593420
	2222	9.4675	3;2	1507.65				2590507
	2335	9.8388	2;1	838.379				2588767
	3702	16.3376	3	2510.03				2586077
	2750	11.2208	3;4;2	1797.67				2565256
	3237	13.6216	2	984.449				2549921
	3471	14.9875	3;4	2296.92				2549019
	3216	13.458	3	1697.74				2537624
	3067	12.5691	3;4	2145.92				2532667
	1806	7.6601	2	1151.45				2532171
	3821	16.8206	4	2741.13				2531788
	2927	12.0559	3;2	1747.7				2530288
	340	2.4061	1	639.753				2530182
	1915	8.3671	1	251.173				2527953
	3438	14.8105	3;2	1940.71				2524347
	1013	5.0411	2	804.349				2521249
	3781	16.7216	3;4	2655.11				2519327
	830	4.8467	1	747.257				2516659
	4882	22.5368	4;3;2	1807.74				2515259
	2409	10.1221	3;2	1528.61				2512800
	7941	37.7204	1;2	656.359				2503058
	7648	36.4193	1	607.377				2499245
	3098	12.7491	4;3	5288.17				2495980
	3919	17.481	4;3	3551.48				2494494
	1716	7.4845	3;2	1109.43				2494354
	1857	8.3434	2	910.413				2485473
	3356	14.4514	4;3	2733.09				2483000
	3799	16.7417	3;4	2742.14				2477025
	3345	14.2851	2;1	640.249				2476042
	3115	12.9892	4	5166.18				2474898
	4254	19.1548	3;2;4	1753.7				2471992
	2841	11.6703	2;3	1740.64				2458749
	2818	11.5136	2;3	1748.64				2457804
	323	2.2526	1	1412.48				2454172
	1333	6.1227	2	1111.4				2449273
	842	4.9566	2;3	988.283				2444899
	1301	6.1821	2;1	892.353				2442671
	3552	15.4187	4;3	3036.23				2441283
	3202	13.5638	3	1952.87				2438238
	1833	8.0137	2	907.379				2431799
	2532	10.5934	2;1	752.343				2409055
	312	2.1963	1	1359.5				2407500
	3689	16.1276	2;3	1548.68				2405313
	4555	20.9435	2;4;3	1789.74				2400369
	450	2.9952	1	529.097				2392996
	2823	11.565	3	1787.7				2382729
	2875	11.8117	3;2;4	1798.63				2373776
	1609	7.0136	2;1	887.397				2372643
	374	2.4915	1	832.69				2372470
	2679	11.1492	1	161.069				2370523
	2819	11.5599	3;2	1624.73				2365470
	3369	14.4744	3	2628.06				2364749
	2183	9.3283	2;1	766.323				2354422
	3236	13.5848	5	2581.13				2352061
	6063	28.8588	1	431.272				2351148
	5089	23.6131	3;2	1624.71				2344698
	3277	13.9106	3	3541.46				2335282
	3770	16.6909	3	2755.12				2334774
	3575	15.3617	4	5119.15				2327416
	3870	17.3641	4;5	3924.53				2325734
	97	1.1366	1	235.933				2323399
	2833	11.5949	2	1557.61				2321071
	292	1.797	1;2	315.899				2312708
	2913	11.9508	2;3	1691.62				2310562
	3517	15.0862	2	1071.39				2310241
	2883	11.8077	3;2	1335.57				2306815
	3365	14.419	4;3	2662.05				2304388
	2860	11.7312	2;4;3	1799.78				2296760
	1910	8.4711	2;3	1140.43				2294960
	4369	30.8851	1	158.076				2294656
	3171	13.3593	3;4	2010.87				2292901
	1844	8.2817	2;3	1334.58				2292513
	3565	15.4048	4;3	2573.01				2287314
	684	3.878	1	324.009				2280157
	3281	14.0343	3;4	2296.92				2278203
	3625	15.7425	3;4;5	2660.15				2276109
	2051	8.852	2	1920.76				2273124
	3287	14.0112	2;3	1853.69				2272659
	3708	16.3137	4;3	2684.08				2271317
	2939	12.2445	3;2	1681.75				2269095
	7731	36.8439	1	251.209				2268379
	3457	14.994	2;3	1657.66				2267370
	2867	11.7561	3;2	1898.81				2265656
	3987	17.7604	1	678.259				2262325
	3032	12.4097	6;4;5	3454.42				2258974
	1837	8.1438	2;3	1074.44				2257154
	3233	13.5743	3	1549.68				2251804
	1112	5.4499	2;1	836.344				2251779
	3085	12.6483	4;3	2662.05				2247929
	3243	13.6601	2	1245.53				2232282
	3843	16.9368	4;5;3	3439.43				2221106
	1465	6.9381	1	203.079				2220864
	2749	11.2364	4;3	2103.91				2220819
	3113	12.9781	4	2662.05				2217929
	2864	11.7033	4;3;2	1707.76				2216245
	1124	5.415	2	2485.07				2216160
	3481	14.9084	4	2599.06				2210947
	2607	10.6105	1	156.076				2209854
	6307	30.6912	1	520.249				2208864
	3465	14.9477	4;3	2225.88				2208627
	2999	12.2735	1	913.375				2205791
	3271	13.9365	3	2267.89				2203041
	361	2.406	1	991.627				2201821
	2776	11.3534	1	718.303				2198856
	3859	17.1515	4;3	2534.11				2197260
	1835	8.259	2;1	916.375				2192258
	1683	7.292	1	517.188				2191330
	343	2.3326	1	1167.57				2185530
	3459	14.8487	5;4	3392.44				2185157
	3908	17.302	3;4	3401.49				2170757
	3375	14.4717	3;4	2215.97				2170156
	3635	15.7583	3;2	1029.37				2167384
	3655	15.9552	4	3107.27				2160971
	2744	11.2476	3;2	1637.72				2153448
	3557	15.3892	4;3	2622.03				2148874
	2213	9.4205	2;3	1180.47				2137122
	2470	10.2692	3;2;4	1787.7				2135984
	327	2.1932	1	1535.44				2122422
	435	3.03	1	478.177				2121865
	3422	14.8541	3	2571.04				2114742
	3558	15.3288	3;2	1902.75				2108743
	3297	14.0665	3;2	1992.79				2102195
	2031	8.8529	1	221.12				2099249
	849	4.9706	1;2	950.336				2098634
	3603	15.6407	3;4	2751.07				2098581
	2259	9.5063	1	156.076				2097699
	663	3.8982	1	205.983				2090210
	3435	14.6588	1	885.694				2083834
	1994	8.7146	2	885.417				2063647
	2715	11.0432	2;3	1798.64				2063523
	3975	17.7182	2;3	1740.66				2062326
	1859	8.2032	2	1160.48				2062309
	2593	10.6989	3	1546.66				2062129
	3809	16.8276	3;2	1794.8				2061067
	1213	5.8975	2;3	1045.3				2060950
	3772	16.586	4;3	3069.32				2059911
	2379	10.141	1	183.069				2059507
	3150	13.2096	3	1881.83				2057454
	326	2.2022	1	1404.49				2049777
	3273	13.8269	4	5170.24				2036604
	1353	6.2573	2;3	1114.52				2034401
	3203	13.579	3	2267.89				2032659
	342	2.3441	1	1123.58				2032230
	2035	8.8637	2	760.297				2032051
	3322	14.194	2;3	1570.65				2029401
	3314	14.1519	4;3	2254.9				2026594
	3526	15.1946	4;5;3	2752.2				2023901
	3595	15.7182	3;4	2296.92				2021729
	2697	11.0938	2	1172.41				2019728
	1842	8.7077	2	776.274				2018356
	1815	7.7121	2	1820.76				2016378
	4520	20.6181	3;2	1347.59				2014992
	2150	9.2379	1	183.069				2012485
	3773	16.5112	4	2670.09				2010330
	341	2.3403	1	1211.55				2007738
	3760	16.4466	4	2669.08				2004884
	3544	15.2399	3;4	2145.91				2002419
	3292	14.0699	3	1983.86				2001145
	3883	17.2325	3;4	2287.99				1998590
	3200	13.4432	2	914.396				1995538
	3011	12.3665	3;4	2144.93				1993926
	3568	15.3752	4;3	2528.08				1993302
	6995	33.2643	1	502.298				1993063
	3123	13.0218	3	1872.77				1991241
	4015	17.7694	3;5	3472.52				1990223
	2619	10.783	3;2	1874.77				1989021
	1931	8.4842	1;2	445.253				1988469
	4786	22.0165	1;2	1036.41				1987266
	3482	14.9733	3;5;4	2558.04				1984357
	1352	6.2313	2;3	1046.45				1980512
	3265	13.8505	3	1717.73				1975330
	1089	5.4335	1	502.074				1974882
	2825	11.6307	2;3;4	1380.54				1973136
	3819	16.8822	1;2	812.366				1972785
	2307	9.6378	2	881.386				1972267
	1345	6.1782	2	1808.71				1970217
	3835	16.9794	5;4	3438.43				1970074
	3789	16.6586	2	959.328				1969744
	3573	15.3672	3;2	1809.8				1968466
	3657	15.8793	2	1222.51				1965106
	3650	15.8758	4;3	2693.06				1964506
	2982	12.3132	3	1950.78				1961393
	1264	5.9219	2	805.381				1958781
	2547	10.4332	1	230.077				1957764
	1145	5.7216	2;1	934.375				1957266
	6572	31.287	1	458.272				1955636
	3900	17.3766	5;4;3	3027.31				1954952
	3593	15.4866	2	1662.71				1954244
	318	2.2058	1	1447.47				1947843
	499	3.142	1	487.075				1945997
	364	2.4098	1	903.657				1944460
	3048	12.4738	2	1163.48				1942475
	2564	10.5687	3;2;4	1736.76				1930968
	1981	8.5835	1	183.069				1930378
	1863	8.1714	1	165.079				1930205
	2626	10.7844	4;3;2	1364.57				1922281
	3140	13.2129	3;2;4	1907.62				1920459
	1868	8.2731	2;1	887.397				1917906
	4862	22.4763	3;4;2	1903.69				1913232
	2907	11.8788	2	880.322				1913198
	3425	14.7129	3;2	1381.53				1908178
	3318	14.1946	2;3	1873.73				1907965
	6818	37.9693	1	150.089				1907770
	3176	13.3783	3;4	2161.88				1906375
	2668	11.0077	3	1633.74				1902584
	1286	5.9526	1	494.222				1901863
	2428	10.2096	3	1605.73				1899343
	1888	8.3307	1	183.069				1897446
	860	4.5227	3;2	994.4				1873139
	3487	14.9899	3;2	1486.57				1871694
	3551	15.2603	4;5	3463.47				1858363
	366	2.3959	1	1035.61				1858129
	1827	7.975	2	1920.77				1858129
	7339	34.9484	1	546.324				1856833
	1763	7.6211	2	1096.48				1854941
	4571	21.1124	4;3	3423.47				1854562
	720	3.9085	1	151.049				1853218
	2905	11.9424	4;2;3	1714.6				1852386
	4549	21.0123	3;2	2584.09				1851389
	325	2.0735	1	1008.63				1847117
	3269	13.9362	3	1657.66				1842903
	2670	11.0026	2	1201.51				1828039
	1703	7.4405	2	871.401				1826942
	1399	6.4493	1	235.178				1826725
	3193	13.4696	3;4	1746.66				1824290
	2154	9.2603	2	1113.49				1823251
	2028	8.8743	2;3	1017.3				1816551
	3220	13.598	4;3	2518.08				1815973
	2993	12.2621	2	951.322				1813970
	3662	15.9124	3	1778.77				1812244
	359	2.4265	1	727.72				1809137
	4053	17.995	4;3	3311.45				1807080
	1356	6.2696	2	953.454				1802308
	4510	20.7716	4;3;5	2651.06				1801603
	1341	6.1764	2	706.301				1796329
	3251	13.7002	3	1657.66				1794961
	3408	14.5843	3	3532.54				1794348
	3648	15.9669	3	2793.08				1792012
	3514	15.1049	4;3;2	1761.71				1789627
	980	4.9274	1	590.24				1789292
	2032	8.8488	1	199.138				1787882
	1487	6.8083	2	925.412				1786308
	3086	12.6823	4;3	2010.87				1782286
	3701	16.1583	5;4	3329.44				1780610
	4924	22.9388	3;2	1907.75				1780045
	3419	14.6812	3	1628.63				1778744
	994	4.8314	5	849.604				1775920
	2772	11.3505	2	917.318				1773039
	2444	10.1932	2	890.306				1771149
	376	2.5002	1	532.796				1770674
	2479	10.338	3;2	1377.58				1769661
	2394	10.2768	2	1242.54				1768703
	1293	6.0259	1	628.28				1762795
	2189	9.3396	2	981.45				1761122
	832	4.6251	2;1;3	930.292				1759514
	3933	17.4126	3	2501.1				1756650
	631	3.7281	2	907.341				1756477
	3862	17.1538	4;3	3452.42				1756102
	1691	7.2941	3	2034.62				1756043
	2700	11.0785	1	183.069				1755898
	1325	6.1465	2	1071.35				1753211
	3276	13.8959	3	3612.5				1751904
	2625	10.7745	3;2	1305.56				1751370
	1253	5.8958	3;2	1293.55				1751351
	3147	13.1982	3	3663.44				1749615
	3681	16.1217	4;3	2998.28				1745805
	3876	17.1731	3;4	2296.92				1741841
	1273	5.869	2	988.444				1724678
	4044	18.0201	3;4	3594.5				1722948
	3087	12.6623	3;2	1797.7				1718689
	1791	7.6222	3;2;1	920.397				1712096
	2689	10.9868	1	555.912				1710146
	4229	18.9371	1	318.129				1707893
	2732	11.198	4;3;5	2214.94				1705905
	3263	13.8506	3	1762.66				1705818
	1692	7.305	2	1980.7				1703962
	868	4.5274	2	777.374				1703546
	2166	9.271	2	1172.41				1701369
	2990	12.2599	3;4	1785.8				1698557
	3339	14.359	3;2	1726.72				1697922
	2928	11.9611	2	1149.49				1696367
	3985	17.7607	4;3	1775.72				1694879
	6069	28.8572	1	414.246				1694556
	3406	14.5725	2	1385.59				1691143
	3311	14.157	3;2	1924.73				1691067
	852	4.4361	2	696.317				1687501
	1665	7.1324	1	183.069				1685796
	4732	21.8689	3;4	2562.14				1685709
	2992	12.2778	2;3	1718.67				1681175
	741	4.0913	2;3	1036.42				1678537
	1699	7.284	3	2960.06				1678297
	3075	12.6215	4;3	1865.61				1672201
	3286	14.0162	2;3	1628.64				1672049
	2299	9.6793	3;2	1377.58				1671569
	2319	9.7804	3;2	1347.45				1670673
	2058	8.8802	1	998.366				1666945
	4017	17.8896	2	1293.55				1661977
	3178	13.3698	4;3	2167.88				1656614
	3001	12.3015	3;2	1392.59				1653219
	1823	7.9923	2	1851.71				1652388
	7512	35.9501	1	647.372				1647418
	320	2.1629	1	1492.46				1647396
	692	3.8795	1	276.033				1646818
	3521	15.1358	3	2416.05				1645602
	4375	19.8169	3;2	1753.7				1644722
	3036	12.5018	3;2	1888.74				1642175
	3391	14.5397	3;4	2287.01				1641003
	3426	14.623	1	876.018				1639970
	1370	6.6428	1	183.069				1636166
	2949	12.0301	3;2	1787.69				1633906
	2278	9.5945	1;2	597.237				1633102
	5528	25.8298	1	370.22				1632269
	3984	17.7074	2	1738.78				1629087
	2302	9.6312	2	1184.53				1627018
	2922	11.9302	3	3315.36				1626360
	3667	15.8879	2	2591.63				1620211
	2003	8.729	2;3	1328.58				1620020
	4660	21.4906	2;1	814.36				1617631
	2292	9.6251	3;4;5	2644.07				1616910
	3348	14.3348	5;4;3	2575.14				1611267
	3045	12.5034	4;3	2214.94				1610676
	3141	13.0792	3	3579.42				1607514
	3305	14.2634	4;5	2589.12				1607286
	3634	15.7744	5;4	3259.41				1607026
	732	3.9239	1	363.058				1606396
	1277	5.9903	1	183.069				1604183
	2429	10.1902	2;1	852.359				1599461
	677	3.9321	1	546.183				1594748
	3275	13.8631	3	1984.85				1594634
	1339	6.2033	2	961.273				1591453
	1726	7.5049	2;3	923.364				1591141
	3310	14.1216	4;3	2183.86				1590172
	2647	10.8071	1	183.069				1589557
	7942	37.7189	1;2	651.403				1589480
	3611	15.6768	3	1984.85				1587488
	3320	14.1691	4;3	2115.9				1577389
	1221	5.8978	1	804.278				1576922
	3009	12.3712	3;4	1908.76				1573814
	1838	8.1217	2;3	975.289				1571049
	3460	14.8772	3;2	1452.57				1566459
	1101	5.4695	2	904.253				1563310
	3219	13.5743	3	1666.59				1562103
	4278	19.3485	3;4	2548.13				1561779
	938	4.9883	1	205.131				1560959
	3343	14.3287	4;3;2	1882.72				1560672
	2074	8.9818	2;3	1453.48				1558538
	2087	9.0909	3;2	1222.49				1556179
	3018	12.3868	3;2	1949.64				1549573
	3072	12.6168	2;3	1605.7				1548266
	430	3.3401	1	173.141				1546003
	3374	14.4238	2	1109.54				1543749
	2721	11.1391	2	765.259				1542722
	2605	10.7683	3	1506.67				1539164
	4002	17.9171	5;4	3542.55				1539086
	4000	17.7738	2	1736.26				1536036
	1793	7.569	2	978.379				1534641
	2834	11.613	3;4;2	1764.79				1533873
	5531	25.8305	1	387.246				1532935
	2917	11.9604	3;2	1646.69				1532574
	3128	13.2503	4;5	3018.25				1531634
	4764	21.946	1;2	814.359				1530724
	3279	13.9909	3	1952.87				1528331
	2201	9.3292	2	804.27				1527067
	3227	13.6043	4;5;3	2547.11				1526877
	1197	5.7708	2	762.259				1526433
	4602	21.1629	2	942.428				1526027
	3129	13.1368	2;3	1911.69				1524745
	3428	14.7225	2	908.317				1519595
	3633	15.7611	3	2187.93				1515417
	3938	17.4419	4	3522.46				1514144
	3535	15.1838	3;2	1831.72				1514120
	382	2.4478	1	815.688				1511312
	4887	22.4626	1	326.193				1511141
	3577	15.4913	3	2082.9				1511009
	3142	13.2371	5;4	3534.39				1509692
	3361	14.5356	2	1708.71				1507480
	3290	14.0024	3;4	1950.78				1502466
	3946	17.6226	4	2605.15				1501492
	3871	17.0903	1	549.217				1498575
	2530	10.4538	2;1	713.333				1497841
	4389	20.3262	4;3;2	2564.04				1496626
	4212	18.8177	1	282.168				1493734
	1852	8.2089	2;3	1151.45				1490358
	7205	34.4525	1	603.346				1489394
	529	3.2208	1	464.197				1488739
	3480	14.9247	2	1661.73				1475989
	2753	11.2553	2;4;3	1707.73				1475150
	691	3.8653	1	306.975				1474877
	1851	8.1569	2	1096.48				1468788
	695	3.8805	1	376.049				1468212
	293	1.7883	1	178.983				1466601
	4057	18.1228	3;2	1881.74				1465289
	2584	10.6372	3;2	1855.66				1463761
	3102	12.7728	2	1737.74				1462462
	3664	15.8579	3	2537.07				1461839
	1139	5.6636	1	183.069				1460840
	3390	14.4785	3	3574.55				1459065
	3572	15.4025	2;4;3	1844.76				1455764
	2944	12.0898	4;3	1714.76				1455676
	2925	11.9518	4	4916.12				1455302
	4452	20.2309	2;3	1411.6				1454355
	1340	6.1825	2	762.259				1454345
	3035	12.4326	3	2011.87				1454142
	2282	9.5718	3;2	1610.66				1453182
	3880	17.52	5;6;4	4209.83				1450951
	3122	13.0581	2	1670.65				1446656
	2374	10.001	3;2;4	1846.77				1446088
	1959	8.5745	2	1113.49				1442807
	3579	15.4404	2	1576.67				1441886
	3420	14.6375	3	1983.86				1438092
	3703	16.2552	4;3	2296.92				1434852
	1382	6.451	1;2	778.252				1434043
	2920	11.8941	1	574.75				1433204
	2045	8.8564	1	791.239				1432817
	3762	16.5504	4;5	3368.39				1431702
	3992	17.7965	3	1724.75				1431437
	3223	13.5908	3	1768.78				1429360
	295	1.7948	1	258.949				1429056
	3053	12.4861	3;4	1676.66				1426317
	2286	9.6189	2;3	1357.54				1424592
	1930	8.5809	2	936.312				1420400
	4189	18.9807	3	2528.06				1419717
	3191	13.3517	2	1549.11				1417456
	4001	17.8498	5;4	3479.43				1417292
	2851	11.7222	3;4;2	1422.55				1413368
	2781	11.382	2;3	1422.56				1412382
	958	4.9146	3;2	1057.46				1411639
	5222	24.3507	2	955.458				1411260
	2228	9.3873	2;3	1457.54				1402640
	2880	11.7974	4;3;2	1813.64				1397771
	680	3.8904	1	235.908				1393290
	4050	18.1337	3;2	1682.66				1390699
	388	3.9735	1	183.069				1386505
	3177	13.3284	3	3380.4				1384599
	3752	16.4645	4;3	3185.22				1383579
	2895	11.824	2	1157.52				1381553
	3699	16.1876	3	2338.93				1375678
	2974	12.1564	1	600.754				1374911
	3673	16.0539	3	2481.01				1372580
	2294	9.5773	1	275.1				1372168
	2857	11.6616	3;4	1881.83				1369553
	3282	13.9392	3;4	1941.85				1368432
	1715	7.4127	2;1	887.396				1367127
	4160	18.775	2;3	1811.7				1363158
	3766	16.5546	2	999.449				1362979
	4901	22.6913	1	315.204				1360921
	3234	13.5677	3	1842.62				1359880
	3695	16.1286	4;3	2254.9				1359352
	383	2.4695	1	771.707				1358095
	358	2.3087	1	1387.49				1356378
	1905	8.4194	3;2;4	1238.47				1353706
	1547	6.9302	2;1;3	956.358				1344914
	3638	15.7469	3;4	2664.05				1342522
	3385	14.4934	3;2	1788.77				1341018
	3594	15.5956	5;6;4	3357.46				1338723
	3659	15.9509	4;5	3386.47				1335231
	4085	18.2864	4	3593.49				1334521
	3629	15.733	3	2055.88				1333190
	2975	12.1838	2;3	1817.71				1332822
	3446	15.0058	3	2194.96				1329289
	7555	36.2992	1	176.12				1327585
	4765	21.9438	2;3	1055.38				1324397
	3665	15.9325	4;3	2380.99				1323299
	1685	7.295	2	987.347				1321737
	2976	12.1904	3;2	1891.65				1318044
	762	4.091	1	173.984				1315322
	2490	10.3017	2;3	1717.69				1314428
	6788	32.339	1	246.077				1312091
	4991	23.1313	3;2;4	1894.76				1310088
	525	4.6644	1	203.079				1309983
	3384	14.4802	2	1590.69				1308941
	3656	15.9524	2;3	1765.77				1307196
	1584	6.9087	2	1026.47				1306880
	3073	12.6106	2;3	1831.72				1305310
	2805	11.5247	3;4;2	1771.62				1305205
	3352	14.4654	2;3	1737.74				1305005
	3194	13.383	3	1768.78				1304205
	3988	17.6973	5;4	4210.83				1303087
	2807	11.4938	3	1617.7				1301554
	2784	11.5176	3	1553.69				1300761
	4089	18.4276	4;3	3563.46				1300478
	2733	11.1552	3;4;2	1785.65				1296537
	3491	14.9819	4;5	2956.27				1295648
	3293	14.0078	3	2305.85				1294299
	7644	36.4173	1;2	590.35				1293738
	3337	14.2987	3	2123.92				1293429
	3027	12.3872	3;2	1921.75				1291180
	4148	18.6067	4;3	3585.57				1290625
	3963	17.6543	3	2675.16				1287027
	3284	14.0964	3	2232.91				1285174
	482	3.0407	1	438.134				1282835
	1461	6.5342	1	254.023				1282316
	131	1.2528	1	253.944				1280058
	3170	13.3132	3;2	1982.73				1279276
	2272	9.5635	2;3;4	1809.68				1278996
	3157	13.2284	3	1665.75				1278432
	3229	13.5919	3;2	1821.81				1276296
	3815	16.8118	2	928.412				1275139
	1979	8.6567	3;2	1257.55				1274977
	3767	16.557	4;5	3107.27				1274597
	1137	5.5923	2	953.338				1274348
	3090	12.6496	3	3470.43				1273962
	1759	7.5566	2	607.189				1273643
	3143	13.1782	3;4	1846.72				1273394
	1287	5.9677	2	884.397				1268292
	2566	10.5748	3;2	1453.48				1268067
	1587	6.9323	1	639.248				1268050
	3684	16.1039	4	3036.24				1266527
	479	3.0742	1	545.092				1264161
	2656	11.0405	2	1464.58				1263530
	2443	10.1279	2	872.338				1259751
	3861	17.0592	4;3	3140.35				1257983
	511	3.1677	1	564.049				1254464
	2018	8.732	1	256.178				1250778
	2589	10.6274	3;2	1389.47				1250512
	4041	18.3358	4;3;5	3310.44				1248973
	3768	16.5575	4;3	2191.88				1246018
	1893	8.3663	2;3	1806.71				1245369
	2822	11.4923	3	1710.75				1244376
	470	3.0287	2;3	786.349				1242384
	4018	17.8474	3;4	2784.14				1240670
	3439	14.7229	3	3645.59				1239473
	2919	12.0553	3;2	1499.61				1239312
	3584	15.3877	3	5040.19				1237468
	1713	7.3415	2	1002.32				1234970
	3719	16.4009	3;4	2735.09				1234725
	1483	6.5678	1;2	887.397				1234181
	3249	13.6611	1	849.84				1232260
	3663	15.8744	4	5261.22				1229397
	2812	11.4926	2	907.332				1227488
	365	2.4933	1	773.717				1226942
	360	2.3428	1	1299.52				1226694
	3953	17.5636	4;5;3	2742.13				1224853
	3299	14.2222	4	2518.08				1222472
	2318	9.79	3	1514.68				1222446
	5914	28.1491	1	476.223				1222286
	4468	20.3752	1	192.076				1222158
	4103	18.2858	4;3	1839.72				1219061
	3600	15.5626	2	1343.58				1218655
	4538	20.6833	2	852.305				1217034
	706	3.8981	1	187.931				1216934
	2465	10.2085	1	436.169				1216775
	1681	7.2632	2	972.33				1216534
	1581	6.8894	2	1088.46				1214421
	4299	19.491	3;2	1811.7				1212953
	7825	37.2663	1;2	691.398				1211580
	4313	19.4919	2;3	835.48				1209417
	3117	13.0355	3	1753.66				1209301
	7733	36.8446	1	290.104				1207967
	1679	7.1901	1	979.864				1207666
	2745	11.207	2	999.449				1206877
	3979	17.7016	3;2	852.481				1205784
	2072	8.9857	2	1254.46				1204875
	466	3.0132	2;3	1053.43				1203799
	2622	10.9298	3	1482.66				1203050
	7855	37.2834	2	718.335				1202564
	389	4.12	1	170.142				1202556
	3641	15.9024	3	1707.73				1200954
	4884	22.5322	3;4;2	1861.67				1200509
	3670	15.9437	3	2690.16				1198833
	3991	17.8179	4;5	3098.34				1198351
	3971	17.9184	5;6;4	4280.86				1197542
	1263	5.9224	1;2	677.273				1197134
	3336	14.3416	3;2	1944.77				1196343
	3146	13.2674	4;3	2263.83				1196051
	1115	5.4759	2	987.328				1195055
	3478	15.002	4	2669.09				1194550
	4016	17.8146	4	3543.56				1190871
	3340	14.2687	1	471.207				1189872
	2598	10.692	3;2;4	1675.67				1187420
	3373	14.3966	2	1163.48				1186547
	1588	6.9259	1	295.126				1184936
	3291	13.9991	4;3	2010.87				1183024
	1912	8.5169	2;3	965.338				1179297
	3097	12.6879	4	5407.08				1178259
	1678	7.3028	2;3	1039.28				1174957
	2067	9.0325	3	1443.64				1174669
	3429	14.7493	3;4	1898.69				1174146
	5204	24.2455	3;2	1898.82				1173993
	3736	16.4024	4;3	3114.18				1173148
	2128	9.1867	3;2	1328.58				1172682
	3549	15.3078	3	1727.67				1171719
	3571	15.4215	4	2595.99				1167693
	3132	13.0749	4	5250.21				1167449
	3928	17.7245	5;4	3550.47				1164719
	779	4.1825	1	506.208				1163378
	671	3.6851	1	173.984				1159590
	1117	5.4135	2	1678.69				1157756
	3250	13.6805	4	2478.08				1157132
	4976	23.0505	2;3	1936.78				1152420
	2274	9.5761	5;4	3080.24				1149236
	3468	14.8976	4;3	2202.94				1149079
	3597	15.5473	5;4	3316.43				1147427
	2786	11.409	2	1157.52				1145746
	3152	13.2102	3;2	1884.63				1143642
	1348	6.1711	1	885.881				1143481
	3377	14.4335	4;3	2471.02				1142874
	3761	16.6	3	1840.72				1142498
	2850	11.7146	4;3;5	2568.07				1142329
	1378	6.4444	2;1	816.199				1138004
	3735	16.3512	4;3	2780.08				1132521
	3520	15.1019	2;3	1576.67				1132338
	1363	6.3363	2;3;4	1764.7				1131390
	3897	17.3104	4;3	2713.1				1131150
	184	1.4566	1	155.967				1130284
	3383	14.6272	3	2338.93				1129275
	1790	7.6168	3	1335.57				1128807
	2212	9.3676	2	1190.46				1128054
	2508	10.4306	3;2	1460.51				1127747
	1223	5.8349	2;3	1328.53				1127640
	2859	11.6112	3	3414.4				1127450
	2121	9.264	2	748.312				1125235
	3508	15.15	3;2	1769.69				1124503
	2522	10.3993	3;2	1578.69				1123753
	2529	10.3839	2	1143.93				1122815
	1295	6.0179	1	214.132				1122663
	3706	16.1802	4;5	2660.15				1121802
	3050	12.4657	3	1310.49				1118813
	3637	15.7876	2	1705.71				1118182
	3205	13.4937	1	693.804				1118159
	2354	9.9552	3;2	1431.48				1117720
	3831	16.9431	4;3	2822.1				1116169
	1660	7.2886	2	856.24				1114873
	3431	14.699	3	3574.55				1109737
	4536	20.6879	2;3	1051.32				1107343
	3997	17.7585	2	716.206				1104854
	1654	7.2134	2	855.37				1101771
	4300	19.4042	4;3	2508.99				1101556
	904	4.6115	1	177.136				1101058
	2839	11.53	2;1	955.422				1100375
	4785	21.9404	1	203.079				1100030
	4913	22.712	1	362.155				1093932
	3404	14.5914	4	2652.14				1093168
	3134	13.0454	3	1486.57				1092895
	2908	11.8429	3;2	1881.7				1092426
	3755	16.4776	3	1748.68				1091582
	2953	12.0491	3;4	2073.89				1090556
	2536	10.4537	2	751.279				1089499
	3570	15.3126	2;3	1886.78				1088959
	4425	20.0818	3;2	1347.59				1088900
	1697	7.2968	3	2011.64				1088360
	3430	14.7393	3	1875.71				1085669
	3399	14.5011	3	1940.7				1084859
	3367	14.3102	2	1779.75				1080551
	1991	8.696	2;3	1040.44				1077312
	3159	13.3062	4;3	2023.9				1076767
	3139	13.0931	3;4	1785.64				1074985
	3820	16.9616	3	1798.7				1074265
	2836	11.5923	3	1595.55				1073642
	3333	14.1395	2	1423.55				1073249
	3682	16.0818	2	1652.73				1073239
	1901	8.5067	1	197.066				1072953
	379	2.5386	1	631.756				1069908
	2981	12.1945	4;3;2	1778.77				1068458
	3443	14.7258	4	2598.04				1067357
	3658	15.8623	4;3	2599.12				1067151
	3304	14.2584	2;3	1699.68				1066513
	2053	8.8545	1;2	762.285				1065907
	3130	13.146	4;5	2581.08				1065349
	2946	12.0948	4;3;5	2511.05				1062429
	2056	8.8502	2	1904.78				1059742
	3187	13.3985	3;4	2216.95				1058872
	4312	19.4679	3;4	2612.12				1058866
	1173	5.8702	1	203.079				1058697
	3578	15.3675	5	3357.45				1057473
	4889	22.4523	1	343.22				1056935
	2255	9.4355	1	203.079				1056203
	2816	11.5084	3	3429.41				1055735
	3723	16.3	3	2258.97				1055671
	215	1.5399	1	183.962				1055380
	3414	14.6293	3	2123.92				1054604
	4816	22.276	4;3	2633.18				1053797
	2916	11.8652	3	1746.7				1053206
	1684	7.294	3	1033.28				1053150
	3580	15.4965	3	2265.99				1052751
	890	4.6011	2	975.298				1048670
	3222	13.5335	4	1858.73				1048636
	3599	15.5867	5;4	3026.32				1046932
	3527	15.1556	4;3	2717.98				1046631
	2628	10.7584	2	1144.49				1045305
	3587	15.3796	4	5078.13				1043405
	1933	8.49	1	374.216				1043185
	2943	12.0551	3;4	1884.68				1042483
	3334	14.2259	3	2023.91				1038776
	3553	15.2621	4	3105.25				1038176
	1346	6.1112	1	446.176				1038128
	3813	16.7821	3;4	2795.2				1037098
	3301	14.0424	4	2623.99				1036453
	2268	9.5667	1	711.269				1034728
	3347	14.3612	3;2	1797.76				1034252
	2969	12.1178	3;2;4	1717.7				1033294
	3174	13.273	2	1272.54				1032714
	4496	20.404	2;3	1135.35				1032091
	3737	16.3284	2	1711.73				1031474
	1796	7.6049	2	814.222				1031351
	2452	10.2293	3;4;2	1775.77				1031102
	2295	9.5421	2	1111.47				1029982
	377	2.5503	1	597.779				1029847
	2440	10.1408	3;4	1964.78				1027436
	2738	11.1955	3;4;2	1851.59				1021077
	549	3.4016	1	235.178				1020931
	2638	10.8653	3;2	1805.71				1020305
	3713	16.3754	5;4	3385.49				1019652
	3857	17.0537	2	1781.77				1019447
	3803	16.7858	2	1723.72				1018754
	2554	10.467	2	872.338				1017785
	3605	15.5832	2	1456.63				1015982
	3010	12.3138	1;2	856.354				1015944
	1036	5.2106	1	187.084				1012399
	381	2.5278	1	568.784				1010039
	3672	15.9818	3	1902.75				1009464
	4261	19.1424	2	1528.65				1009318
	3581	15.4554	4	2761.12				1006186
	3315	14.0798	4	3169.26				1005857
	2941	12.1524	4;3	2010.87				1003469
	451	2.9752	1;2	551.079				1001911
	3335	14.2435	4	2263.83				1000150
	1140	5.5387	1	653.311				999133
	3890	17.3092	3	2826.16				997137
	3332	14.2455	4;3	2558.05				996402
	2161	9.2	3;4;2	1432.63				996009
	4539	20.6942	2	836.327				994567
	3288	14.0055	4	3098.22				994159
	839	4.3859	1	511.086				993755
	6843	32.7245	1	559.319				992309
	2579	10.549	3	1747.7				991343
	2445	10.1835	2;3	1130.39				990834
	1349	6.1888	2	1792.73				990134
	1113	5.3384	1	720.201				989893
	3998	17.7507	1	700.241				988779
	3386	14.5002	3;4	1856.68				988467
	2356	9.9106	2	1031.32				988433
	2316	9.7118	3;2	1008.38				986581
	3442	14.7624	3	2295.93				985554
	4518	20.6747	3	2693.08				985444
	370	2.4917	1	551.785				982799
	3690	16.0858	3	2519.06				981923
	694	3.8706	1	280.017				981245
	2273	9.6142	2	937.343				981141
	3358	14.3611	3;2	1641.68				980946
	3235	13.5769	3;4	1865.61				980394
	2771	11.3331	1	599.926				979397
	385	2.523	1	920.658				978782
	3211	13.5012	3;4	2448.07				978324
	3366	14.3758	4;3	2566.97				978322
	1801	7.6353	2	1043.35				978260
	2346	9.8707	2	876.326				978135
	491	3.0842	1	519.203				977828
	3149	13.2202	3;2	1891.64				977567
	1694	7.2735	2	961.352				977362
	4242	19.2157	3	2103.89				975041
	397	2.7466	2;1	617.264				974449
	2046	8.8554	2	890.306				973079
	3680	16.0318	3	2548.09				972998
	2570	10.6616	2;1	738.327				972897
	3307	13.9629	5	3089.29				971864
	3169	13.2832	4	2294.9				971683
	3981	17.7618	3	2296.01				971666
	4558	20.9969	3;2	2381.01				969997
	3447	14.7998	2	1648.73				969986
	3710	16.2529	3	1794.8				969782
	1655	7.2159	3;2	1337.51				968900
	3342	14.2383	4	2582.09				967899
	1350	6.1719	2	810.347				966090
	1847	8.2122	3;2	1129.49				965629
	5093	23.6252	4;2;3	1865.73				965399
	3582	15.5678	3;4	2803.14				962630
	2012	8.8026	3;2	1280.49				962208
	2535	10.3735	3;2	1716.66				960714
	3882	17.1419	1	571.199				960255
	3195	13.4476	4	2733.09				959477
	4894	22.5616	3	1662.65				959462
	1125	5.444	2	1831.65				959139
	1294	6.0162	2	936.359				958090
	674	3.8862	1	271.97				953313
	1110	5.3484	2	870.297				952955
	2040	8.8633	2	718.221				952893
	1661	7.3011	2	1023.28				950471
	3350	14.303	2	1494.59				950169
	4433	20.4775	3;2	2664.05				949148
	4003	17.8773	3	2534.08				948638
	7221	34.4596	1	586.319				947544
	3668	15.9011	5	3328.43				947340
	653	3.7447	2;3	942.438				945948
	2886	11.7796	3	1836.82				943513
	3800	16.6914	3	1864.84				942569
	693	3.8775	1	354.951				941441
	3359	14.4751	3	2267.89				940245
	367	2.4726	1	861.685				939236
	2898	11.895	2	1313.57				938762
	2588	10.6167	3;2	1180.46				938659
	3910	17.3749	5;4	3509.46				937821
	1354	6.1785	3	3541.52				937724
	3671	15.9661	5	3357.45				937144
	2845	11.666	4;2;3	1794.57				936160
	3879	17.1928	4;3	2726.15				936051
	3418	14.5477	3	2296.92				935885
	3777	16.6044	3	2552.04				935677
	3044	12.5303	4;5	3098.22				935616
	7872	37.3959	1	429.236				934884
	2915	11.8774	2	864.359				934301
	2052	8.7842	1	251.173				933568
	2420	10.0542	3	1308.51				933035
	3612	15.6282	4;5	3463.47				930840
	2983	12.2422	6;5;4	3890.59				930309
	3542	15.222	3	1737.74				930237
	1225	5.8971	2;3	1029.34				927549
	1111	5.3665	2	1330.43				925801
	1843	8.3267	1	809.131				925611
	3368	14.3487	3	1768.78				924684
	3779	16.5761	3	2590.11				922530
	3488	14.9936	4;3	2733.09				921232
	3725	16.3616	3;2	2197.96				917910
	3453	14.81	3	1924.73				917460
	3824	16.9066	3	1619.71				917274
	2623	10.7823	2;3	1418.49				915854
	2296	9.6853	3;4	1596.7				915733
	3685	16.0807	5	3428.5				915574
	2896	11.7767	2	878.313				914900
	1518	6.8514	2	885.417				914564
	3003	12.2989	3	1624.73				913039
	2621	10.7601	3	1827.67				912910
	3711	16.2271	4	3409.41				911833
	7943	37.7189	2;3	678.34				911675
	3209	13.5108	3;2	1911.68				909133
	2624	10.7953	4;3;2	1705.68				907443
	3432	14.697	2	1942.75				905394
	3416	14.6515	3	2367.96				905290
	1337	6.2048	2	746.28				904972
	178	1.1291	1	157.954				903791
	2817	11.4615	2	1072.47				903342
	2030	8.7665	1	373.232				903241
	3927	17.4074	4	3239.41				902704
	834	4.6176	2	984.219				899442
	7548	35.9763	1;2	674.309				898712
	696	3.8776	1	260.02				897284
	2934	12.0543	3	1961.8				892832
	2516	10.4574	2;3	1293.53				892249
	306	1.9962	1	639.753				890227
	4611	21.4122	3;2	2655.13				890087
	2427	10.1759	3;4	2223.86				890084
	4027	17.9229	4	3522.46				887720
	3624	15.6689	4	3106.27				886952
	3199	13.385	3;2	1698.74				886345
	3583	15.3488	3;4	4384.9				884659
	3179	13.2916	2	1722.73				883816
	4090	18.2738	1	780.375				882990
	3833	16.9131	3	2387.02				880500
	2948	12.0102	3	1813.74				879495
	3056	12.4347	4	3453.42				879375
	6352	30.3544	2;1	858.516				879352
	1702	7.4119	3	1844.67				879033
	4542	20.6773	3	967.368				878073
	3017	12.2954	3	1759.71				876425
	3051	12.4988	3;2	1846.73				874473
	3816	16.8129	3;4	2642.07				873730
	1254	5.8713	1	535.235				873355
	2061	8.9006	1;2	976.384				872850
	3184	13.3564	3	3097.35				872769
	3609	15.6338	3	1452.57				871043
	2904	11.9375	3;2;4	1698.62				870823
	3341	14.2624	3	1920.84				870506
	3906	17.3895	4	3442.49				869303
	500	3.1876	1	624.019				869156
	588	3.4777	1	388.207				868531
	2510	10.4315	4;5;3	2724.04				867826
	2978	12.1958	3;4	1839.68				867694
	3294	13.9833	3	1920.84				866986
	1771	7.5965	2	1128.5				866298
	2193	9.3099	3;4	2287.87				866182
	3376	14.4009	1	693.971				865082
	4458	20.2372	2	1016.42				864629
	2064	8.9131	2	1014.33				864463
	1711	7.3842	2;3	1263.54				864142
	2488	10.2445	2	1072.47				863817
	3436	14.7213	4	2254.9				862518
	3217	13.4901	4	2119.86				861954
	3289	13.9566	3	2021.82				861880
	2297	9.5993	3;2	1411.46				861564
	4024	18.2978	4;5;6	4360.82				861122
	3693	16.1127	3	1761.67				860904
	4245	18.9897	1	315.204				860898
	2815	11.5155	2;3	1703.72				860763
	1540	6.8071	2	968.418				860391
	3186	13.3688	3	1425.55				860322
	3295	14.0412	4;5	2547.11				859736
	1371	6.3542	2;3	1069.39				859247
	1590	6.9547	2;3	1013.37				857445
	1968	8.5747	1	647.265				856891
	3316	14.1331	4;3	2528.05				856703
	4977	23.0118	5;4;3	2634.07				855487
	2751	11.1936	3;2	1828.61				854859
	375	2.5523	1	685.748				854721
	2059	8.8549	2	923.396				852702
	2054	8.8578	3	995.325				852502
	3225	13.5584	3	1737.63				851330
	1529	6.8334	2;1	758.21				846939
	3989	17.6966	3	2543.11				846363
	3450	14.7627	4	2629.09				845913
	3400	14.5187	3;2	1834.7				845379
	1780	7.5901	2;3	1098.41				844794
	3724	16.2807	3	2233.9				844483
	1721	7.4205	2;3	1142.53				842927
	3392	14.4959	3	1824.7				842296
	3353	14.3231	3	1679.74				842011
	412	3.7046	1	186.001				841053
	4047	18.0121	2;3	1717.72				839978
	483	3.0691	1	346.017				839658
	1380	6.3728	2	565.179				838780
	1367	6.3197	2	1106.44				838329
	1695	7.2803	2;3	2018.64				836715
	2682	11.0015	4;3	1924.87				836637
	2973	12.2555	3;4	2154.84				835540
	3674	15.9637	1	844.86				834451
	3458	14.7911	2	1415.95				833980
	3792	16.672	4;3	2709.04				833625
	3240	13.6031	2;3	1808.77				833307
	1839	8.107	2	1370.54				831776
	3619	15.7102	4;3	2476.94				830655
	3705	16.1609	3	2765.19				830425
	2747	11.1915	1	463.696				829244
	3959	17.5269	5	3399.47				829243
	3166	13.248	3	2154.85				827533
	3452	14.8223	2;1	969.439				826714
	3144	13.1782	4;3	2215.97				826187
	3477	14.8885	3;4	2325.94				825410
	3592	15.5465	2;3	1647.71				824297
	3473	14.9217	4	2638.01				824271
	4255	19.1549	3;4;2	1807.62				822920
	673	3.8877	1	223.993				822723
	3746	16.4117	4	2865.24				822644
	1358	6.2413	2	1036.45				821734
	645	3.9618	2;1	564.194				821605
	3837	16.8697	2	850.312				820702
	2708	11.0992	2	1170.51				820681
	4264	19.2946	3	2551.01				820592
	3718	16.2754	3	1840.72				820578
	2314	9.7732	2	1163.4				820091
	1288	5.9739	1	217.168				819957
	1141	5.5434	1	720.202				818947
	2555	10.5112	2	1170.51				816927
	3957	17.5804	3;4	3320.38				816359
	3926	17.4269	2	1293.55				815805
	2066	8.8879	2	1103.46				814312
	2977	12.1932	3	1945.57				814244
	3849	17.0284	5;4	3518.39				813550
	3709	16.1573	4;3	2638				813005
	3687	15.9801	4	2660.15				812805
	3874	17.1305	4;3	2262.91				809378
	3393	14.5065	2;3	1808.78				809229
	5139	23.9254	2	1012.49				809003
	3759	16.4307	1	744.967				808608
	3838	16.8947	4	3409.41				807103
	7515	35.9492	1;2	630.345				806689
	3677	16.0146	3	2751.06				806647
	3189	13.3648	3	1624.57				806335
	3863	17.0324	4	3560.41				805967
	3397	14.5074	4;5	2885.23				805106
	3396	14.47	3	1815.74				803334
	2658	10.9383	4;3	1832.76				802370
	2960	12.046	2	1201.51				801721
	1537	6.8588	3;2	1344.5				800731
	826	4.3468	2	901.375				800518
	3228	13.5525	4;3	3617.37				800501
	6579	31.2862	1	503.33				800117
	3763	16.5827	5	3915.61				799695
	3082	12.5934	2;3	1750.77				799418
	2968	12.1103	3	1354.52				798265
	2846	11.6345	2;3	1839.68				796597
	3846	16.9511	5;4	3423.45				796220
	1853	8.1742	3	1295.49				795358
	3006	12.2568	2	989.452				794908
	3999	17.7141	1	183.069				794857
	2707	11.0441	2;3	1836.59				794622
	3691	16.0934	3	1727.67				791249
	1122	5.3396	2	1368.38				790210
	4338	19.501	1	157.089				790148
	2938	12.0105	3	1765.78				789052
	2972	12.1507	3;2	1782.65				788908
	2002	8.6907	2	1202.5				788762
	2779	11.3632	4;3	2143.93				788495
	3153	13.1931	3	3701.39				788410
	484	3.0577	1	286.077				787138
	4142	18.5226	1	170.092				786925
	3534	15.1592	4;3	2529.02				785393
	5284	24.6374	2;1	443.31				784743
	1866	8.2709	2;1	810.349				784039
	4079	18.1229	5;4	3543.56				782430
	1238	5.8051	1	151.049				782156
	3757	16.4366	1	744.633				781936
	1262	5.9011	1	554.243				780850
	2662	10.9701	2;3	1293.53				780441
	2648	10.8026	1	571.259				779385
	3021	12.4262	4	1764.79				779369
	4724	21.792	4;3	2221.95				778477
	1524	6.8074	2;3	1129.49				778447
	3451	14.7588	4	2518.08				778298
	2190	9.2967	2	1110.49				777398
	4062	18.0464	3;2	1718.67				777105
	1344	6.2058	2	945.293				774932
	1248	5.9443	2	676.211				774589
	4543	20.6885	2;3	1035.34				773958
	3631	15.7259	3	1803.73				773375
	2162	9.2857	4;3	1653.72				773138
	3078	12.564	2	1384.61				772890
	3683	16.038	3	2664.05				772352
	1934	8.5168	2;3	1344.5				772183
	3731	16.4563	4;3	3149.28				771535
	1120	5.4187	2	852.316				771125
	3921	17.4148	3	1755.66				768228
	981	4.9239	1	568.259				767841
	3698	16.1076	3	2267.89				767529
	3445	14.7736	1	856.392				766249
	6797	32.3369	1	266.059				765834
	1214	5.7917	2	872.338				764779
	3948	17.8317	4;5	3995.57				764569
	2363	10.0441	2;3	1676.66				764223
	2531	10.4533	3;2	1238.47				763105
	5229	24.3764	3;4	2709.17				759500
	2868	11.8063	3	2211.86				759399
	1392	6.4815	1;2	818.294				758627
	3942	17.6817	3;2	1840.72				758427
	3417	14.6122	3	2187.92				757782
	3455	14.8358	3	2064.81				757508
	5096	23.6093	2;3;4	1662.65				757017
	4417	20.0512	2	974.444				756946
	3751	16.4128	3	1778.77				756342
	1357	6.2526	2	875.387				756242
	1620	7.1134	2;3	1408.5				756194
	5292	25.0146	1	432.197				755958
	2810	11.4621	3;2;4	1755.64				755180
	4230	19.2963	3	2167.9				755154
	3007	12.2859	3;4	1879.74				754949
	4105	18.8084	1	158.076				754542
	1904	8.3866	1	533.233				754248
	6999	33.2646	1	547.356				753261
	2923	11.9452	3;2	1682.62				753072
	3805	16.755	4	2780.09				752611
	3019	12.3287	4	1788.74				750987
	1708	7.3218	1	1000				750835
	2251	9.5657	3	1733.69				750710
	1884	8.2698	2	853.391				750588
	3145	13.1652	2	820.316				749997
	3427	14.7006	5;4	3025.29				748984
	1644	7.1739	2	866.422				748406
	3993	17.7666	3	2717.16				747775
	1184	5.9475	1	173.141				746235
	3675	15.955	3	2430.06				746203
	7643	36.4192	1	434.252				746020
	3692	16.0517	3	1840.72				745413
	3617	15.7004	5;4	3385.47				745180
	3660	15.872	4	5233.2				745131
	4130	18.5599	3;2	1313.61				742910
	845	4.6172	2	961.236				742902
	3902	17.3005	3;4	2697.13				742461
	3476	14.8808	5	2575.14				741493
	3893	17.2089	5	4139.8				741395
	1856	8.3853	2	872.338				740226
	2506	10.3025	3	1308.51				739633
	16	0.7226	1	153.934				739426
	4355	19.7143	3;4	2619.16				739351
	1841	8.1354	2	959.309				738169
	2192	9.3012	2	1050.4				737572
	4051	18.1716	5	4734.88				737532
	2378	9.8744	1	195.126				737501
	2498	10.277	2	900.381				736568
	3081	12.5874	4;3	1849.63				736287
	456	2.9235	1	163.923				735461
	5184	24.0785	3;2;4	2435.06				734815
	4761	21.9671	3;2	1793.8				734584
	2014	8.7208	2	1149.46				734491
	3440	14.7259	3	1699.67				734486
	4107	18.2902	3;4	3485.5				734460
	3230	13.5908	3	1994.88				733813
	2581	10.6101	3;2	935.38				733027
	3850	17.0016	3	2258.96				732961
	4317	19.7326	2;3	1773.74				730544
	1274	5.9038	1	436.169				729855
	4171	18.6922	3;2	1779.79				729675
	854	4.4235	2	895.332				729251
	1751	7.5156	1;2	724.349				728555
	2720	11.3152	4;3	2223.87				728497
	5164	23.9725	3;4;2	2638.14				728376
	3076	12.5975	3	1702.68				728235
	3025	12.2681	2	967.471				727968
	6849	32.7432	1	542.293				726651
	2538	10.485	3;2	1443.57				726131
	3351	14.3338	3	1746.66				725901
	2940	12.0447	4	2174.94				725853
	1848	8.1562	2	760.296				724427
	2047	8.8644	3;2	1001.32				724315
	2336	9.8243	2;3	1148.44				723141
	4398	19.882	2	569.353				721203
	2728	11.2305	4;3	1763.69				719584
	4127	18.3947	2	1182.54				719420
	2338	9.847	2	1182.51				718401
	4483	20.3402	3;2	1773.74				717752
	3529	15.1163	5;4	2627.06				717524
	2871	11.7208	3	1506.67				715502
	3028	12.3835	4;3	1738.77				715490
	4978	23.0214	2;3	1846.76				715298
	4426	20.072	2;3	1077.37				714287
	4942	22.9166	2;3;4	1945.7				712841
	1696	7.2811	1	999.67				711732
	3585	15.4	1	849.02				711677
	3686	16.0043	3	1759.77				711502
	3775	16.5554	2	1609.68				709432
	2962	12.2187	3	1572.61				709352
	3456	14.8757	4	2761.13				709065
	1114	5.3355	2	888.273				708389
	2824	11.499	3	1556.63				707471
	2827	11.5422	3	1945.81				707376
	3317	14.1171	4	2238.92				706612
	2528	10.4084	3;2	809.475				706199
	4087	18.238	4	3035.32				705947
	2740	11.1832	3	1652.58				705922
	2842	11.6676	3	1681.75				705569
	4367	20.0356	3;4	2978.25				705526
	2520	10.4204	5;4;3	2580.07				705216
	3381	14.4034	3	1715.75				704236
	4881	22.5403	3;4;2	1845.69				703959
	4492	20.3717	5;3;4	2617.97				703706
	378	2.5292	1	628.763				703313
	4387	19.9237	4;3	2683.16				701338
	2229	9.3734	2	913.376				700282
	1585	6.8909	1	436.169				700128
	4501	20.3971	1	894.324				699889
	3061	12.5568	3	2032.83				698774
	4454	20.3033	4;3	2659.99				697190
	3505	14.9929	3	1299.59				697168
	5959	34.0234	1	238.217				697072
	371	2.458	1	759.725				696764
	7641	36.4158	2	634.314				694938
	3758	16.4702	4;3	2452.04				694269
	475	3.0431	2	866.315				694187
	3213	13.4696	2	1465.56				694043
	1883	8.4788	1	898.365				692707
	1845	8.2064	2	968.418				692401
	2935	12.015	4	2103.9				691795
	3410	14.5637	4	3169.26				691447
	3864	17.0289	4	2539.05				691185
	3513	15.0766	2;3	1765.77				689124
	2237	9.4292	2;1	516.126				687708
	3312	14.0647	4	2190.89				685867
	1680	7.2414	2	986.427				684788
	2325	9.7477	2	1324.47				684709
	2774	11.3371	4;3	1736.76				684313
	3483	14.9048	4	2421.02				683749
	2980	12.1351	2	1171.5				683497
	1121	5.3889	2	1709.63				683329
	4012	17.7576	2	1063.42				682913
	3778	16.5933	4;3	2438.99				682807
	3608	15.673	4;5	2963.3				682493
	1362	6.2338	2	648.215				681753
	4036	17.944	1	158.076				681551
	1126	5.3897	3	3313.43				681105
	6789	32.3462	1	162.125				680596
	603	3.5334	2	892.364				680515
	3469	14.8588	4	2586.04				679904
	3945	17.5111	2	1059.36				679345
	2889	11.797	2;3	1782.65				679192
	3968	17.592	5;4	3561.41				676473
	4111	18.3397	3	2605.12				676449
	7103	33.838	2	972.511				676308
	1564	6.835	1	195.126				676104
	3160	13.2371	3	1461.49				673795
	3344	14.2243	4	2709.16				673590
	1797	7.6024	1	533.232				673244
	710	3.8892	1	292.01				672516
	4575	20.808	1	161.069				671559
	1706	7.2973	1	991.849				669041
	6440	30.746	2	942.512				668160
	1705	7.2747	4	4896.81				668087
	3977	17.6695	1	857.036				667842
	2038	8.8281	3	1507.65				667457
	884	4.5247	2;3	978.437				666176
	3043	12.5046	3	1907.86				664424
	2685	11.0336	3	2044.75				664152
	1275	5.9298	3;2	1006.44				664027
	2769	11.3246	4;2;3	1799.78				663159
	3306	14.012	3	2203.89				662383
	3796	16.7096	5	3456.53				662136
	2711	11.1663	3;2	1614.63				662111
	4871	22.4489	4;3;2	1887.71				661841
	2548	10.4363	1	552.264				661768
	3415	14.6267	3	2274.93				660864
	3490	14.9506	3	2699.1				660735
	2998	12.2443	4;3	1952.87				659913
	513	3.1375	1	509.057				659091
	1798	7.6162	3;2	1295.49				658285
	1765	7.5957	2;3	1186.51				658061
	5389	25.1352	2	1419.61				658014
	3454	14.765	3;4	1882.71				657775
	1161	5.7047	2	956.358				657245
	3969	17.6126	4	3319.38				656671
	2592	10.6141	3	1723.69				656460
	3869	17.1292	3	2153.93				656441
[truncated: 6,809 more rows]

## Sheet: D_2
Metadata	ID	RT (min)	Charge	Obs (Da)	Theo (Da)	Delta ppm	Inferred structure	Intensity	Inferred structure (consolidated)	Intensity (consolidated)		Structure	Intensity	Abundance	Oligomer	RT	Dppm	Abs(Dppm)
file : D_2.ftrs	1825	7.8843	2;1	899.395	899.397	-2.1825	gm(-Ac)-AEJA|1	2133139072	gm(-Ac)-AEJA|1	2133139072		gm(-Ac)-AEJA|1	2136747652	0.296624	1	7.8843	-2.1825	2.1825
masses_file : DB_3.csv	3029	13.1515	3;2;1	1709.74	1709.75	-1.3774	gm(-Ac)-AEJA=gm(-Ac)-AEJ|2	1444285824	gm(-Ac)-AEJA=gm(-Ac)-AEJ|2	1444285824		gm(-Ac)-AEJ|1	662455032	0.0919624	1	5.3659	-2.6757	2.6757
rt_window : 0.5	1139	5.3659	1;2	828.358	828.36	-2.6757	gm(-Ac)-AEJ|1	661600960	gm(-Ac)-AEJ|1	661600960		gm(-Ac)-AEJG|1	301259264	0.041821	1	6.1463	-2.9595	2.9595
modifications : []	3202	14.0266	3;2	1780.78	1780.78	-1.043	gm(-Ac)-AEJAA=gm(-Ac)-AEJ|2	516832448	gm(-Ac)-AEJAA=gm(-Ac)-AEJ|2, gm(-Ac)-AEJA=gm(-Ac)-AEJA|2	516832448		gm(-Ac)-AE|1	219730856	0.0305032	1	7.7054	-2.2072	2.2072
ppm : 10	3202	14.0266	3;2	1780.78	1780.78	-1.043	gm(-Ac)-AEJA=gm(-Ac)-AEJA|2	516832448				gm(-Ac)-AEJF|1	94387409	0.0131029	1	20.7206	-2.1887	2.1887
consolidation_ppm : 1	2798	11.9766	3;2	1638.71	1638.71	-1.1822	gm(-Ac)-AEJ=gm(-Ac)-AEJ|2	456413632	gm(-Ac)-AEJ=gm(-Ac)-AEJ|2	456413632		gm-AEJA|1	46630640	0.00647329	1	8.81	-1.3505	1.3505
version : 1.0.3	1383	6.1463	2;1	885.379	885.381	-2.9595	gm(-Ac)-AEJG|1	301259264	gm(-Ac)-AEJG|1	301259264		gm(-Ac)-AEJV|1	35490724	0.00492684	1	13.8339	-1.7097	1.7097
	1821	7.7054	1	656.274	656.275	-2.2072	gm(-Ac)-AE|1	201302080	gm(-Ac)-AE|1	201302080		gm-AEJ|1	27321886	0.00379284	1	14.742	-0.9654	0.9654
	3424	15.3764	4;2;3	2520.09	2520.1	-1.2721	gm(-Ac)-AEJA=gm(-Ac)-AEJ=gm(-Ac)-AEJ|3	198169040	gm(-Ac)-AEJA=gm(-Ac)-AEJ=gm(-Ac)-AEJ|3, gm(-Ac)-AEJ=gm(-Ac)-AEJ=gm(-Ac)-AEJA|3	198169040		gm(-Ac)-AEJAA|1	26190206	0.00363574	1	9.6438	-2.2419	2.2419
	3424	15.3764	4;2;3	2520.09	2520.1	-1.2721	gm(-Ac)-AEJ=gm(-Ac)-AEJ=gm(-Ac)-AEJA|3	198169040				gm-AEJA (Anh)|1	25266974	0.00350757	1	7.6981	-1.4951	1.4951
	2728	11.5358	3;2	1695.73	1695.73	-1.1286	gm(-Ac)-AEJG=gm(-Ac)-AEJ|2	133591240	gm(-Ac)-AEJG=gm(-Ac)-AEJ|2	133591240		gm(-Ac)-AEJI|1	21953304	0.00304757	1	18.2165	-0.8149	0.8149
	3611	15.9599	4;3;2	2591.13	2591.13	-1.2336	gm(-Ac)-AEJA=gm(-Ac)-AEJA=gm(-Ac)-AEJ|3	127815512	gm(-Ac)-AEJA=gm(-Ac)-AEJA=gm(-Ac)-AEJ|3, gm(-Ac)-AEJA=gm(-Ac)-AEJ=gm(-Ac)-AEJA|3	127815512		gm(-Ac)-AEJY|1	21625048	0.003002	1	15.8113	-1.0109	1.0109
	3611	15.9599	4;3;2	2591.13	2591.13	-1.2336	gm(-Ac)-AEJA=gm(-Ac)-AEJ=gm(-Ac)-AEJA|3	127815512				gm(-Ac)-AEJS|1	19920551	0.00276538	1	5.5121	-2.0404	2.0404
	4415	20.7206	1;2	975.426	975.428	-2.1887	gm(-Ac)-AEJF|1	94298704	gm(-Ac)-AEJF|1	94298704		gm(-Ac)-AEJK|1	18621650	0.00258507	1	4.509	-1.9881	1.9881
	3163	13.8015	2;3	1751.75	1751.76	-1.6041	gm-AEJA=gm(-Ac)-AEJ|2	84150264	gm-AEJA=gm(-Ac)-AEJ|2, gm-AEJ=gm(-Ac)-AEJA|2	84150264		gm(-Ac)-AEJAT|1	9168215	0.00127274	1	6.5877	-0.5904	0.5904
	3163	13.8015	2;3	1751.75	1751.76	-1.6041	gm-AEJ=gm(-Ac)-AEJA|2	84150264				gm(-Ac)-AEJQ|1, gm(-Ac)-AEJAG|1	6620700	0.000919089	1	6.0521	-2.0687	2.0687
	1970	8.81	1;2	941.407	941.408	-1.3505	gm-AEJA|1	44497644	gm-AEJA|1	44497644		gm(-Ac)-AEJA (Anh)|1	6596566	0.000915739	1	11.3376	-0.0624	0.0624
	3384	14.7433	3;2	1822.79	1822.79	-0.2043	gm-AEJA=gm(-Ac)-AEJA|2	43761984	gm-AEJA=gm(-Ac)-AEJA|2	43761984		gm(-Ac)-AEJN|1	4768507	0.000661967	1	5.023	-1.5017	1.5017
	4679	22.5534	3;2	1785.77	1785.78	-2.2696	gm(-Ac)-AEJF=gm(-Ac)-AEJ|2	34012104	gm(-Ac)-AEJF=gm(-Ac)-AEJ|2	34012104		gm-AEJG|1	4648574	0.000645318	1	8.4615	-0.4765	0.4765
	3208	13.8339	1;2	927.427	927.428	-1.7097	gm(-Ac)-AEJV|1	33506804	gm(-Ac)-AEJV|1	33506804		gm-AE|1	4280903	0.000594277	1	8.6147	-0.3849	0.3849
	3329	14.464	3;4;2	2449.06	2449.06	-0.4745	gm(-Ac)-AEJ=gm(-Ac)-AEJ=gm(-Ac)-AEJ|3	32486222	gm(-Ac)-AEJ=gm(-Ac)-AEJ=gm(-Ac)-AEJ|3	32486222		gm(-Ac)-AEJE|1	3081325	0.000427751	1	7.491	-1.7386	1.7386
	3697	16.542	4;3;2	2662.17	2662.17	0.3243	gm(-Ac)-AEJA=gm(-Ac)-AEJA=gm(-Ac)-AEJA|3	27254466	gm(-Ac)-AEJA=gm(-Ac)-AEJA=gm(-Ac)-AEJA|3	27254466		gm(-Ac)-AEJAF|1	2890570	0.00040127	1	24.369	-2.1479	2.1479
	2955	12.4286	2;3	1766.77	1766.77	-0.6509	gm(-Ac)-AEJG=gm(-Ac)-AEJA|2	25295706	gm(-Ac)-AEJG=gm(-Ac)-AEJA|2	25295706		gm(-Ac)-AEJAK|1	2093653	0.000290642	1	7.1785	-2.1765	2.1765
	3352	14.6415	2;3	1751.76	1751.76	-0.7679	gm-AEJA=gm(-Ac)-AEJ|2	24815642	gm-AEJA=gm(-Ac)-AEJ|2, gm-AEJ=gm(-Ac)-AEJA|2	24815642		gm(-Ac)-AEJD|1	1849042	0.000256685	1	6.198	-2.526	2.526
	3352	14.6415	2;3	1751.76	1751.76	-0.7679	gm-AEJ=gm(-Ac)-AEJA|2	24815642				gm(-Ac)-AEJT|1	1647321	0.000228682	1	6.5229	-1.0396	1.0396
	3733	16.7473	4;2;3	2633.14	2633.14	-0.4132	gm-AEJA=gm(-Ac)-AEJA=gm(-Ac)-AEJ|3	24545838	gm-AEJA=gm(-Ac)-AEJA=gm(-Ac)-AEJ|3, gm-AEJA=gm(-Ac)-AEJ=gm(-Ac)-AEJA|3	24545838		gm(-Ac)-AE (Anh)|1	1492247	0.000207155	1	11.9986	-1.1005	1.1005
	3733	16.7473	4;2;3	2633.14	2633.14	-0.4132	gm-AEJA=gm(-Ac)-AEJ=gm(-Ac)-AEJA|3	24545838				gm(-Ac)-AEJAI|1	1473786	0.000204592	1	19.3551	-0.9678	0.9678
	3650	16.178	3;2;4	2562.11	2562.11	-0.2225	gm-AEJA=gm(-Ac)-AEJ=gm(-Ac)-AEJ|3	24306642	gm-AEJA=gm(-Ac)-AEJ=gm(-Ac)-AEJ|3	24306642		gm(-Ac)-AEJ (Anh)|1	1250459	0.000173589	1	8.552	-0.5325	0.5325
	3389	14.742	2;1	870.37	870.371	-0.9654	gm-AEJ|1	23371524	gm-AEJ|1	23371524		gm-AEJK|1, gm(-Ac)-AEJAV|1	1064048	0.000147712	1	5.4946	-1.9455	1.9455
	3991	18.2165	2;1	941.443	941.444	-0.8149	gm(-Ac)-AEJI|1	21953304	gm(-Ac)-AEJI|1	21953304		gm-AEJAA|1	733506	0.000101826	1	10.2005	-1.1041	1.1041
	3598	15.8113	1;2	991.422	991.423	-1.0109	gm(-Ac)-AEJY|1	21625048	gm(-Ac)-AEJY|1	21625048		gm(-Ac)-AEJG (Anh)|1	672019	9.329e-05	1	9.3557	-0.8937	0.8937
	921	4.509	3;2;1	956.453	956.455	-1.9881	gm(-Ac)-AEJK|1	18621650	gm(-Ac)-AEJK|1	18621650		gm-AEJF|1	654322	9.08333e-05	1	21.9409	-1.2388	1.2388
	1838	7.9848	1	656.274	656.275	-1.6492	gm(-Ac)-AE|1	18428776	gm(-Ac)-AE|1	18428776		gm(-Ac)-AEJAA (Anh)|1	115515	1.60359e-05	1	9.4772	-0.6669	0.6669
	2879	12.167	2;3	1695.73	1695.73	-0.8047	gm(-Ac)-AEJG=gm(-Ac)-AEJ|2	16925710	gm(-Ac)-AEJG=gm(-Ac)-AEJ|2	16925710		gm(-Ac)-AEJY (Anh)|1	68781	9.54821e-06	1	24.4343	-2.4605	2.4605
	4140	19.1452	2;3	1731.73	1731.73	-1.1553	gm-AEJA=gm(-Ac)-AEJ (Anh)|2	16870522	gm-AEJA=gm(-Ac)-AEJ (Anh)|2	16870522		gm-AEJAF|1	54867	7.61667e-06	1	24.0774	-1.9343	1.9343
	2178	9.6438	2;1	970.432	970.434	-2.2419	gm(-Ac)-AEJAA|1	16079900	gm(-Ac)-AEJAA|1	16079900		gm-AEJI|1	31997	4.44184e-06	1	24.1898	-2.125	2.125
	4294	20.3116	3;2	2542.08	2542.08	-1.5385	gm-AEJA=gm(-Ac)-AEJ=gm(-Ac)-AEJ (Anh)|3	15113545	gm-AEJA=gm(-Ac)-AEJ=gm(-Ac)-AEJ (Anh)|3	15113545		gm(-Ac)-AEJA=gm(-Ac)-AEJ|2	1446213780	0.200764	2	13.1515	-1.3774	1.3774
	3503	15.3807	3;2	1822.79	1822.79	-1.8043	gm-AEJA=gm(-Ac)-AEJA|2	13906046	gm-AEJA=gm(-Ac)-AEJA|2	13906046		gm(-Ac)-AEJAA=gm(-Ac)-AEJ|2, gm(-Ac)-AEJA=gm(-Ac)-AEJA|2	521119079	0.072342	2	14.0266	-1.043	1.043
	3015	12.6982	2;3	1680.72	1680.72	-1.1096	gm-AEJ=gm(-Ac)-AEJ|2	12012336	gm-AEJ=gm(-Ac)-AEJ|2	12012336		gm(-Ac)-AEJ=gm(-Ac)-AEJ|2	456413632	0.0633596	2	11.9766	-1.1822	1.1822
	3995	18.0526	2;3	1680.72	1680.72	-0.4559	gm-AEJ=gm(-Ac)-AEJ|2	11272382	gm-AEJ=gm(-Ac)-AEJ|2	11272382		gm(-Ac)-AEJG=gm(-Ac)-AEJ|2	150835281	0.020939	2	11.5358	-1.1286	1.1286
	3931	17.7746	2;3	1737.78	1737.78	-0.4357	gm(-Ac)-AEJV=gm(-Ac)-AEJ|2	11150371	gm(-Ac)-AEJV=gm(-Ac)-AEJ|2	11150371		gm-AEJA=gm(-Ac)-AEJ|2, gm-AEJ=gm(-Ac)-AEJA|2	113364559	0.0157373	2	13.8015	-1.6041	1.6041
	1185	5.5121	2;1	915.39	915.392	-2.0404	gm(-Ac)-AEJS|1	11138108	gm(-Ac)-AEJS|1	11138108		gm-AEJA=gm(-Ac)-AEJA|2	58097652	0.00806515	2	14.7433	-0.2043	0.2043
[truncated: 7,977 more rows]

## Sheet: D_3
Metadata	ID	RT (min)	Charge	Obs (Da)	Theo (Da)	Delta ppm	Inferred structure	Intensity	Inferred structure (consolidated)	Intensity (consolidated)		Structure	Intensity	Abundance	Oligomer	RT	Dppm	Abs(Dppm)
[truncated: 8,315 more rows]

[truncated: 2 more sheets: Av, Av analysis]
